# Supplementary material for: Understanding the Reactivity of N-Heptane Blended with Ethanol or Ethyl Acetate
Source: ACS Omega. 2025 May 1;10(18):18480–9. doi: 10.1021/acsomega.4c10828 (PMC12079609; doi:10.1021/acsomega.4c10828)
Supplement: Supplementary file 1 — ao4c10828_si_001.zip [file ao4c10828_si_001.zip]

Archive with 6 entries (3 files):
- Supplementary Information/
- Supplementary Information/data/
- Supplementary Information/data/Experimental_results.xlsx
- Supplementary Information/mechanism/
- Supplementary Information/mechanism/blend_NUIG-EA.MECH
- Supplementary Information/mechanism/blend_NUIG-EA.THERM
