# Supplementary material for: Understanding the Reactivity of N-Heptane Blended with Ethanol or Ethyl Acetate
Source: ACS Omega. 2025 May 1;10(18):18480–9. doi: 10.1021/acsomega.4c10828 (PMC12079609; doi:10.1021/acsomega.4c10828)
Supplement: Supplementary file 1 — ao4c10828_si_001.zip [file ao4c10828_si_001.zip › Supplementary Information/data/Experimental_results.xlsx]

## Sheet: RCM experiments
Mixture Composition
nC2H5OH	nNC7H16	nO2	nN2	nAR	φ
0.8	0.2	9.2	17.31	17.31	0.5
#Exp	peoc / bar	Teoc / K	IDT / ms	1000K/T	NR profile
1	16.71	843.54	0	1.18548
2	17.36	841.53	0	1.18831
3	17.22	839.13	43.36	1.19171
4	17.16	838.66	43.01	1.19238
5	17.23	816.33	0	1.22499
6	17.03	813.93	46.48	1.22861
7	17.03	813.92	45.21	1.22862
8	17.43	786.42	0	1.27159
9	17.28	784.27	37.23	1.27507
10	17.29	784.61	34.87	1.27452
12	17.5	765.11	0	1.307
13	17.33	763.05	32.04	1.31053
14	17.31	762.68	30.2	1.31117
15	17.2	879.21	0	1.13738
18	17.28	876.6	26	1.14077
19	17.28	876.67	25.51	1.14068
20	17.79	926.23	0	1.07965
21	17.41	925.03	10.19	1.08105
22	17.44	937.12	7.15	1.0671
23	17.72	942.28	0	1.06126
Mixture Composition
nEA	nNC7H16	nO2	nN2	nAR	φ
0.8	0.2	12.4	23.32	23.32	0.5
#Exp	peoc / bar	Teoc / K	IDT / ms	1000K/T	NR profile
25	17.82	758.15	0	1.319
26	17.6	755.96	16.66	1.32282
27	17.61	756.22	15.95	1.32237
28	17.45	779.58	0	1.28274
29	17.29	778	17.39	1.28535
30	17.31	778	16.74	1.28535
31	17.6	808.92	0	1.23622
32	17.42	807	18.83	1.23916
33	17.42	807	18.36	1.23916
34	17.67	832.99	0	1.20049
35	17.51	831.14	21.07	1.20317
36	17.51	831.34	20.34	1.20288
37	17.81	871.16	0	1.14789
38	17.59	868.99	23.36	1.15076
39	17.64	869.42	22.34	1.15019
42	17.56	918.48	0	1.08876
43	17.25	915.44	19.38	1.09237
44	17.34	916.68	18.43	1.09089
46	17.58	976.33	0	1.02424
47	17.23	972.66	8.88	1.02811
48	17.38	974.56	8.38	1.0261
49	17.41	974.56	8.49	1.0261
Mixture Composition
nEA	nNC7H16	nO2	nN2	nAR	φ
0.7	0.3	13.6	25.58	25.58	0.5
#Exp	peoc / bar	Teoc / K	IDT / ms	1000K/T	NR profile
51	17.56	760.25	0	1.31536
52	17.369	758	8.10385	1.31926
53	17.375	758	7.35998	1.31926
56	17.37	782.23	0	1.2784
57	17.31	781	7.93	1.28041
58	17.53	811.23	0	1.2327
61	17.44	836.38	0	1.19563
62	17.94	841.3	9.55	1.18864
63	17.98	842.44	8.88	1.18703
64	17.74	874.01	0	1.14415
65	17.42	872.84	12.31	1.14569
66	17.49	874.26	11.31	1.14382
67	17.75	919.77	0	1.08723
68	17.45	916.53	10.8	1.09107
69	17.84	919.71	9.6	1.0873
70	17.71	919.12	9.53	1.088
71	17.72	918.25	10.17	1.08903
73	17.59	980.41	0	1.01998
74	17.41	978.39	5.36	1.02209
75	17.49	980.1	4.69	1.0203
76	17.52	980.34	4.86	1.02005
Mixture Composition
nC2H5OH	nNC7H16	nO2	nN2	nAR	φ
0.7	0.3	10.8	20.31	20.31	0.5
#Exp	peoc / bar	Teoc / K	IDT / ms	1000K/T	NR profile
78	17.48	766.42	0	1.30477
79	17.25	763.7	11.38	1.30941
80	17.25	764.08	10.49	1.30876
81	17.43	788.44	0	1.26833
82	17.15	785	11.48	1.27389
83	17.14	785	11.77	1.27389
84	17.35	817.14	0	1.22378
85	17.52	816.85	0	1.22421
86	17.3	814.17	13.76	1.22824
87	17.31	814.56	13.98	1.22766
88	17.25	840.93	0	1.18916
89	17.5	840.57	0	1.18967
90	17.31	838.15	19.09	1.1931
91	17.27	837.77	17.92	1.19365
92	17.33	879.77	0	1.13666
93	17.47	879.28	0	1.13729
94	17.16	874.57	17.07	1.14342
95	17.26	876.17	14.4	1.14133
96	17.24	876.34	15.91	1.14111
97	17.48	926.66	0	1.07914
98	17.29	924.28	8.24	1.08192
99	17.22	924.24	7.5	1.08197
100	17.82	987.68	0	1.01247
101	17.56	987.94	0	1.01221
102	17.53	988.04	1.93	1.0121
103	17.52	987.83	1.72	1.01232
104	17.77	957.42	0	1.04447
105	17.57	954.09	4.38	1.04812
106	17.55	953.88	4.02	1.04835
