# Supplementary material for: Understanding the Reactivity of N-Heptane Blended with Ethanol or Ethyl Acetate
Source: ACS Omega. 2025 May 1;10(18):18480–9. doi: 10.1021/acsomega.4c10828 (PMC12079609; doi:10.1021/acsomega.4c10828)
Supplement: Supplementary file 1 — ao4c10828_si_001.zip [file ao4c10828_si_001.zip › Supplementary Information/mechanism/blend_NUIG-EA.MECH]

!-------------------------------------------NUIGMech1.1-October 2nd 2020---------------------------!
!
!NUIGMech1.1 Published first in citation #1 below. Please cite all papers below when referencing it.
!For methane, ethane and ethylene fuels please cite reference #3
!For methanol and nheptane please cite reference #1
!For propane and propene please cite reference #2
!For C2-C7 alkenes please cite references #4 and #9
!For propyne please cite reference #6
!For isobutene please cite references #5 and #11
!For C1-C7 alkanes and natural gas mixtures please cite reference #7
!For pentene isomer please cite references #8 and #10
!For 2-butene and 2-methyl-2-butene please cite reference #11
!
!1. W. Yingtao, S. Panigrahy, A.B. Sahu, C. Bariki, J. Liang, A. Mohamed, S. Dong, C. Tang, H. Pitsch, Z. Huang, H.J. Curran, Understanding the antagonistic effect of methanol as a component in surrogate fuel models: A case study of methanol/n-heptane mixtures, Combustion and Flame (2021) accepted.
!2. A. Ramalingam, S. Panigrahy, Y. Fenard, H. Curran, and K.A. Heufer. A chemical kinetic perspective on the low-temperature oxidation of propane/propene mixtures through experiments and kinetic analyses, Combustion and Flame 223 (2021) 361-375.
!3. M. Baigmohammadi, V. Patel, S. Nagaraja, A. Ramalingam, S. Martinez, S. Panigrahy, A. Mohamed, K.P. Somers, U. Burke, K.A. Heufer, A. Pekalski, H.J. Curran, Comprehensive experimental and simulation study of the ignition delay time characteristics of binary blended methane, ethane, and ethylene over a wide range of temperature, pressure, equivalence ratio, and dilution, Energy Fuels 34 (2020) 8808-8823.
!4. S.S. Nagaraja, J. Liang, S. Dong, S. Panigrahy, A.B. Sahu, G. Kukkadapu, W.J. Pitz, H.J. Curran, A hierarchical single-pulse shock tube pyrolysis study of C2-C6 1-alkenes, Combustion and Flame 219 (2020) 456-466.
!5. N. Lokachari, S. Panigrahy, G. Kukkadapu, G. Kim, T. MacDougall, S. Vasu, W.J. Pitz, H.J. Curran, The influence of isobutene kinetics on the reactivity of di-isobutylene and iso-octane, Combustion and Flame 222 (2020) 186-195.
!6. S. Panigrahy, J. Liang, S.S. Nagaraja, Z. Zuo, G. Kim, T. MacDougall, S.S. Vasu, H.J. Curran, A comprehensive experimental and improved kinetic modeling study on the pyrolysis and oxidation of propyne, Proceedings of the Combustion Institute 38 (2021) accepted.
!7. A. Abd El-Sabor Mohamed, S. Panigrahy, A.B. Sahu, G. Bourque, H.J. Curran, An experimental and modeling study of the auto-ignition of natural gas blends containing C1-C7 n-alkanes, Proceedings of the Combustion Institute 38 (2021) accepted.
!8. S.S. Nagaraja, J. Power, G. Kukkadapu, S. Dong, S.W. Wagnon, W.J. Pitz, H.J. Curran, A single pulse shock tube study of pentene isomer pyrolysis, Proceedings of the Combustion Institute 38 (2021) accepted.
!9. S. Dong, K. Zhang, P.K. Senecal, G. Kukkadapu, S.W. Wagnon, S. Barrett, N. Lokachari, S. Panigrahy, W.J. Pitz, H.J. Curran, A comparative reactivity study of 1-alkene fuels from ethylene to 1-heptene, Proceedings of the Combustion Institute 38 (2021) accepted.
!10. S. Dong, K. Zhang, E.M. Ninnemann, A. Najjar, G. Kukkadapu, J. Baker, F. Arafin, Z. Wang, W.J. Pitz, S.S. Vasu, S.M. Sarathy, P.K. Senecal, H.J. Curran, A comprehensive experimental and kinetic modeling study of 1- and 2-pentene, Combustion and Flame (2021) accepted.
!11. S.S. Nagaraja, G. Kukkadapu, S. Panigrahy, J. Liang, H. Lu, W.J. Pitz, and H.J. Curran, A pyrolysis study of allylic hydrocarbon fuels. International Journal of Chemical Kinetics, 52(12) (2020) 964-978.
!-----------------------------------------------------------------------NUIGMech1.1------------------------------------------------------------------!
!
!\START_ELEMENTS_LIST
ELEMENTS
C
H
N
O
AR
HE
END  
!\END_ELEMENTS_LIST
!\START_SPECIES_LIST
SPECIES
!++++++++++++++++++++++++++++++++++++++++++++++++++++++++++++++++++++++++++++++++++++++++++++++++++++++++++++++++++++++++++++++++++++++++++++++++++++++++++++++
!\SPECIES_MODULE: ETHYL ACETATE
!++++++++++++++++++++++++++++++++++++++++++++++++++++++++++++++++++++++++++++++++++++++++++++++++++++++++++++++++++++++++++++++++++++++++++++++++++++++++++++++
!------------------------------------------------------------------------------
!\SUBMECH: EA
!------------------------------------------------------------------------------
EA                       ! CCOC(C)=O
CCOC(OH)*C               ! C=C(O)OCC
MA-M                     ! [CH2]OC(C)=O
EF-1                     ! CCO[C]=O
EA-E                     ! C[CH]OC(C)=O
EA-M                     ! [CH2]COC(C)=O
EA-2                     ! [CH2]C(=O)OCC
EA-EO2                   ! CC(=O)OC(C)O[O]
EA-MO2                   ! CC(=O)OCCO[O]
EA-2O2                   ! CCOC(=O)CO[O]
EA-EOOH                  ! CC(=O)OC(C)OO
EA-MOOH                  ! CC(=O)OCCOO
EA-2OOH                  ! CCOC(=O)COO
EA-EO                    ! CC(=O)OC(C)[O]
EA-MO                    ! CC(=O)OCC[O]
EA-2O                    ! CCOC(=O)C[O]
EA-EOOH-M                ! [CH2]C(OO)OC(C)=O
EA-EOOH-2                ! [CH2]C(=O)OC(C)OO
EA-MOOH-E                ! CC(=O)O[CH]COO
EA-MOOH-2                ! [CH2]C(=O)OCCOO
EA-2OOH-E                ! C[CH]OC(=O)COO
EA-2OOH-M                ! [CH2]COC(=O)COO
EA-MCYCE                 ! CC(=O)OC1CO1
EA-ECYC2                 ! CC1OCC(=O)O1
EA-MCYC2                 ! O=C1COCCO1
EA-EOOH-MO2              ! CC(=O)OC(CO[O])OO
EA-EOOH-2O2              ! CC(OO)OC(=O)CO[O]
EA-MOOH-EO2              ! CC(=O)OC(COO)O[O]
EA-MOOH-2O2              ! [O]OCC(=O)OCCOO
EA-2OOH-EO2              ! CC(O[O])OC(=O)COO
EA-2OOH-MO2              ! [O]OCCOC(=O)COO
EA-EDO-MOOH              ! CC(=O)OC(=O)COO
EA-MDO-EOOH              ! CC(=O)OC(C=O)OO
EA-MDO-2OOH              ! O=CCOC(=O)COO
EA-2DO-EOOH              ! CC(OO)OC(=O)C=O
EA-2DO-MOOH              ! O=CC(=O)OCCOO
!------------------------------------------------------------------------------
!\SUBMECH: EA-MDE
!------------------------------------------------------------------------------
EA-MDE                   ! C=COC(C)=O
EA-MDE-2                 ! [CH2]C(=O)OC=C
EA-MDE-E                 ! CC(=O)O[C]=C
EA-MDE-M                 ! CC(=O)OC=[CH]
EA-EOH-M                 ! CC(=O)OC(O)[CH2]
EA-MOH-E                 ! CC(=O)O[CH]CO
EA-MDE-2O2               ! [O]OCC(=O)OC=C
EA-EOH-MO2               ! CC(=O)OC(O)CO[O]
EA-MOH-EO2               ! CC(=O)OC(O[O])CO
!------------------------------------------------------------------------------
!\SUBMECH: CH3COOH
!------------------------------------------------------------------------------
CH3COOH                  ! CC(=O)O
CH2COOH                  ! [CH2]C(=O)O
CH3CO2                   ! CC([O])=O
CH2C(OH)2                ! C=C(O)O
CH2COOH-O2               ! [O]OCC(=O)O
CH2COOH-O                ! [O]CC(=O)O
O*CC(*O)O                ! O=CC(=O)O
!------------------------------------------------------------------------------
!\SUBMECH: C2H5COOH
!------------------------------------------------------------------------------
C2H5COOH                 ! CCC(=O)O
C2H4COOH-2               ! C[CH]C(=O)O
C2H4COOH-3               ! [CH2]CC(=O)O
C2H5CO2                  ! CCC([O])=O
C2H4COOH-2O2             ! CC(O[O])C(=O)O
C2H4COOH-3O2             ! [O]OCCC(=O)O
C2H3COOH                 ! C=CC(=O)O
!------------------------------------------------------------------------------
!++++++++++++++++++++++++++++++++++++++++++++++++++++++++++++++++++++++++++++++++++++++++++++++++++++++++++++++++++++++++++++++++++++++++++++++++++++++++++++++
!\END_SPECIES_MODULE: EA
!++++++++++++++++++++++++++++++++++++++++++++++++++++++++++++++++++++++++++++++++++++++++++++++++++++++++++++++++++++++++++++++++++++++++++++++++++++++++++++++
!++++++++++++++++++++++++++++++++++++++++++++++++++++++++++++++++++++++++++++++++++++++++++++++++++++++++++++++++++++++++++++++++++++++++++++++++++++++++++++++
!\SPECIES_MODULE: KETENE UPDATES (https://doi.org/10.1016/j.proci.2020.08.046)
!++++++++++++++++++++++++++++++++++++++++++++++++++++++++++++++++++++++++++++++++++++++++++++++++++++++++++++++++++++++++++++++++++++++++++++++++++++++++++++++
!------------------------------------------------------------------------------
!\SUBMECH: KETENE
!------------------------------------------------------------------------------
CH2CO     ! ketene   C=C=O
DCH2CO    ! Diketene C=C1OC(=O)C1
HCOHCO    ! product of HCO+HCO recombination, glyoxal, oxaldehyde, ethanedial O=CC=O
HCCO      ! ethynyloxy [CH]=C=O
DHCCO     ! 1,4-dioxo-1,3-butadiene O=C=CC=C=O from recombination of two ethynyloxy / ketenyl radicals
HCCOH     ! ethynol (ketene isomer) C#CO
C2O       ! [C]=C=O C2O radical
CYC3H2O   ! Cyclopropenone C1=CC1(=O)
!------------------------------------------------------------------------------
!++++++++++++++++++++++++++++++++++++++++++++++++++++++++++++++++++++++++++++++++++++++++++++++++++++++++++++++++++++++++++++++++++++++++++++++++++++++++++++++
!\END_SPECIES_MODULE: KETENE UPDATES
!++++++++++++++++++++++++++++++++++++++++++++++++++++++++++++++++++++++++++++++++++++++++++++++++++++++++++++++++++++++++++++++++++++++++++++++++++++++++++++++
! END PM
!++++++++++++++++++++++++++++++++++++++++++++++++++++++++++++++++++++++++++++++++++++++++++++++++++++++++++++++++++++++++++++++++++++++++++++++++++++++++++++++
!\SPECIES_MODULE: DILUENTS
!++++++++++++++++++++++++++++++++++++++++++++++++++++++++++++++++++++++++++++++++++++++++++++++++++++++++++++++++++++++++++++++++++++++++++++++++++++++++++++++
!------------------------------------------------------------------------------
!\SUBMECH: UNDEFINED
!------------------------------------------------------------------------------
!\UNDEFINED
AR
N2
HE
!------------------------------------------------------------------------------
!++++++++++++++++++++++++++++++++++++++++++++++++++++++++++++++++++++++++++++++++++++++++++++++++++++++++++++++++++++++++++++++++++++++++++++++++++++++++++++++
!\END_SPECIES_MODULE: DILUENTS
!++++++++++++++++++++++++++++++++++++++++++++++++++++++++++++++++++++++++++++++++++++++++++++++++++++++++++++++++++++++++++++++++++++++++++++++++++++++++++++++
!++++++++++++++++++++++++++++++++++++++++++++++++++++++++++++++++++++++++++++++++++++++++++++++++++++++++++++++++++++++++++++++++++++++++++++++++++++++++++++++
!\SPECIES_MODULE: H2_O2
!++++++++++++++++++++++++++++++++++++++++++++++++++++++++++++++++++++++++++++++++++++++++++++++++++++++++++++++++++++++++++++++++++++++++++++++++++++++++++++++
!------------------------------------------------------------------------------
!\SUBMECH: H2
!------------------------------------------------------------------------------
!\PYROSPEC
H2
H
!------------------------------------------------------------------------------
!------------------------------------------------------------------------------
!\SUBMECH: O2
!------------------------------------------------------------------------------
!\PYROSPEC
O2
O
!------------------------------------------------------------------------------
!------------------------------------------------------------------------------
!\SUBMECH: H2O
!------------------------------------------------------------------------------
!\PYROSPEC
H2O
OH
OHV
!------------------------------------------------------------------------------
!------------------------------------------------------------------------------
!\SUBMECH: H2O2
!------------------------------------------------------------------------------
!\PYROSPEC
H2O2
HO2
!------------------------------------------------------------------------------
!++++++++++++++++++++++++++++++++++++++++++++++++++++++++++++++++++++++++++++++++++++++++++++++++++++++++++++++++++++++++++++++++++++++++++++++++++++++++++++++
!\END_SPECIES_MODULE: H2_O2
!++++++++++++++++++++++++++++++++++++++++++++++++++++++++++++++++++++++++++++++++++++++++++++++++++++++++++++++++++++++++++++++++++++++++++++++++++++++++++++++
!++++++++++++++++++++++++++++++++++++++++++++++++++++++++++++++++++++++++++++++++++++++++++++++++++++++++++++++++++++++++++++++++++++++++++++++++++++++++++++++
!\SPECIES_MODULE: C1
!++++++++++++++++++++++++++++++++++++++++++++++++++++++++++++++++++++++++++++++++++++++++++++++++++++++++++++++++++++++++++++++++++++++++++++++++++++++++++++++
!------------------------------------------------------------------------------
!\SUBMECH: CO
!------------------------------------------------------------------------------
!\HTOXID
HOCO
!\PYROSPEC
CO
CO2
!------------------------------------------------------------------------------
!------------------------------------------------------------------------------
!\SUBMECH: CH4
!------------------------------------------------------------------------------
!\LTOXID
CH3O2H
CH3O2
CH2O2H
!\PYROSPEC
CH4
CH3
CH2
CH2(S)
C
CH
CHV
!------------------------------------------------------------------------------
!------------------------------------------------------------------------------
!\SUBMECH: CH3OH
!------------------------------------------------------------------------------
!\PYROSPEC
CH3OH
CH3O
CH2OH
!------------------------------------------------------------------------------
!------------------------------------------------------------------------------
!\SUBMECH: CH2O
!------------------------------------------------------------------------------
!\LTOXID
HO2CHO
HOCH2O2H
HOCH2O2
OCH2O2H
HOCH2O
O2CHO
HOCHO
OCHO
!\PYROSPEC
CH2O
HCO
HCOH
C3H6O3
!------------------------------------------------------------------------------
!++++++++++++++++++++++++++++++++++++++++++++++++++++++++++++++++++++++++++++++++++++++++++++++++++++++++++++++++++++++++++++++++++++++++++++++++++++++++++++++
!\END_SPECIES_MODULE: C1
!++++++++++++++++++++++++++++++++++++++++++++++++++++++++++++++++++++++++++++++++++++++++++++++++++++++++++++++++++++++++++++++++++++++++++++++++++++++++++++++
!++++++++++++++++++++++++++++++++++++++++++++++++++++++++++++++++++++++++++++++++++++++++++++++++++++++++++++++++++++++++++++++++++++++++++++++++++++++++++++++
!\SPECIES_MODULE: C2
!++++++++++++++++++++++++++++++++++++++++++++++++++++++++++++++++++++++++++++++++++++++++++++++++++++++++++++++++++++++++++++++++++++++++++++++++++++++++++++++
!------------------------------------------------------------------------------
!\SUBMECH: C2H6
!------------------------------------------------------------------------------
!\LTOXID
C2H5O2H
C2H5O2
!\PYROSPEC
C2H6
C2H5
!------------------------------------------------------------------------------
!------------------------------------------------------------------------------
!\SUBMECH: C2H4
!------------------------------------------------------------------------------
!\HTOXID
CHOCHO
C2H3OOH
C2H3OO
CHCHO
!\PYROSPEC
C2H4
C2H3
!------------------------------------------------------------------------------
!------------------------------------------------------------------------------
!\SUBMECH: C2H2
!------------------------------------------------------------------------------
!\HTOXID
C2O
!\PYROSPEC
C2H2
C2H
H2CC
C2
!------------------------------------------------------------------------------
!------------------------------------------------------------------------------
!\SUBMECH: C2H5OH
!------------------------------------------------------------------------------
!\LTOXID
O2C2H4OH
C2H4O2H
C2H4O1-2
C2H3O1-2
!\PYROSPEC
C2H5OH
C2H5O
PC2H4OH
SC2H4OH
!------------------------------------------------------------------------------
!------------------------------------------------------------------------------
!\SUBMECH: CH3CHO
!------------------------------------------------------------------------------
!\LTOXID
O2CH2CHO
HO2CH2CO
CH2CO2
!\PYROSPEC
CH3CHO
CH3CO
CH2CHO
!------------------------------------------------------------------------------
!------------------------------------------------------------------------------
!\SUBMECH: C2H3OH
!------------------------------------------------------------------------------
!\LTOXID
CH2COHCO
!\PYROSPEC
C2H3OH
C2H2OH
SC2H2OH
!------------------------------------------------------------------------------
!------------------------------------------------------------------------------
!\SUBMECH: CH2CO
!------------------------------------------------------------------------------
!\PYROSPEC
CH2CO
HCCO
HCCOH
CH2COOH
CH3CCO
CH3COH
!------------------------------------------------------------------------------
!------------------------------------------------------------------------------
!\SUBMECH: ACID
!------------------------------------------------------------------------------
!\PYROSPEC
CH3CO3H
CH3CO3
CH3CO2
!------------------------------------------------------------------------------
!------------------------------------------------------------------------------
!\SUBMECH: CH3OCH3
!------------------------------------------------------------------------------
!\LTOXID
CH3OCH2O2H
CH3OCH2O2
CH2OCH2O2H
O2CH2OCH2O2H
HO2CH2OCHO
OCH2OCHO
HOCH2OCO
CH3OCH2OH
CH3OCH2O
!\PYROSPEC
CH3OCH3
CH3OCH2
!------------------------------------------------------------------------------
!------------------------------------------------------------------------------
!\SUBMECH: CH3OCHO
!------------------------------------------------------------------------------
!\PYROSPEC
CH3OCHO
CH3OCO
CH2OCHO
!------------------------------------------------------------------------------
!++++++++++++++++++++++++++++++++++++++++++++++++++++++++++++++++++++++++++++++++++++++++++++++++++++++++++++++++++++++++++++++++++++++++++++++++++++++++++++++
!\END_SPECIES_MODULE: C2
!++++++++++++++++++++++++++++++++++++++++++++++++++++++++++++++++++++++++++++++++++++++++++++++++++++++++++++++++++++++++++++++++++++++++++++++++++++++++++++++
!++++++++++++++++++++++++++++++++++++++++++++++++++++++++++++++++++++++++++++++++++++++++++++++++++++++++++++++++++++++++++++++++++++++++++++++++++++++++++++++
!\SPECIES_MODULE: C3
!++++++++++++++++++++++++++++++++++++++++++++++++++++++++++++++++++++++++++++++++++++++++++++++++++++++++++++++++++++++++++++++++++++++++++++++++++++++++++++++
!------------------------------------------------------------------------------
!\SUBMECH: C3H8
!------------------------------------------------------------------------------
!\HTOXID
CH3COCH
CH2COCH2
CH3CCHO
CH2CCO
!\LTOXID
NC3H7O2H
NC3H7O2
IC3H7O2H
IC3H7O2
C3H6OOH1-2
C3H6OOH1-3
C3H6OOH2-1
C3H6OOH1-2O2
C3H6OOH1-3O2
C3H6OOH2-1O2
C3KET12
C3KET13
C3H51-2,3OOH
C3H5O1-2OOH-3
C3H6O1-2
C3H6O1-3
C3H5-SOOH
SC3H5OO
TC3H5OO
CH3COCHO
CH2CHOCHO
OCHCH2CH2O
CH2CHOCO
C3H52-1,3OOH
!\PYROSPEC
C3H8
IC3H7
NC3H7
!------------------------------------------------------------------------------
!------------------------------------------------------------------------------
!\SUBMECH: C3H6
!------------------------------------------------------------------------------
!\HTOXID
CH3CHCHO
CH3CHCO
C3H5O
CH2CHOCH2
!\LTOXID
AC4H7OOH
AC3H5OOH
!\PYROSPEC
C3H6
C3H5-A
C3H5-S
C3H5-T
CC3H6
!------------------------------------------------------------------------------
!------------------------------------------------------------------------------
!\SUBMECH: C3H4-AC3H4-P
!------------------------------------------------------------------------------
!\HTOXID
PC3H4OH-1
PC3H4OH-2
SC3H4OH
C3H3O
C3H4O
!\LTOXID
C3H3O2H
C2HCHO
C3H5O31
C3H5O32
!\PYROSPEC
C3H4-P
C3H4-A
C3H3
CC3H4
C3H2
H2CCC(S)
C3H2(S)
C3H2C
!------------------------------------------------------------------------------
!------------------------------------------------------------------------------
!\SUBMECH: NC3H7OH
!------------------------------------------------------------------------------
!\LTOXID
TQJC3H6OH
TQC3H6OI
QC3H5OHP
TQC3H5OHI
QC3H5OHPO2
C3H4OHOOH1-3-2
C3H4OH1KT2-3
C(OH)CY(COC)
CCY(COC)OH
CY(COC)COH
IQJC3H6OH
IQC3H6OT
IQC3H5OHPJ
IQC3H5OHPJC
CY(CCOC)OH
CHOCOHCH3
TQC3H5OHIO2
TQC3H5OHIQ-I
TQC3H5OHIQ-P
C2H3COHOOH
COHOOHCY(COC)
OHCY(COCC)OOH
IQC3H5OHPJO2
IQC3H5OTQ-I
IQC3H5OHQ-SJ
CHOCOHCH2OOH
TQC3H5OHTO2
OHCOCOOHCH3
HO2CH2CHO
CJCYCCO
CCYCCJO
CH3OCHCH2
!\PYROSPEC
NC3H7OH
C3H6OH1-1
C3H6OH1-2
C3H6OH1-3
NC3H7O
C3H5OH
SC3H5OH
CH2CCH2OH
!------------------------------------------------------------------------------
!------------------------------------------------------------------------------
!\SUBMECH: IC3H7OH
!------------------------------------------------------------------------------
!\PYROSPEC
IC3H7OH
C3H6OH2-1
TC3H6OH
IC3H7O
IC3H5OH
!------------------------------------------------------------------------------
!------------------------------------------------------------------------------
!\SUBMECH: CH3COCH3
!------------------------------------------------------------------------------
!\LTOXID
CH3COCH2O2
CH3COCH2O
C3KET21
!\PYROSPEC
CH3COCH3
CH3COCH2
!------------------------------------------------------------------------------
!------------------------------------------------------------------------------
!\SUBMECH: C2H3CHO
!------------------------------------------------------------------------------
!\PYROSPEC
C2H3CHO
C2H3CO
!------------------------------------------------------------------------------
!------------------------------------------------------------------------------
!\SUBMECH: C2H5CHO
!------------------------------------------------------------------------------
!\LTOXID
QCH3CHCO3H
CH3#CHCOO#
QCH2CH2CO3H
cCH2COOCH2#
O2CH2CH2CO3H
C2H5CO2
CH3CH(OO)CO3H
CH2CH(OOH)CO3H
KCH3COCO3H
HO2CH2CH2CO3
cCH2OCH#CO3H
CH3CH(OOH)CO3
KCHOCH2CO3H
CH3CH(OO)CHO
QCH2CH(OOH)CHO
QCH3CH(OOH)CO
O2CH2CH(OOH)CHO
KHO2CH2COCHO
HO2CH2CH(OOH)CO
HO2CH2cCHOCO#
HO2CH2CH(OO)CHO
HCOCH(OOH)CHO
O2CH2CH2CHO
QHO2CH2CH2CO
QHO2CH2CHCHO
CYC2H3OCHO
!\PYROSPEC
C2H5CHO
C2H5CO
CH2CH2CHO
CH2CHCHOH
CH3C(OH)CH
!------------------------------------------------------------------------------
!++++++++++++++++++++++++++++++++++++++++++++++++++++++++++++++++++++++++++++++++++++++++++++++++++++++++++++++++++++++++++++++++++++++++++++++++++++++++++++++
!\END_SPECIES_MODULE: C3
!++++++++++++++++++++++++++++++++++++++++++++++++++++++++++++++++++++++++++++++++++++++++++++++++++++++++++++++++++++++++++++++++++++++++++++++++++++++++++++++
!++++++++++++++++++++++++++++++++++++++++++++++++++++++++++++++++++++++++++++++++++++++++++++++++++++++++++++++++++++++++++++++++++++++++++++++++++++++++++++++
!\SPECIES_MODULE: C4
!\MODCOMMENTS: IC3H5Q /CH3COCHO ARE(?) C3 SPECIES BUT ARE UNIQUE TO I-C4H8 SO IS INCLUDED IN C4 MODULE
!++++++++++++++++++++++++++++++++++++++++++++++++++++++++++++++++++++++++++++++++++++++++++++++++++++++++++++++++++++++++++++++++++++++++++++++++++++++++++++++
!------------------------------------------------------------------------------
!\SUBMECH: C4H10
!------------------------------------------------------------------------------
!\HTOXID
PC4H9O
SC4H9O
!\LTOXID
PC4H9O2
SC4H9O2
PC4H9O2H
SC4H9O2H
C4H8OOH1-2
C4H8OOH1-3
C4H8OOH1-4
C4H8OOH2-1
C4H8OOH2-3
C4H8OOH2-4
C4H8O1-2
C4H8O1-3
C4H8O1-4
C4H8O2-3
C4H8OOH1-2O2
C4H8OOH1-3O2
C4H8OOH1-4O2
C4H8OOH2-1O2
C4H8OOH2-3O2
C4H8OOH2-4O2
C4H71-2,4OOH
C4H72-1,3OOH
C4H72-1,4OOH
C4H71-2,3OOH
C4H7O1-3OOH-4
C4H7O1-3OOH-2
C4H7O1-2OOH-4
C4H7O1-4OOH-2
C4H7O1-2OOH-3
C4H7O2-3OOH-1
C4H72-1OOH
NC4KET12
NC4KET13
NC4KET14
NC4KET21
NC4KET23
NC4KET24
C4H71-3OOH
C4H71-4OOH
C4H71-3,4OOH
C4H72-3,4OOH
C4H71-O
!\PYROSPEC
C4H10
PC4H9
SC4H9
!------------------------------------------------------------------------------
!------------------------------------------------------------------------------
!\SUBMECH: IC4H10
!------------------------------------------------------------------------------
!\HTOXID
TC4H9O
IC4H9O
IC3H7CHO
SC4H7OH-I
SC4H7OH-IP
SC4H7OOH-I
SC4H7O-I
IC4H6OH
IC3H7CO
IC3H6CHO
TC3H6CHO
IC3H5CHO
IC3H6CO
IC3H5CO
IC3H4CHO-A
!\LTOXID
IC4H8O
TC3H6O2HCO
TC3H6OCHO
IC4H9O2
TC4H9O2
IC4H8O2H-I
IC4H8O2H-T
TC4H8O2H-I
CC4H8O
IC4H8OOH-IO2
IC4H8OOH-TO2
TC4H8OOH-IO2
IC4KETII
IC4KETIT
TIC4H7Q2-I
IIC4H7Q2-I
IIC4H7Q2-T
IC4H7OOH
IC4H9O2H
TC4H9O2H
!\PYROSPEC
IC4H10
IC4H9
TC4H9
!------------------------------------------------------------------------------
!------------------------------------------------------------------------------
!\SUBMECH: IC4H8
!------------------------------------------------------------------------------
!\LTOXID
IC4H7O2
IC4H6OOH-I
CCYCCOOC-T1
C2CYCOOC-I1
CCYCCOOC-I2
IC3H5OOCH2
CHOIC3H6O
CVCYCCOC
CCYC2OCO
CCYCCO-T1
IC4H7O
IC4H7-I1OO
IC4H7O-1
IC4H7CO
IC4H7CHO-A
IC4YAA
IC4YAA-R
OVCC(VC)COOH
OVCC(VC)COJ
CVC(COOJ)COOH
IC4QA-AOJ
C4H5-2C2H
CHCCH2CH2CHCH2
CH2CCHCH2CHCH2
!\PYROSPEC
IC4H8
IC4H7
IC4H7-I1
!------------------------------------------------------------------------------
!------------------------------------------------------------------------------
!\SUBMECH: C4H8-1
!------------------------------------------------------------------------------
!\LTOXID
SC3H5CHO
SC3H5CO
AC3H5OCH2
C4H7O1-4
C4H7O2-1
SC3H5OCH2-1
C4H71-1O2
C4H71-2O2
C4H71-3O2
C4H72-1O2
C4H71-4O2
C4H61OOH4-3O2
C4H61KET43
C4H61KET43O
C4H61-3OOH4
C4H6O1-3OOH4
!\PYROSPEC
C4H8-1
C4H71-1
C4H71-2
C4H71-3
C4H71-4
C4H6-1
C4H5-1
C4H5-3
C3H4O1-2
C4H5-4
!------------------------------------------------------------------------------
!------------------------------------------------------------------------------
!\SUBMECH: C4H8-2
!------------------------------------------------------------------------------
!\LTOXID
C4H72-2O2
!\PYROSPEC
C4H8-2
C4H72-2
!------------------------------------------------------------------------------
!------------------------------------------------------------------------------
!\SUBMECH: SC4H9OH
!------------------------------------------------------------------------------
!\LTOXID
SC4H8OH-1O2
SC4H8OH-3O2
PQC4H8OS
PQC4H7OHS-3
SQC4H7OHS-4
SQC4H8OS
NC4KET12OH
NC4KET23OH
CH3COCOHCH3
CH3COHCO
CH2COHCHO
C4H71-3OH
C4H72-2OH
C4H63,1-3OH
CCY(COCC)OH
SQC4H7OHS-4O2
C4H7O2-1,3OOH
NC4KET13OH-2
C4H6OHOOH1-2-3
CH2(OH)OCH2
ET12IC4-1OOH
SQC4H7OHS-3
CCY(COC)OHC
!\PYROSPEC
SC4H8OH-1
SC4H8OH-2
SC4H8OH-3
!------------------------------------------------------------------------------
!------------------------------------------------------------------------------
!\SUBMECH: NC4H9OH
!------------------------------------------------------------------------------
!\LTOXID
PC4H8OH-2O2
SQC4H8OP
SQC4H7OHP-4
SQC4H7OHP-1
SQC4H7OHP-3
PQC4H7OHS-2
PQC4H7OHS-4
CY(CCCO)COH
C4H7OH1O1-2
C4H7OH1O2-3
C4H7OH2O1-2
C4H7OH2O1-4
NC4KET21OH
C2H5CHOHCO
C2H4COCH2OH
C4H71-1OH
C4H71-4OH
C4H72-1OH
C4H71-2OH
C4H63,1-2OH
C4H64,2-1OH
C4H63,1-1OH
C4H5OH-13
SQC4H7OHP-4O2
PQC4H7OHS-3O2
SQC4H7OHP-3O2
PQC4H7OHS-4O2
C4H6OH1KET2-3
C4H6OH2KET1-4
NC4KET24OH-1
NC4KET24OH-3
C4H6OHOOH1-4-3
C4H6OHOOH2-2-1
C4H6OHOOH1-3-4
HOCH2COCH2
HOCH2CHO
HOCH2CO
HOCHCHO
CH3COCHOH
!\PYROSPEC
PC4H8OH-1
PC4H8OH-2
PC4H8OH-3
PC4H8OH-4
!------------------------------------------------------------------------------
!------------------------------------------------------------------------------
!\SUBMECH: IC4H9OH
!------------------------------------------------------------------------------
!\LTOXID
TQJC4H8OH
TQC4H7OHI
IQJC4H8OH
TQC4H8OI
QC4H7OHP
IQC4H8OT
IQC4H7OHT
IC4H7OH
IC4H8OH
CCY(CCOC)OH
CCY(CCO)COH
C2CY(COC)OH
IC3H6OHCHO
CH2COHCH2O
CH2COHCH2OOH
TQC4H7OHIO2
TQC4H7OHTO2
TQC4H7OHIQ-I
TQC4H7OHIQ-P
IQC4H7OHTO2
IQC4H8OTQ-I
IQC4H7OHTQ-P
CH2CQCOHQ
IC3H5COHQ
IC3H5Q
COHQCYC(COC)
QCYC(CCOC)OH
HOCOCQ(CH3)2
CHOC(CH3)OHCH2Q
CO(CH2OOH)2
!\PYROSPEC
IC4H8OH-IT
IC4H8OH-TI
!------------------------------------------------------------------------------
!------------------------------------------------------------------------------
!\SUBMECH: C4H6
!------------------------------------------------------------------------------
!\AROMATIC
CYHEXDN13
CYHEXDN14
C6H8
CYHEXEN-4J
CYPENTN-4MJ
CYPENTN-4M4J
CYPENTN-4M3J
CYPENTN-4MTHNE
!\HTOXID
CH2CHCHCHO
NC4H5O2
C3H3CH2OOH
C3H3CH2O
C3H3CHO
!\LTOXID
C2H3CHOHCH2
C2H3CHOHCH2OO
C2H3CHOHCH2O
C4H51,3OH2
C2H3CHOHCHO
C4H5OH1-4OOH
C4H5OH1-4OOH-2OO
C3H3OHCHO1-2OOH
C4H5OJ1-2,4OOH
CDY(COCC)OH
C3H2OHCH2Q
C3H4CH2OH-3O
C2H3COCH2Q
C2H3COCH2OH
C3H4CH2OH-1OOH
C3H4CH2OH-1O
CHOC3H4OH
C4H61OOH3-4
C4H61-OOH3-OO4
C4H61-2OOH34
C4H61-OOH34-OO2
C4H412-OOH34
C3H3CHO-OOH23
C4H4O-OOH24
C4H512-OO4
C4H513-OO2
CYCCCOO-3J
CH2CYCOO-CH2
C2H3COOCH2
CYCOOC-CH2
C4H6O25
C2H3CHOCH2
C4H4O
C4H6O23
!\PYROSPEC
C4H6
C4H5-I
C4H5-N
C4H5-2
C4H4
C4H3-I
C4H3-N
C4H2
CH2CHCHCHCCH
!------------------------------------------------------------------------------
!------------------------------------------------------------------------------
!\SUBMECH: C4H612C4H6-2
!------------------------------------------------------------------------------
!\PYROSPEC
C4H612
C4H6-2
H2C4O
!------------------------------------------------------------------------------
!------------------------------------------------------------------------------
!\SUBMECH: NC3H7CHO
!------------------------------------------------------------------------------
!\LTOXID
C3H6CHO-1O2
C3H6CHO-2O2
C3H6CHO-3O2
C3H6COQ1
C3H5CHOQ1-3
C3H6COQ2
C3H5CHOQ2-1
C3H6COQ3
C3H5CHOQ3-1
C3H5CHOQ3-2
CH3CYC2H2OCHO
CYC3H5OCHO
CYC2H3OCH2CHO
C3H5CHOQ1-3O2
C3H5CHOQ2-1O2
C3H5CHOQ3-1O2
C2H4COCHOQ3
CH3COCHCHOQ1
CHOCH2CHCHOQ1
!\PYROSPEC
NC3H7CHO
NC3H7CO
C3H6CHO-1
C3H6CHO-2
C3H6CHO-3
!------------------------------------------------------------------------------
!------------------------------------------------------------------------------
!\SUBMECH: C2H5COCH3
!------------------------------------------------------------------------------
!\LTOXID
CH3CHOOCOCH3
CH2CHOOHCOCH3
!\PYROSPEC
C2H5COCH3
C2H5COCH2
CH2CH2COCH3
CH3CHCOCH3
C2H3COCH3
!------------------------------------------------------------------------------
!------------------------------------------------------------------------------
!\SUBMECH: C2H5CHCO
!------------------------------------------------------------------------------
!\PYROSPEC
C2H5CHCO
!------------------------------------------------------------------------------
!++++++++++++++++++++++++++++++++++++++++++++++++++++++++++++++++++++++++++++++++++++++++++++++++++++++++++++++++++++++++++++++++++++++++++++++++++++++++++++++
!\END_SPECIES_MODULE: C4
!++++++++++++++++++++++++++++++++++++++++++++++++++++++++++++++++++++++++++++++++++++++++++++++++++++++++++++++++++++++++++++++++++++++++++++++++++++++++++++++
!++++++++++++++++++++++++++++++++++++++++++++++++++++++++++++++++++++++++++++++++++++++++++++++++++++++++++++++++++++++++++++++++++++++++++++++++++++++++++++++
!\SPECIES_MODULE: C5
!\MODCOMMENTS: KPS, 22 / 07 / 2015 JBS PENTANE SPECIES LIST HAS TO BE ADDED AND COMBINED WITH CWS AC5H10 AS THERE ARE 1 / 2 / 3 SPECIES WHICH ARE IN BOTH MECHANISMS
!\MODCOMMENTS: SEARCH FOR "\\WARNING: DUPLICATED KINETICS" FOR MORE INFO.
!\MODCOMMENTS: FOLLOWING SPECIES IN C5 SUBMECH BUT ARE NOT C5 SPECIES: OCH2CHO CH2OCH2CHO C2H4OCHO C4H7O1-4 C4H7O2-1
!++++++++++++++++++++++++++++++++++++++++++++++++++++++++++++++++++++++++++++++++++++++++++++++++++++++++++++++++++++++++++++++++++++++++++++++++++++++++++++++
!------------------------------------------------------------------------------
!\SUBMECH: NC5H12
!------------------------------------------------------------------------------
!\LTOXID
C5H5CH3-1
C5H5CH3-2
C5H5CH2-1
C5H5CH2-2
CYC6H7
C6H7-2
CVOCVCCOOH
OVCCVCCOJ
OVCCVCCJVO
C5H4CH3
C5H5CH2
OVCCVCCVO
C5H11O2H-1
C5H11O2H-2
C5H11O2H-3
C5H11O2-1
C5H11O2-2
C5H11O2-3
C5H11O-1
C5H11O-2
C5H11O-3
C5H10OOH1-2
C5H10OOH1-3
C5H10OOH1-4
C5H10OOH1-5
C5H10OOH2-1
C5H10OOH2-3
C5H10OOH2-4
C5H10OOH2-5
C5H10OOH3-1
C5H10OOH3-2
C5H10O1-2
C5H10O1-3
C5H10O1-4
C5H10O1-5
C5H10O2-3
C5H10O2-4
C5H10OOH1-2O2
C5H10OOH1-3O2
C5H10OOH1-4O2
C5H10OOH1-5O2
C5H10OOH2-1O2
C5H10OOH2-3O2
C5H10OOH2-4O2
C5H10OOH2-5O2
C5H10OOH3-1O2
C5H10OOH3-2O2
C5H91-2,3OOH
C5H91-2,4OOH
C5H91-2,5OOH
C5H91-3,4OOH
C5H91-3,5OOH
C5H91-4,5OOH
C5H92-1,3OOH
C5H92-1,4OOH
C5H92-1,5OOH
C5H92-3,4OOH
C5H92-3,5OOH
C5H92-4,5OOH
C5H93-1,2OOH
C5H93-1,4OOH
C5H93-1,5OOH
C5H93-2,4OOH
C5H91-3OOH
C5H91-4OOH
C5H91-5OOH
C5H92-1OOH
C5H92-4OOH
C5H92-5OOH
C5H9O1-2OOH-3
C5H9O1-2OOH-4
C5H9O1-2OOH-5
C5H9O1-3OOH-2
C5H9O1-3OOH-4
C5H9O1-3OOH-5
C5H9O1-4OOH-2
C5H9O1-4OOH-3
C5H9O1-4OOH-5
C5H9O1-5OOH-2
C5H9O1-5OOH-3
C5H9O2-3OOH-1
C5H9O2-3OOH-4
C5H9O2-3OOH-5
C5H9O2-4OOH-1
C5H9O2-4OOH-3
C5H9O1-2O-5
CH2CH2OCH2CH2CHO
NC5KET12
NC5KET13
NC5KET14
NC5KET15
NC5KET21
NC5KET23
NC5KET24
NC5KET25
NC5KET31
NC5KET32
NC5KET12O
NC5KET13O
NC5KET14O
NC5KET15O
NC5KET21O
NC5KET23O
NC5KET24O
NC5KET25O
NC5KET31O
NC5KET32O
NC5DIONE13
NC5DIONE24
OCH2CHO
CH2OCH2CHO
C2H4OCHO
C5H10OOH1-3OH
C5H10OOH2-4OH
C5H10OOH3-1OH
NC5CYCPER13
NC5CYCPER24
NC5CYCPER31
!\PYROSPEC
NC5H12
C5H11-1
C5H11-2
C5H11-3
!------------------------------------------------------------------------------
!------------------------------------------------------------------------------
!\SUBMECH: IC5H12
!------------------------------------------------------------------------------
!\LTOXID
AC5H9O-A2
AC5H11O2H
BC5H11O2H
CC5H11O2H
DC5H11O2H
AC5H11O2
BC5H11O2
CC5H11O2
DC5H11O2
AC5H11O
BC5H11O
CC5H11O
DC5H11O
AC5H10OOH-A
AC5H10OOH-B
AC5H10OOH-C
AC5H10OOH-D
BC5H10OOH-A
BC5H10OOH-C
BC5H10OOH-D
CC5H10OOH-A
CC5H10OOH-B
CC5H10OOH-D
DC5H10OOH-A
DC5H10OOH-B
DC5H10OOH-C
A-AC5H10O
A-BC5H10O
A-CC5H10O
A-DC5H10O
B-CC5H10O
B-DC5H10O
C-DC5H10O
AC5H10OOH-AO2
AC5H10OOH-BO2
AC5H10OOH-CO2
AC5H10OOH-DO2
BC5H10OOH-AO2
BC5H10OOH-CO2
BC5H10OOH-DO2
CC5H10OOH-AO2
CC5H10OOH-BO2
CC5H10OOH-DO2
DC5H10OOH-AO2
DC5H10OOH-BO2
DC5H10OOH-CO2
C5H9A-A,BOOH
C5H9A-A,COOH
C5H9A-A,DOOH
C5H9A-B,COOH
C5H9A-B,DOOH
C5H9A-C,DOOH
C5H9B-A,AOOH
C5H9B-A,COOH
C5H9B-A,DOOH
C5H9B-C,DOOH
C5H9C-A,AOOH
C5H9C-A,BOOH
C5H9C-A,DOOH
C5H9C-B,DOOH
C5H9D-A,AOOH
C5H9D-A,BOOH
C5H9D-A,COOH
C5H9D-B,COOH
C5H9A-AOOH
C5H9A-COOH
C5H9A-DOOH
C5H9B-AOOH
C5H9B-DOOH
C5H9C-AOOH
C5H9C-BOOH
C5H9OA-AOOH-B
C5H9OA-AOOH-C
C5H9OA-AOOH-D
C5H9OA-BOOH-A
C5H9OA-BOOH-C
C5H9OA-BOOH-D
C5H9OA-COOH-A
C5H9OA-COOH-B
C5H9OA-COOH-D
C5H9OA-DOOH-A
C5H9OA-DOOH-B
C5H9OA-DOOH-C
C5H9OB-COOH-A
C5H9OB-COOH-D
C5H9OB-DOOH-A
C5H9OB-DOOH-C
C5H9OC-DOOH-A
C5H9OC-DOOH-B
CH3COCH2OCH2CH2
IC5KETAA
IC5KETAB
IC5KETAC
IC5KETAD
IC5KETCA
IC5KETCB
IC5KETCD
IC5KETDA
IC5KETDB
IC5KETDC
IC5KETAAO
IC5KETABO
IC5KETACO
IC5KETADO
IC5KETCAO
IC5KETCBO
IC5KETCDO
IC5KETDAO
IC5KETDBO
IC5KETDCO
AC5H10OH
BC5H10OH
CC5H10OH
AO2C5H10OH
BO2C5H10OH
CO2C5H10OH
IC3H5COCH3
IC3H5COCH2
AC3H4COCH3
!\PYROSPEC
IC5H12
AC5H11
BC5H11
CC5H11
DC5H11
!------------------------------------------------------------------------------
!------------------------------------------------------------------------------
!\SUBMECH: NEOC5H12
!------------------------------------------------------------------------------
!\LTOXID
NEOC5H11O2H
NEOC5H11O2
NEOC5H11O
NEOC5H10OOH
NEO-C5H10O
NEOC5H10OOH-O2
NEOC5H9Q2
NEOC5KET
NEOC5KETOX
NEOC5KEJOL
IC4H6Q2-II
NEOC5H9O-OOH
!\PYROSPEC
NEOC5H12
NEOC5H11
!------------------------------------------------------------------------------
!------------------------------------------------------------------------------
!\SUBMECH: C5H10-1C5H10-2
!------------------------------------------------------------------------------
!\LTOXID
C5H81-2
C5H81-3
C5H8D14
C5H82-3
C5H8-1
C5H8-2
CH3CYC3H3CH3-3
CH3CYC3H3CH3
CH2CYC3H4CH3
CYC3H4C2H5-1
CYC3H4C2H5-2
CYC3H5CHCH3
CYC4H6-2-CH3
CYC4H6-3-CH3
CYC5H9
CH2CYC3H3CH3
CYC3H3-1C2H5
CYC3H3-3C2H5
CYC3H4CHCH3
CYC3H5CHCH2
C5H7-13-2
C5H7-13-3
CVCCJCVC
C5H7-14-1
C5H7-14-1O2
CVCCVCCOJ
CVCCVCCOO
CVCCVCCVO
CVCC(OJ)CVC
CVCC(OO)CVC
C5H9O1-3
C5H9O2-1
C5H9O2-4
C5H91-1O2
C5H91-2O2
C5H91-3O2
C5H91-4O2
C5H91-5O2
C5H92-1O2
C5H92-2O2
C5H92-3O2
C5H92-4O2
C5H92-5O2
C5H91OO2-3
C5H91OO2-4
C5H91OO2-5
C5H92OO1-3
C5H92OO1-4
C5H92OO1-5
C5H92OO3-4
C5H92OO3-5
C5H93OO1-2
C5H93OO2-4
C5H93OO2-5
C5H9O1-2O-3
C5H9O1-2O-4
C5H9O2-3O-1
C5H9O2-3O-4
C5H9O2-3O-5
C5H81OOH3-1
C5H81OOH3-4
C5H81OOH3-5
C5H81OOH4-1
C5H81OOH4-2
C5H81OOH4-3
C5H81OOH4-5
C5H81OOH5-2
C5H81OOH5-3
C5H81OOH5-4
C5H82OOH1-3
C5H82OOH1-4
C5H82OOH4-2
C5H82OOH5-2
C5H82OOH5-3
C5H81-3,4OOH
C5H81O-3-4OOH
C5H81-3,5OOH
C5H81O-3-5OOH
C5H82-1,4OOH
C5H82O-4-1OOH
C5H82-4,5OOH
C5H82O-4-5OOH
C5H81O2-4
C5H81O3-4
C5H81O3-5
C5H81O4-5
C5H82O1-4
C5H82O2-4
C5H82O3-5
C5H82O4-5
C5H81OOH3-4O2
C5H81OOH3-5O2
C5H81OOH4-3O2
C5H81OOH4-5O2
C5H81OOH5-3O2
C5H81OOH5-4O2
C5H82OOH4-1O2
C5H82OOH5-1O2
C5H83OH1Q2
C5H84OH1Q2
C5H82OH2Q1
C5H83OH2Q1
C5H84OH2Q1
C5H81KET34
C5H81KET35
C5H81KET43
C5H81KET45
C5H81KET53
C5H81KET54
C5H82KET41
C5H82KET51
C5H82KET45
C5H81KET34O
C5H81KET35O
C5H81KET43O
C5H81KET45O
C5H81KET53O
C5H81KET54O
C5H82KET41O
C5H82KET51O
C5H10OH21
C5H10OH22
C5H10OH23
C5H10OH25
C5H10OH32
O2C5H10OH21
O2C5H10OH23
O2C5H10OH32
C5H10OOH2-1O
C5H10OOH1-2O
C5H10OOH2-3O
C5H10OOH3-2O
C5H9OH2-1
C5H9OH2-2
C5H9OH2-3
C5H9OH3-1
C5H9OH3-2
C5H9OH1Q2-1
C5H9OH1Q2-3
C5H9OH1Q2-4
C5H9OH1Q2-5
C5H9OH2Q1-2
C5H9OH2Q1-3
C5H9OH2Q1-4
C5H9OH2Q1-5
C5H9OH2Q3-1
C5H9OH2Q3-2
C5H9OH2Q3-4
C5H9OH2Q3-5
C5H9OH3Q2-1
C5H9OH3Q2-3
C5H9OH3Q2-4
C5H9OH3Q2-5
CH3COCOHCH2
C5H9OH1O1-2
C5H9OH1O2-3
C5H9OH1O2-4
C5H9OH1O2-5
C5H9OH2O1-2
C5H9OH2O1-3
C5H9OH2O1-4
C5H9OH2O1-5
C5H9OH2O2-3
C5H9OH2O3-4
C5H9OH2O3-5
C5H9OH3O1-2
C5H9OH3O2-3
C5H9OH3O2-4
C5H9OH3O2-5
C5H9OH1Q2-3O2
C5H9OH1Q2-4O2
C5H9OH1Q2-5O2
C5H9OH2Q1-3O2
C5H9OH2Q1-4O2
C5H9OH2Q1-5O2
C5H9OH2Q3-1O2
C5H9OH2Q3-4O2
C5H9OH2Q3-5O2
C5H9OH3Q2-1O2
C5H9OH3Q2-4O2
C5H9OH3Q4-1O2
C5H8OH1KET2-3
C5H8OH1KET2-4
C5H8OH1KET2-5
C5H8OH2KET1-3
C5H8OH2KET1-4
C5H8OH2KET1-5
C5H8OH2KET3-1
C5H8OH2KET3-4
C5H8OH2KET3-5
C5H8OH3KET2-1
C5H8OH3KET2-4
C5H8OH3KET2-5
IC6D3
IC6D3-2
IC6D3-2O
I3C6D1
I3C6D1-3
I3C6D1-3O
!\PYROSPEC
C5H10-1
C5H10-2
C5H91-1
C5H91-2
C5H91-3
C5H91-4
C5H91-5
C5H92-2
C5H92-3
C5H92-4
C5H92-5
!------------------------------------------------------------------------------
!------------------------------------------------------------------------------
!\SUBMECH: CC5H10BC5H10
!------------------------------------------------------------------------------
!\LTOXID
AC5H9O-C
CC5H9O-B
!\PYROSPEC
BC5H10
BC5H9-C
CC5H10
CC5H9-A
CC5H9-B
CC5H9-C
CC5H9-D
!------------------------------------------------------------------------------
!------------------------------------------------------------------------------
!\SUBMECH: AC5H10
!------------------------------------------------------------------------------
!\LTOXID
B2E2M1OJ
!\PYROSPEC
AC5H10
AC5H9-A1
AC5H9-A2
AC5H9-C
AC5H9-D
!------------------------------------------------------------------------------
!------------------------------------------------------------------------------
!\SUBMECH: B13DE2M
!------------------------------------------------------------------------------
!\LTOXID
B2E3M1OJ
!\PYROSPEC
B13DE2M
B13DE2MJ
B12DE3M
!------------------------------------------------------------------------------
!------------------------------------------------------------------------------
!\SUBMECH: TC4H8CHO
!------------------------------------------------------------------------------
!\LTOXID
O2C4H8CHO
O2HC4H8CO
!\PYROSPEC
TC4H8CHO
!------------------------------------------------------------------------------
!------------------------------------------------------------------------------
!\SUBMECH: PC4H8CHO-1PC4H8CHO-2\PC4H8CHO-3
!------------------------------------------------------------------------------
!\LTOXID
PC4H8CHO-1O2
PC4H8CHO-2O2
PC4H8CHO-3O2
PC4H8CHO-4O2
C4H7CHO-2
C4H7CHO-3
C4H7CHO-4
C4H7CO1-4
C4H6CHO-3,1
C4H6CHO-3,2
C4H6CHO-2,4O
C4H6CHO-4,3
!\PYROSPEC
PC4H9CHO
PC4H9CO
PC4H8CHO-1
PC4H8CHO-2
PC4H8CHO-3
PC4H8CHO-4
AC3H5CHO
!------------------------------------------------------------------------------
!------------------------------------------------------------------------------
!\SUBMECH: NC3H7COCH3C2H5COC2H5
!------------------------------------------------------------------------------
!\LTOXID
NC52ONEO2-3
NC52ONEO2-4
NC52ONEO2-5
NC53ONEO2-1
NC53ONEO2-2
NC52ONE-3
NC52ONE-4
NC53ONE-1
!\PYROSPEC
NC3H7COCH3
C2H5COC2H5
NC3H7COCH2
CH3CH2CHCOCH3
CH3CHCH2COCH3
CH2CH2CH2COCH3
CH2CH2COC2H5
CH3CHCOC2H5
!------------------------------------------------------------------------------
!------------------------------------------------------------------------------
!\SUBMECH: NC5H11OH
!------------------------------------------------------------------------------
!\LTOXID
C5H10OH-2O2
C5H10OH-3O2
C5H10OH-4O2
C5H10OH-5O2
C5H9OH1-1
C5H9OH1-2
C5H9OH1-3
C5H9OH1-4
C5H9OH1-2,4
C5H9OH1-2,4O
C5H9OH1-4,3
C5H9OH1-4,3O
C5H9OH2-1,3
C5H9OH2-1,3O
CH3COOH
C2H5COOH
!\PYROSPEC
NC5H11OH
C5H10OH11
C5H10OH12
C5H10OH13
C5H10OH14
C5H10OH15
!------------------------------------------------------------------------------
!++++++++++++++++++++++++++++++++++++++++++++++++++++++++++++++++++++++++++++++++++++++++++++++++++++++++++++++++++++++++++++++++++++++++++++++++++++++++++++++
!\END_SPECIES_MODULE: C5
!++++++++++++++++++++++++++++++++++++++++++++++++++++++++++++++++++++++++++++++++++++++++++++++++++++++++++++++++++++++++++++++++++++++++++++++++++++++++++++++
!++++++++++++++++++++++++++++++++++++++++++++++++++++++++++++++++++++++++++++++++++++++++++++++++++++++++++++++++++++++++++++++++++++++++++++++++++++++++++++++
!\SPECIES_MODULE: C6
!++++++++++++++++++++++++++++++++++++++++++++++++++++++++++++++++++++++++++++++++++++++++++++++++++++++++++++++++++++++++++++++++++++++++++++++++++++++++++++++
!------------------------------------------------------------------------------
!\SUBMECH: NC6H14
!------------------------------------------------------------------------------
!\UNDEFINED
NC6H14
C6H13OOH-1
C6H13O2-2
C6H13O-3
C6H12OOH1-5
C6H12OOH2-5
C6H12OOH3-4
C6H12O1-3
C6H12O2-4
C6H12OOH1-3O2
C6H12OOH2-3O2
C6H12OOH3-1O2
C6H12OOH3-6O2
C6H11-1D6OOH
C6H11-2D6OOH
C6H11Q12-4
C6H11Q13-4
C6H11Q14-3
C6H11Q15-3
C6H11Q23-4
C6H11Q24-3
C6H11Q25-3
C6KET13
C6KET23
C6KET31
C6KET36
C6H11O12-5OOH
C6H11O13-5OOH
C6H11O14-5OOH
C6H11O15-4OOH
C6H11O23-5OOH
C6H11O24-5OOH
C6H11O34-1OOH
C4H7O23-1
C5H9O23-1
C6KET12O
C6KET21O
C6KET26O
C6KET35O
C6H12OOH1-4O
C6H12OOH2-4O
C6H12OOH3-2O
NC5H11CHO
C6H12-2
C6H111-5
C6H112-6
C6H12OH-2J3
C6H12OH-2O2-1
C6H11-1D3O
C6H111O2-3
C6H112O2-4
C6H113O2-1
C6H101OOH4-3
C6H101OOH5-4
C6H101OOH6-5
C6H102OOH5-6
C6H103OOH2-1
EDHF
C6H101OOH4-3O2
C6H101OOH5-4O2
C6H101OOH6-5O2
C6H102OOH5-6O2
C6H103OOH2-1O2
NC6D1KET43
NC6D1KET54
NC6D1KET65
NC6D2KET56
NC6D3KET21
NC5H10CHO-3
C6H10D24
C6H13-1
C6H13OOH-2
C6H13O2-3
C6H12OOH1-2
C6H12OOH2-1
C6H12OOH2-6
C6H12OOH3-5
C6H12O1-4
C6H12O2-5
C6H12OOH1-4O2
C6H12OOH2-4O2
C6H12OOH3-2O2
C6H11-1D3OOH
C6H11-2D1OOH
C6H11-3D1OOH
C6H11Q12-5
C6H11Q13-5
C6H11Q14-5
C6H11Q15-4
C6H11Q23-5
C6H11Q24-5
C6H11Q34-1
C6KET14
C6KET24
C6KET32
C6H11O12-6OOH
C6H11O13-6OOH
C6H11O14-6OOH
C6H11O15-6OOH
C6H11O23-6OOH
C6H11O24-6OOH
C6H11O34-2OOH
C5H9O12-5
C5H9O23-5
C6KET13O
C6KET23O
C6KET31O
C6KET36O
C6H12OOH1-5O
C6H12OOH2-5O
C6H12OOH3-4O
C6H12-3
C6H111-6
C6H113-1
C6H12OH-3J2
C6H12OH-2O2-3
C6H11-2D4O
C6H111O2-4
C6H112O2-5
C6H101OOH3-4
C6H101OOH4-5
C6H101OOH5-6
C6H102OOH4-5
C6H102OOH6-4
ETES1
C6H101OOH3-4O2
C6H101OOH4-5O2
C6H101OOH5-6O2
C6H102OOH4-5O2
C6H102OOH6-4O2
NC6D1KET34
NC6D1KET45
NC6D1KET56
NC6D2KET45
NC6D2KET64
NC5H11CO
NC5H10CHO-4
C6H101-5
C6H13-2
C6H13OOH-3
C6H13O-1
C6H12OOH1-3
C6H12OOH2-3
C6H12OOH3-1
C6H12OOH3-6
C6H12O1-5
C6H12O3-4
C6H12OOH1-5O2
C6H12OOH2-5O2
C6H12OOH3-4O2
C6H11-1D4OOH
C6H11-2D4OOH
C6H11-3D2OOH
C6H11Q12-6
C6H11Q13-6
C6H11Q14-6
C6H11Q15-6
C6H11Q23-6
C6H11Q24-6
C6H11Q34-2
C6KET15
C6KET25
C6KET34
C6H11O12-3OOH
C6H11O13-2OOH
C6H11O14-2OOH
C6H11O15-2OOH
C6H11O23-1OOH
C6H11O24-1OOH
C6H11O25-1OOH
C4H7O12-4
C5H9O13-5
C5H9O24-1
C6KET14O
C6KET24O
C6KET32O
C6H12OOH1-2O
C6H12OOH2-1O
C6H12OOH2-6O
C6H12OOH3-5O
C6H111-3
C6H112-4
C6H12OH-1J2
C6H12OH-3J4
C6H12OH-3O2-2
C6H10D14
C6H111O2-5
C6H112O2-6
C6H101OOH3-5
C6H101OOH4-6
C6H101OOH6-3
C6H102OOH4-6
C6H102OOH6-5
MVOX
C6H101OOH3-5O2
C6H101OOH4-6O2
C6H101OOH6-3O2
C6H102OOH4-6O2
C6H102OOH6-5O2
NC6D1KET35
NC6D1KET46
NC6D1KET63
NC6D2KET46
NC6D2KET65
NC5H10CHO-1
NC5H10CHO-5
C6H9-A
C6H13-3
C6H13O2-1
C6H13O-2
C6H12OOH1-4
C6H12OOH2-4
C6H12OOH3-2
C6H12O1-2
C6H12O2-3
C6H12OOH1-2O2
C6H12OOH2-1O2
C6H12OOH2-6O2
C6H12OOH3-5O2
C6H11-1D5OOH
C6H11-2D5OOH
C6H11Q12-3
C6H11Q13-2
C6H11Q14-2
C6H11Q15-2
C6H11Q23-1
C6H11Q24-1
C6H11Q25-1
C6KET12
C6KET21
C6KET26
C6KET35
C6H11O12-4OOH
C6H11O13-4OOH
C6H11O14-3OOH
C6H11O15-3OOH
C6H11O23-4OOH
C6H11O24-3OOH
C6H11O25-3OOH
C4H7O13-4
C5H9O14-5
C6KET15O
C6KET25O
C6KET34O
C6H12OOH1-3O
C6H12OOH2-3O
C6H12OOH3-1O
C6H12OOH3-6O
C6H12-1
C6H111-4
C6H112-5
C6H12OH-2J1
C6H12OH-1O2-2
C6H12OH-3O2-4
C6H112O2-1
C6H111O2-6
C6H113O2-2
C6H101OOH3-6
C6H101OOH5-3
C6H101OOH6-4
C6H102OOH5-4
C6H103OOH1-2
VTHF
C6H101OOH3-6O2
C6H101OOH5-3O2
C6H101OOH6-4O2
C6H102OOH5-4O2
C6H103OOH1-2O2
NC6D1KET36
NC6D1KET53
NC6D1KET64
NC6D2KET54
NC6D3KET12
NC5H10CHO-2
C6H10D13
C6H9-AOOH
IC6
IC6-1
IC6-5
IC6D4
IC6D1-5
IC6D4-1
IC6OH2-1J
IC6OH4-3J
IC6OH2-1O2
IC6OH4-3O2
IC6-3OOH
IC6-2O2
IC6-1O
IC6-5O
IC6OOH1-4
IC6OOH2-4
IC6OOH3-4
IC6OOH4-3
IC6OOH5-3
IC6O1-3
IC6O2-4
IC6O4-5
IC6OOH1-4O2
IC6OOH2-4O2
IC6OOH3-4O2
IC6OOH4-3O2
IC6OOH5-3O2
IC6Q12-3
IC6Q14-3
IC6Q23-1
IC6Q24-5
IC6Q34-2
IC6Q45-3
IC6KET1-4
IC6KET3-4
IC6KET4-3
IC6KET5-3
IC6D1-4OOH
IC6D2-5OOH
IC6D4-1OOH
IC6O12-1AOOH
IC6O13-2OOH
IC6O14-5OOH
IC6O23-4OOH
IC6O24-5OOH
IC6O34-1OOH
IC6O45-2OOH
SC4H9CHO
IC6Q11A-5
IC6Q13-5
IC6Q23-5
IC6Q45-2
C5H9O23-4
IC6O13-1AOOH
IC6O15-3OOH
IC6O35-1OOH
A-AC5H10O-DJ
C5H92-5O
IC6KET1-4O
IC6KET3-4O
IC6KET4-3O
IC6KET5-3O
IC6-2
IC6D1
IC6D1-1A
IC6D2-5
IC6D4-2
IC6OH2-3J
IC6OH4-5J
IC6OH2-3O2
IC6OH4-5O2
IC6D4-3O
IC6-4OOH
IC6-3O2
IC6-2O
IC6OOH1-1A
IC6OOH1-5
IC6OOH2-5
IC6OOH3-5
IC6OOH4-5
IC6OOH5-4
IC6O1-4
IC6O2-5
IC6OOH1-1AO2
IC6OOH1-5O2
IC6OOH2-5O2
IC6OOH3-5O2
IC6OOH4-5O2
IC6OOH5-4O2
IC6Q13-2
IC6Q14-5
IC6Q23-4
IC6Q25-1
IC6Q34-5
IC6KET1-1A
IC6KET1-5
IC6KET3-5
IC6KET4-5
IC6KET5-4
IC6D1-5OOH
IC6D3-1OOH
IC6D4-2OOH
IC6O12-3OOH
IC6O13-4OOH
IC6O15-2OOH
IC6O23-5OOH
IC6O25-1OOH
IC6O34-2OOH
IC6O45-3OOH
IC6D1-1AO
IC6Q12-4
IC6Q14-1A
IC6Q34-1
IC5Y3
C5H9O12-4
IC6O14-1AOOH
IC6O13-5OOH
CC5H9-AO
A-BC5H10O-DJ
IC6KET1-1AO
IC6KET1-5O
IC6KET3-5O
IC6KET4-5O
IC6KET5-4O
IC6-3
IC6D2
IC6D1-3
IC6D3-1
IC6D4-3
IC6OH3-2J
IC6OH5-4J
IC6OH3-2O2
IC6OH5-4O2
IC6-1OOH
IC6-5OOH
IC6-4O2
IC6-3O
IC6OOH1-2
IC6OOH2-1
IC6OOH3-1
IC6OOH4-1
IC6OOH5-1
IC6O1-1A
IC6O1-5
IC6O3-4
IC6OOH1-2O2
IC6OOH2-1O2
IC6OOH3-1O2
IC6OOH4-1O2
IC6OOH5-1O2
IC6Q11A-2
IC6Q13-4
IC6Q15-2
IC6Q24-1
IC6Q25-3
IC6Q35-2
IC6KET1-2
IC6KET3-1
IC6KET4-1
IC6KET5-1
IC6D1-1AOOH
IC6D2-1OOH
IC6D3-2OOH
IC6D4-3OOH
IC6O12-4OOH
IC6O14-2OOH
IC6O15-4OOH
IC6O24-1OOH
IC6O25-3OOH
IC6O34-5OOH
IC4H9CO
IC6Q11A-3
IC6Q12-5
IC6Q15-1A
IC6Q35-1
IC6O35-2OOH
IC3H7CHCO
IC6O15-1AOOH
IC6O11A-4OOH
C5H9O2-5
C5H91-5O
IC6KET1-2O
IC6KET3-1O
IC6KET4-1O
IC6KET5-1O
IC6-4
IC6D1-4
IC6OH1-2J
IC6OH3-4J
IC6OH1-2O2
IC6OH3-4O2
IC6D1-3O
IC6-2OOH
IC6-1O2
IC6-5O2
IC6-4O
IC6OOH1-3
IC6OOH2-3
IC6OOH3-2
IC6OOH4-2
IC6OOH5-2
IC6O1-2
IC6O2-3
IC6O3-5
IC6OOH1-3O2
IC6OOH2-3O2
IC6OOH3-2O2
IC6OOH4-2O2
IC6OOH5-2O2
IC6Q12-1A
IC6Q14-2
IC6Q15-4
IC6Q24-3
IC6Q25-4
IC6Q35-4
IC6KET1-3
IC6KET3-2
IC6KET4-2
IC6KET5-2
IC6D1-3OOH
IC6D2-4OOH
IC6D3-5OOH
IC6O11A-2OOH
IC6O12-5OOH
IC6O14-3OOH
IC6O23-1OOH
IC6O24-3OOH
IC6O25-4OOH
IC6O45-1OOH
IC6D13
IC6Q11A-4
IC6Q13-1A
IC6Q15-3
IC6Q45-1
IC6O35-4OOH
IC5O23-4J
IC6O11A-3OOH
IC6O11A-5OOH
CC4H7O-IJ
C5H91-4O
IC6KET1-3O
IC6KET3-2O
IC6KET4-2O
IC6KET5-2O
I3C6
I3C6-2
I3C6D2
I3C6D1-5
I3C6D3-1
I3C6OH2-3J
I3C6OH1-2O2
I3C6OH3-4O2
I3C6D1-5O
I3C6D3-1O
I3C6-2OOH
I3C6-4OOH
I3C6-3O
I3C6OOH1-4
I3C6OOH2-3
I3C6OOH3-1
I3C6OOH4-2
I3C6O1-4
I3C6O2-4
I3C6OOH1-3O2
I3C6OOH2-1O2
I3C6OOH2-6O2
I3C6OOH4-1O2
I3C6KET1-3
I3C6KET2-1
I3C6KET2-6
I3C6D1-3OOH
I3C6D2-1OOH
I3C6D3-1OOH
I3C6Q12-5
I3C6Q13-5
I3C6Q14-5
I3C6Q15-4
I3C6Q16-4
I3C6Q23-6
I3C6Q24-6
I3C6Q34-1
I3C6O12-5OOH
I3C6O13-5OOH
I3C6O14-5OOH
I3C6O15-4OOH
I3C6O16-4OOH
I3C6O23-6OOH
I3C6O24-6OOH
I3C6O34-1OOH
IC5O34-1J
SC4H8CHO-1
I3C6KET1-3O
I3C6KET2-1O
I3C6KET2-6O
I3C6-1
I3C6-3
I3C6D3
I3C6D1-6
I3C6D3-2
I3C6OH3-2J
I3C6OH2-1O2
I3C6OH4-3O2
I3C6D1-6O
I3C6D3-2O
I3C6-2O2
I3C6-4O2
I3C6-4O
I3C6OOH1-5
I3C6OOH2-4
I3C6OOH3-2
I3C6OOH4-3
I3C6O1-5
I3C6O2-5
I3C6OOH1-4O2
I3C6OOH2-3O2
I3C6OOH3-1O2
I3C6OOH4-2O2
I3C6KET1-4
I3C6KET2-3
I3C6KET4-1
I3C6D1-4OOH
I3C6D2-4OOH
I3C6D3-2OOH
I3C6Q12-6
I3C6Q13-6
I3C6Q14-6
I3C6Q15-6
I3C6Q23-1
I3C6Q24-1
I3C6Q25-1
I3C6Q34-2
I3C6O12-6OOH
I3C6O13-6OOH
I3C6O14-6OOH
I3C6O15-6OOH
I3C6O23-1OOH
I3C6O24-1OOH
I3C6O25-1OOH
I3C6O34-2OOH
C5H9O15-3
SC4H8CHO-2
I3C6KET1-4O
I3C6KET2-3O
I3C6KET4-1O
I3C6-4
I3C6D2-5
I3C6OH1-2J
I3C6OH3-4J
I3C6OH2-3O2
I3C6D2-5O
I3C6-1OOH
I3C6-3OOH
I3C6-1O
I3C6OOH1-2
I3C6OOH1-6
I3C6OOH2-5
I3C6OOH3-4
I3C6O1-2
I3C6O1-6
I3C6O3-4
I3C6OOH1-5O2
I3C6OOH2-4O2
I3C6OOH3-2O2
I3C6OOH4-3O2
I3C6KET1-5
I3C6KET2-4
I3C6KET4-2
I3C6D1-5OOH
I3C6D2-5OOH
I3C6Q12-3
I3C6Q13-2
I3C6Q14-2
I3C6Q15-2
I3C6Q16-2
I3C6Q23-4
I3C6Q24-3
I3C6Q25-3
I3C6O12-3OOH
I3C6O13-2OOH
I3C6O14-2OOH
I3C6O15-2OOH
I3C6O16-2OOH
I3C6O23-4OOH
I3C6O24-3OOH
I3C6O25-3OOH
IC5Y3-1J
AC5H9O-D
SC4H8CHO-3
I3C6KET1-5O
I3C6KET2-4O
I3C6KET4-2O
I3C6D1-4
I3C6D2-6
I3C6OH2-1J
I3C6OH4-3J
I3C6OH3-2O2
I3C6D1-4O
I3C6D2-6O
I3C6-1O2
I3C6-3O2
I3C6-2O
I3C6OOH1-3
I3C6OOH2-1
I3C6OOH2-6
I3C6OOH4-1
I3C6O1-3
I3C6O2-3
I3C6OOH1-2O2
I3C6OOH1-6O2
I3C6OOH2-5O2
I3C6OOH3-4O2
I3C6KET1-2
I3C6KET1-6
I3C6KET2-5
I3C6KET4-3
I3C6D1-6OOH
I3C6D2-6OOH
I3C6Q12-4
I3C6Q13-4
I3C6Q14-3
I3C6Q15-3
I3C6Q16-3
I3C6Q23-5
I3C6Q24-5
I3C6Q25-4
I3C6O12-4OOH
I3C6O13-4OOH
I3C6O14-3OOH
I3C6O15-3OOH
I3C6O16-3OOH
I3C6O23-5OOH
I3C6O24-5OOH
I3C6O25-4OOH
SC4H9CO
I3C6KET1-2O
I3C6KET1-6O
I3C6KET2-5O
I3C6KET4-3O
NEC6
NEC6D3
NEC6OH3-4O2
NEC6-3OOH
NEC6-1O
NEC6OOH1-3
NEC6OOH4-1
NEC6O1-4
NEC6OOH1-4O2
NEC6OOH4-3O2
NEC6KET3-1
NEC6D3-1OOH
NEC6Q13-1A
NEC6Q34-1
NEC6KET3-1O
NEC6O11A-1BOOH
NEC6O13-4OOH
TC4H9CHO
NEC6-1
NEC6D3-1
NEC6OH4-3O2
NEC6-3O2
NEC6-3O
NEC6OOH1-4
NEC6OOH4-3
NEC6O3-4
NEC6OOH3-1O2
NEC6KET1-1A
NEC6KET3-4
NEC6Q11A-1B
NEC6Q13-4
NEC6KET1-1AO
NEC6KET3-4O
NEC6O11A-3OOH
NEC6O14-1AOOH
TC4H9CO
NEC6-3
NEC6OH3-4J
NEC6-1OOH
NEC6-4OOH
NEC6-4O
NEC6OOH3-1
NEC6O1-1A
NEC6OOH1-1AO2
NEC6OOH3-4O2
NEC6KET1-3
NEC6KET4-1
NEC6Q11A-3
NEC6Q14-1A
NEC6KET1-3O
NEC6KET4-1O
NEC6O11A-4OOH
NEC6O14-3OOH
IC5Y3-2J
NEC6-4
NEC6OH4-3J
NEC6-1O2
NEC6-4O2
NEC6OOH1-1A
NEC6OOH3-4
NEC6O1-3
NEC6OOH1-3O2
NEC6OOH4-1O2
NEC6KET1-4
NEC6KET4-3
NEC6Q11A-4
NEC6Q14-3
NEC6KET1-4O
NEC6KET4-3O
NEC6O13-1AOOH
NEC6O34-1OOH
XC6
XC6-1
XC6D1-1A
XC6OH2-3J
XC6-1OOH
XC6-1O
XC6OOH1-3
XC6OOH2-4
XC6O1-4
XC6OOH1-3O2
XC6OOH2-4O2
XC6KET1-4
XC6D1-3OOH
XC6Q12-1A
XC6Q13-2
XC6Q23-1
XC6KET1-4O
XC6O12-1AOOH
XC6O13-2OOH
XC6O23-1OOH
XC6D1-3O
DC5H10O
XC6D13-1AR
XC6-2
XC6D1-3
XC6OH1-2O2
XC6-1O2
XC6-2O
XC6OOH1-4
XC6O1-1A
XC6O2-3
XC6OOH1-4O2
XC6KET1-1A
XC6D1-1AOOH
XC6Q11A-2
XC6Q12-3
XC6Q13-4
XC6KET1-1AO
XC6O11A-2OOH
XC6O12-3OOH
XC6O13-4OOH
C4H72-2CHO
DC5H9O-C
C6H11-1D5O
XC6D1
XC6OH1-2J
XC6OH2-1O2
XC6-2OOH
XC6OOH1-1A
XC6OOH2-1
XC6O1-2
XC6OOH1-1AO2
XC6OOH2-1O2
XC6KET1-2
XC6D2-1OOH
XC6Q11A-3
XC6Q12-4
XC6Q14-1A
XC6KET1-2O
XC6O11A-3OOH
XC6O12-4OOH
XC6O14-1AOOH
XC6D1-4
IC3H7COCH2
XC6D2
XC6OH2-1J
XC6OH2-3O2
XC6-2O2
XC6OOH1-2
XC6OOH2-3
XC6O1-3
XC6OOH1-2O2
XC6OOH2-3O2
XC6KET1-3
XC6D1-4OOH
XC6Q11A-4
XC6Q13-1A
XC6Q14-2
XC6KET1-3O
XC6O11A-4OOH
XC6O13-1AOOH
XC6O14-2OOH
XC6D1-1AO
IC6D13-1AR
DC5H9O-B
IC5D2Y4
NC5D124-5R
IC6D14
I3C6D15
I3C6D15-3
C6Y2-1J
C2H5CO3
C2H5CO3H
IC6D13-5R
DC5H9O-A
IC6D14-1
I3C6D25
I3C6D15-4
IC6D24
C4H8CHO4-2
I3C6D13
I3C6D13-5
XC6D13
NC5D124
I3C6D13-6
!------------------------------------------------------------------------------
!------------------------------------------------------------------------------
!\SUBMECH: C6H12-1C6H12-2\C6H12-3
!------------------------------------------------------------------------------
!\LTOXID
C6H11OH1-1
C6H11OH1-2
C6H11OH2-1
C6H11OH2-2
C6H11OH2-3
C6H11OH3-1
C6H11OH3-2
C6H11OH3-3
C6H11OH4-2
C6H11OH1Q2-1
C6H11OH1Q2-3
C6H11OH1Q2-4
C6H11OH1Q2-5
C6H11OH1Q2-6
C6H11OH2Q1-2
C6H11OH2Q1-3
C6H11OH2Q1-4
C6H11OH2Q3-1
C6H11OH2Q3-2
C6H11OH2Q3-4
C6H11OH2Q3-5
C6H11OH2Q3-6
C6H11OH3Q2-1
C6H11OH3Q2-3
C6H11OH3Q2-4
C6H11OH3Q2-5
C6H11OH1O1-2
C6H11OH1O2-3
C6H11OH1O2-4
C6H11OH1O2-5
C6H11OH1O2-6
C6H11OH2O1-2
C6H11OH2O1-3
C6H11OH2O1-4
C6H11OH1Q2-3O2
C6H11OH1Q2-4O2
C6H11OH1Q2-5O2
C6H11OH2Q1-3O2
C6H11OH2Q1-4O2
C6H11OH2Q3-2O2
C6H11OH3Q2-3O2
C6H103OH1Q2
C6H104OH1Q2
C6H105OH1Q2
C6H102OH2Q1
C6H103OH2Q1
C6H104OH2Q1
C6H10OH1KET2-3
C6H10OH1KET2-4
C6H10OH1KET2-5
C6H10OH2KET1-3
C6H10OH2KET1-4
C6H111O2-1
C6H111O2-2
CVCCJCVCC
CVCCVCCOJC
CVCCOJCVCC
C6H101OOH3-1
C6H101OOH4-1
C6H101OOH4-2
C6H101OOH5-2
C6H101-3,4OOH
C6H101-3,5OOH
C6H101-3,6OOH
C6H101O-3-4OOH
C6H101O-3-5OOH
C6H101O-3-6OOH
C6H101O2-4
C6H101O4-5
C6H101O4-6
C6H101O5-6
C6H9D14-3OOH
C6H9D13-5OOH
C6H9D13-6OOH
C6H9D14-6OOH
NC6D1KET34O
NC6D1KET35O
NC6D1KET36O
NC6D1KET43O
NC6D1KET45O
NC6D1KET46O
NC6D1KET53O
NC6D1KET54O
NC6D1KET56O
NC6D1KET63O
NC6D1KET64O
NC6D1KET65O
OVCCCJVO
OVCCCVO
P13DE1J
C6H11-1D4O
C6H11-1D6O
C6H11-2D1O
C6H11-2D5O
C6H11-2D6O
C6H11-3D1O
C6H11-3D2O
I3C7D1
I3C7D1-3
I3C7D1-3O
!\PYROSPEC
C6H111-1
C6H111-2
!------------------------------------------------------------------------------
!++++++++++++++++++++++++++++++++++++++++++++++++++++++++++++++++++++++++++++++++++++++++++++++++++++++++++++++++++++++++++++++++++++++++++++++++++++++++++++++
!\END_SPECIES_MODULE: C6
!++++++++++++++++++++++++++++++++++++++++++++++++++++++++++++++++++++++++++++++++++++++++++++++++++++++++++++++++++++++++++++++++++++++++++++++++++++++++++++++
!++++++++++++++++++++++++++++++++++++++++++++++++++++++++++++++++++++++++++++++++++++++++++++++++++++++++++++++++++++++++++++++++++++++++++++++++++++++++++++++
!\SPECIES_MODULE: C7
!\MODCOMMENTS: IC4H7CHO IS UNIQUE DECOMPOSITION PRODUCT OF H15DE2M, SO IS NOT INCLUDED IN C4 MECHANISM YET.
!++++++++++++++++++++++++++++++++++++++++++++++++++++++++++++++++++++++++++++++++++++++++++++++++++++++++++++++++++++++++++++++++++++++++++++++++++++++++++++++
!------------------------------------------------------------------------------
!\SUBMECH: NC7H16
!------------------------------------------------------------------------------
!\LTOXID
C7H15OOH-1
C7H15OOH-2
C7H15OOH-3
C7H15OOH-4
C7H15-1O2
C7H15-2O2
C7H15-3O2
C7H15-4O2
C7H15-1O
C7H15-2O
C7H15-3O
C7H15-4O
C7H14OOH1-2
C7H14OOH1-3
C7H14OOH1-4
C7H14OOH1-5
C7H14OOH2-1
C7H14OOH2-3
C7H14OOH2-4
C7H14OOH2-5
C7H14OOH2-6
C7H14OOH3-1
C7H14OOH3-2
C7H14OOH3-4
C7H14OOH3-5
C7H14OOH3-6
C7H14OOH3-7
C7H14OOH4-1
C7H14OOH4-2
C7H14OOH4-3
C7H14O1-2
C7H14O1-3
C7H14O1-4
C7H14O1-5
C7H14O2-3
C7H14O2-4
C7H14O2-5
C7H14O2-6
C7H14O3-4
C7H14O3-5
C7H14OOH1-2O2
C7H14OOH1-3O2
C7H14OOH1-4O2
C7H14OOH1-5O2
C7H14OOH2-1O2
C7H14OOH2-3O2
C7H14OOH2-4O2
C7H14OOH2-5O2
C7H14OOH2-6O2
C7H14OOH3-1O2
C7H14OOH3-2O2
C7H14OOH3-4O2
C7H14OOH3-5O2
C7H14OOH3-6O2
C7H14OOH3-7O2
C7H14OOH4-1O2
C7H14OOH4-2O2
C7H14OOH4-3O2
C7H13Q12-3
C7H13Q12-4
C7H13Q12-5
C7H13Q12-6
C7H13Q13-2
C7H13Q13-4
C7H13Q13-5
C7H13Q13-6
C7H13Q13-7
C7H13Q14-2
C7H13Q14-3
C7H13Q14-5
C7H13Q14-6
C7H13Q14-7
C7H13Q15-2
C7H13Q15-3
C7H13Q15-4
C7H13Q15-6
C7H13Q15-7
C7H13Q23-1
C7H13Q23-4
C7H13Q23-5
C7H13Q23-6
C7H13Q23-7
C7H13Q24-1
C7H13Q24-3
C7H13Q24-5
C7H13Q24-6
C7H13Q24-7
C7H13Q25-1
C7H13Q25-3
C7H13Q25-4
C7H13Q25-6
C7H13Q25-7
C7H13Q26-1
C7H13Q26-3
C7H13Q26-4
C7H13Q34-1
C7H13Q34-2
C7H13Q34-5
C7H13Q34-6
C7H13Q34-7
C7H13Q35-1
C7H13Q35-2
C7H13Q35-4
C7KET12
C7KET13
C7KET14
C7KET15
C7KET21
C7KET23
C7KET24
C7KET25
C7KET26
C7KET31
C7KET32
C7KET34
C7KET35
C7KET36
C7KET37
C7KET41
C7KET42
C7KET43
C7H13-1D3OOH
C7H13-1D4OOH
C7H13-1D5OOH
C7H13-1D6OOH
C7H13-2D1OOH
C7H13-2D4OOH
C7H13-2D5OOH
C7H13-2D6OOH
C7H13-2D7OOH
C7H13-3D1OOH
C7H13-3D2OOH
C7H13-3D5OOH
C7H13-3D6OOH
C7H13-3D7OOH
C7H13O12-3OOH
C7H13O12-4OOH
C7H13O12-5OOH
C7H13O12-6OOH
C7H13O13-2OOH
C7H13O13-4OOH
C7H13O13-5OOH
C7H13O13-6OOH
C7H13O13-7OOH
C7H13O14-2OOH
C7H13O14-3OOH
C7H13O14-5OOH
C7H13O14-6OOH
C7H13O14-7OOH
C7H13O15-2OOH
C7H13O15-3OOH
C7H13O15-4OOH
C7H13O15-6OOH
C7H13O15-7OOH
C7H13O23-1OOH
C7H13O23-4OOH
C7H13O23-5OOH
C7H13O23-6OOH
C7H13O23-7OOH
C7H13O24-1OOH
C7H13O24-3OOH
C7H13O24-5OOH
C7H13O24-6OOH
C7H13O24-7OOH
C7H13O25-1OOH
C7H13O25-3OOH
C7H13O25-4OOH
C7H13O25-6OOH
C7H13O25-7OOH
C7H13O26-1OOH
C7H13O26-3OOH
C7H13O26-4OOH
C7H13O34-1OOH
C7H13O34-2OOH
C7H13O34-5OOH
C7H13O34-6OOH
C7H13O34-7OOH
C7H13O35-1OOH
C7H13O35-2OOH
C7H13O35-4OOH
C7KET12O
C7KET13O
C7KET14O
C7KET15O
C7KET21O
C7KET23O
C7KET24O
C7KET25O
C7KET26O
C7KET31O
C7KET32O
C7KET34O
C7KET35O
C7KET36O
C7KET37O
C7KET41O
C7KET42O
C7KET43O
C7Y24
C7Y13
C7Y35
C7H14OOH1-2O
C7H14OOH1-3O
C7H14OOH1-4O
C7H14OOH1-5O
C7H14OOH2-1O
C7H14OOH2-3O
C7H14OOH2-4O
C7H14OOH2-5O
C7H14OOH2-6O
C7H14OOH3-1O
C7H14OOH3-2O
C7H14OOH3-4O
C7H14OOH3-5O
C7H14OOH3-6O
C7H14OOH3-7O
C7H14OOH4-1O
C7H14OOH4-2O
C7H14OOH4-3O
C6H11O13-6
C6H11O14-6
C6H11O15-6
C6H11O23-1
C6H11O23-6
C6H11O24-1
C6H11O24-6
C6H11O34-1
C6Y3-6J
C6Y3-1J
C6Y2
!\PYROSPEC
NC7H16
C7H15-1
C7H15-2
C7H15-3
C7H15-4
!------------------------------------------------------------------------------
!------------------------------------------------------------------------------
!\SUBMECH: C7H14-1C7H14-2\C7H14-3
!------------------------------------------------------------------------------
!\LTOXID
C8H16-3
I3C8D1
I2C8D3
I4C8D2
C7H13-1D3O
C7H13-2D1O
C7H13-2D4O
C7H13-3D5O
C7H14OH-1J2
C7H14OH-2J1
C7H14OH-2J3
C7H14OH-3J2
C7H14OH-3J4
C7H14OH-4J3
C7H14OH-1O2-2
C7H14OH-2O2-1
C7H14OH-2O2-3
C7H14OH-3O2-2
C7H14OH-3O2-4
C7H14OH-4O2-3
C7H13OH1Q2-1
C7H13OH1Q2-3
C7H13OH1Q2-4
C7H13OH1Q2-5
C7H13OH1Q2-6
C7H13OH2Q1-2
C7H13OH2Q1-3
C7H13OH2Q1-4
C7H13OH1-1
C7H13OH1-2
C7H13OH2-1
C7H13OH1O1-2
C7H13OH1O2-3
C7H13OH1O2-4
C7H13OH1O2-5
C7H13OH1O2-6
C7H13OH2O1-2
C7H13OH2O1-3
C7H13OH2O1-4
C7H13OH1Q2-3O2
C7H13OH1Q2-4O2
C7H13OH1Q2-5O2
C7H13OH1Q2-6O2
C7H13OH2Q1-3O2
C7H13OH2Q1-4O2
C7H123OH1Q2
C7H124OH1Q2
C7H125OH1Q2
C7H122OH2Q1
C7H123OH2Q1
C7H124OH2Q1
C7H13OH1KET2-3
C7H13OH1KET2-4
C7H13OH1KET2-5
C7H13OH2KET1-3
C7H13OH2KET1-4
C7H131-1O2
C7H131-2O2
C7H131-3O2
C7H131-4O2
C7H131-5O2
C7H131-6O2
C7H131-7O2
C7H121OOH3-1
C7H121OOH3-4
C7H121OOH3-5
C7H121OOH3-6
C7H121OOH4-1
C7H121OOH4-2
C7H121OOH4-3
C7H121OOH4-5
C7H121OOH4-6
C7H121OOH4-7
C7H121OOH5-2
C7H121OOH5-3
C7H121OOH5-4
C7H121OOH5-6
C7H121OOH5-7
C7H121OOH6-3
C7H121OOH6-4
C7H121OOH6-5
C7H121OOH6-7
C7H121OOH7-4
C7H121OOH7-5
C7H121OOH7-6
C7H122OOH4-2
C7H122OOH5-3
C7H122OOH5-2
C7H121-3,4OOH
C7H121O-3-4OOH
C7H121-3,5OOH
C7H121O-3-5OOH
C7H121-3,6OOH
C7H121O-3-6OOH
C7H121O2-4
C7H121O3-4
C7H121O3-5
C7H121O3-6
C7H121O4-5
C7H121O4-6
C7H121O4-7
C7H121O5-6
C7H121O5-7
C7H121O6-7
C7H121OOH3-4O2
C7H121OOH3-5O2
C7H121OOH3-6O2
C7H121OOH4-3O2
C7H121OOH4-5O2
C7H121OOH4-6O2
C7H121OOH4-7O2
C7H121OOH5-3O2
C7H121OOH5-4O2
C7H121OOH5-6O2
C7H121OOH5-7O2
C7H121OOH6-3O2
C7H121OOH6-4O2
C7H121OOH6-5O2
C7H121OOH6-7O2
C7H121OOH7-4O2
C7H121OOH7-5O2
C7H121OOH7-6O2
C7H122OOH4-1O2
C7H122OOH6-1O2
C7H11D14-3OOH
C7H11D15-3OOH
C7H11D16-3OOH
C7H11D15-4OOH
C7H11D16-4OOH
C7H11D13-5OOH
C7H11D13-6OOH
C7H11D14-6OOH
C7H11D13-7OOH
C7H11D14-7OOH
C7H11D15-7OOH
C7H121KET34
C7H121KET35
C7H121KET36
C7H121KET43
C7H121KET45
C7H121KET46
C7H121KET47
C7H121KET53
C7H121KET54
C7H121KET56
C7H121KET57
C7H121KET63
C7H121KET64
C7H121KET65
C7H121KET67
C7H121KET74
C7H121KET75
C7H121KET76
C7H121KET34O
C7H121KET35O
C7H121KET36O
C7H121KET43O
C7H121KET45O
C7H121KET46O
C7H121KET47O
C7H121KET53O
C7H121KET54O
C7H121KET56O
C7H121KET57O
C7H121KET63O
C7H121KET64O
C7H121KET65O
C7H121KET67O
C7H121KET74O
C7H121KET75O
C7H121KET76O
C7H121-3
C7H121-4
C7H121-5
C7H121-6
CVCCVCCOJCC
CVCCJCVCCC
CVCCOJCVCCC
CVCCJCCVCC
CVCCOJCCVCC
CVCCJCCCVC
CVCCOJCCCVC
C5D2Y1-1R
C4Y1-3OR
C6D2Y1
C6D2Y1-1R
!\PYROSPEC
C7H14-1
C7H14-2
C7H14-3
C7H131-1
C7H131-2
C7H131-3
C7H131-4
C7H131-5
C7H131-6
C7H131-7
C7H132-4
C7H132-5
C7H132-6
C7H132-7
C7H133-1
C7H133-5
C7H133-6
C7H133-7
!------------------------------------------------------------------------------
!++++++++++++++++++++++++++++++++++++++++++++++++++++++++++++++++++++++++++++++++++++++++++++++++++++++++++++++++++++++++++++++++++++++++++++++++++++++++++++++
!\END_SPECIES_MODULE: C7
!++++++++++++++++++++++++++++++++++++++++++++++++++++++++++++++++++++++++++++++++++++++++++++++++++++++++++++++++++++++++++++++++++++++++++++++++++++++++++++++
!++++++++++++++++++++++++++++++++++++++++++++++++++++++++++++++++++++++++++++++++++++++++++++++++++++++++++++++++++++++++++++++++++++++++++++++++++++++++++++++
!\SPECIES_MODULE: C8
!\MODCOMMENTS: IC4H7CHO IS UNIQUE DECOMPOSITION PRODUCT OF H15DE2M, SO IS NOT INCLUDED IN C4 MECHANISM YET.
!++++++++++++++++++++++++++++++++++++++++++++++++++++++++++++++++++++++++++++++++++++++++++++++++++++++++++++++++++++++++++++++++++++++++++++++++++++++++++++++
!------------------------------------------------------------------------------
!\SUBMECH: H15DE25DM
!------------------------------------------------------------------------------
!\LTOXID
H15DE25DM-AO
H15DE25DM-SO
H15DE2M-T
IC4H7CHO
!\PYROSPEC
H15DE25DM
H15DE25DM-S
H15DE25DM-A
!------------------------------------------------------------------------------
!------------------------------------------------------------------------------
!\SUBMECH: C8H141-5,3-4
!------------------------------------------------------------------------------
!\LTOXID

!\PYROSPEC

!------------------------------------------------------------------------------
!------------------------------------------------------------------------------
!\SUBMECH: C8H141-5,3
!------------------------------------------------------------------------------
!\LTOXID

!\PYROSPEC

!------------------------------------------------------------------------------
!------------------------------------------------------------------------------
!\SUBMECH: C8H142-6
!------------------------------------------------------------------------------
!\LTOXID

!\PYROSPEC

!------------------------------------------------------------------------------
!++++++++++++++++++++++++++++++++++++++++++++++++++++++++++++++++++++++++++++++++++++++++++++++++++++++++++++++++++++++++++++++++++++++++++++++++++++++++++++++
!\END_SPECIES_MODULE: C8
!++++++++++++++++++++++++++++++++++++++++++++++++++++++++++++++++++++++++++++++++++++++++++++++++++++++++++++++++++++++++++++++++++++++++++++++++++++++++++++++
!++++++++++++++++++++++++++++++++++++++++++++++++++++++++++++++++++++++++++++++++++++++++++++++++++++++++++++++++++++++++++++++++++++++++++++++++++++++++++++++
!\SPECIES_MODULE: AROMATIC
!++++++++++++++++++++++++++++++++++++++++++++++++++++++++++++++++++++++++++++++++++++++++++++++++++++++++++++++++++++++++++++++++++++++++++++++++++++++++++++++
!------------------------------------------------------------------------------
!\SUBMECH: CORE_TO_AROMATIC_LINKERS
!------------------------------------------------------------------------------
!\PYROSPEC
L-C6H4
C-C6H4
C6H3
C6H2
!------------------------------------------------------------------------------
!------------------------------------------------------------------------------
!\SUBMECH: C6H6
!------------------------------------------------------------------------------
!\HTOXID
C6H5OO
C6H5OOH
!\PYROSPEC
C6H6
FULVENE
C6H5
!------------------------------------------------------------------------------
!------------------------------------------------------------------------------
!\SUBMECH: C6H5OH
!------------------------------------------------------------------------------
!\HTOXID
OC6H4OH
O-C6H4O2
P-C6H4O2
O-OC6H5OJ
P-OC6H5OJ
P-C6H3O2
!\PYROSPEC
C6H5OH
C6H5O
C6H4OH
!------------------------------------------------------------------------------
!------------------------------------------------------------------------------
!\SUBMECH: C5H6
!------------------------------------------------------------------------------
!\HTOXID
CVCCJCVCOH
CVCCVCCOH
C5H5OH
C5H5O
C5H4OH
C5H4O
C5H3O
CJVCCVCCVO
CVCCVCCJVO
CJVCCVO
!\LTOXID
HOCVCCVO
HOCVCCJVO
OC5H7O
OC4H6O
OC4H5O
O2CCHOOJ
!\PYROSPEC
C5H6
C5H5
C5H6-L
C#CCVCCJ
C5H7
!------------------------------------------------------------------------------
!------------------------------------------------------------------------------
!\SUBMECH: C6H5CH3
!------------------------------------------------------------------------------
!\HTOXID
BZCOOH
O-O2C6H4CH3
OC6H4CH2
!\LTOXID
C6H5CH2OO
!\PYROSPEC
C6H5CH3
C6H5CH2
C6H4CH3
C7H6
C7H5
!------------------------------------------------------------------------------
!------------------------------------------------------------------------------
!\SUBMECH: C6H5CHO
!------------------------------------------------------------------------------
!\PYROSPEC
C6H5CHO
C6H5CO
!------------------------------------------------------------------------------
!------------------------------------------------------------------------------
!\SUBMECH: HOC6H4CH3
!------------------------------------------------------------------------------
!\HTOXID
OCH3C6H4O
HOC6H4CH2O
HOC6H4CHO
HOC6H4CO
!\LTOXID
HOC6H4CH2OOH
HOC6H4CH2OO
!\PYROSPEC
HOC6H4CH3
HOC6H4CH2
OC6H4CH3
!------------------------------------------------------------------------------
!------------------------------------------------------------------------------
!\SUBMECH: C6H5CH2OH
!------------------------------------------------------------------------------
!\PYROSPEC
C6H5CH2OH
C6H5CHOH
C6H5CH2O
!------------------------------------------------------------------------------
!------------------------------------------------------------------------------
!\SUBMECH: C6H5C2H5
!------------------------------------------------------------------------------
!\LTOXID
C6H5CHOOCH3
C6H5CH2CH2OO
!\PYROSPEC
C6H5C2H5
C6H5C2H
C6H5CHCH3
C6H5CH2CH2
!------------------------------------------------------------------------------
!------------------------------------------------------------------------------
!\SUBMECH: C6H5C2H3
!------------------------------------------------------------------------------
!\PYROSPEC
C6H5C2H3
C6H5CCH2
C6H5CHCH
!------------------------------------------------------------------------------
!------------------------------------------------------------------------------
!\SUBMECH: C14H14
!------------------------------------------------------------------------------
!\HTOXID
C14H13OOH
!\LTOXID
C14H13OO
C14H12OOH
C14H12O2H-1O2
C14H11O-1O2H
C14H13O
C14H12O
!\PYROSPEC
C14H14
C14H13
C14H12
C14H11
!------------------------------------------------------------------------------
!------------------------------------------------------------------------------
!\SUBMECH: IND
!------------------------------------------------------------------------------
!\PYROSPEC
IND
C10H9
C10H10
C5H5CH3
C9H7
C9H6O
NAPH
NAPH-
NAPHV
NAPHO
FLUORENE
C14H10
C16H10
!------------------------------------------------------------------------------
!++++++++++++++++++++++++++++++++++++++++++++++++++++++++++++++++++++++++++++++++++++++++++++++++++++++++++++++++++++++++++++++++++++++++++++++++++++++++++++++
!\END_SPECIES_MODULE: AROMATIC
!++++++++++++++++++++++++++++++++++++++++++++++++++++++++++++++++++++++++++++++++++++++++++++++++++++++++++++++++++++++++++++++++++++++++++++++++++++++++++++++
!++++++++++++++++++++++++++++++++++++++++++++++++++++++++++++++++++++++++++++++++++++++++++++++++++++++++++++++++++++++++++++++++++++++++++++++++++++++++++++++
!\SPECIES_MODULE: NITROGEN_SUBCHEM
!++++++++++++++++++++++++++++++++++++++++++++++++++++++++++++++++++++++++++++++++++++++++++++++++++++++++++++++++++++++++++++++++++++++++++++++++++++++++++++++
!------------------------------------------------------------------------------
!\UNDEFINED
NO
HCN
NH3
NH2
NH
N
NNH
N2H4
N2H3
N2H2
H2NN
NH2OH
H2NO
HNOH
HNO
HON
NO2
HONO
HNO2
NO3
HONO2
N2O
HNC
CN
HNCO
HOCN
HCNO
NCO
HNO3
NCN
HNCN
NCNO
NCNOH
HNCNH
NCCN
CH3NO
CH2NO
C2H5NO
CH3CHNO
CH2CHNO
CHCHNO
CH3NO2
CH2NO2
C2H5NO2
CH2CH2NO2
CH3CHNO2
CH3ONO
CH3ONO2
CH3CH2ONO
CH3CH2ONO2
CH3NH2
CH2NH2
CH3NH
CH2NH
H2CN
HCNH
CH3CH2NH2
CH2CH2NH2
CH3CHNH2
CH3CH2NH
CH2CHNH2
CH3CHNH
CH2CHNH
CH2CNH2
CH3CNH
CH3CHN
CHCHNH2
CH3CN
CHCNH2
CH2CNH
CH2CHN
CH2CHN(S)
C-C2H3N
CH2CN
CHCNH
H2NCHO
H2NCO
CH3NHCH3
CH3NHCH2
CH3NCH3
CH3NCH2
CH2NCH2
CH3NCH
!------------------------------------------------------------------------------
!++++++++++++++++++++++++++++++++++++++++++++++++++++++++++++++++++++++++++++++++++++++++++++++++++++++++++++++++++++++++++++++++++++++++++++++++++++++++++++++
!\END_SPECIES_MODULE: NITROGEN_SUBCHEM
!++++++++++++++++++++++++++++++++++++++++++++++++++++++++++++++++++++++++++++++++++++++++++++++++++++++++++++++++++++++++++++++++++++++++++++++++++++++++++++++
!++++++++++++++++++++++++++++++++++++++++++++++++++++++++++++++++++++++++++++++++++++++++++++++++++++++++++++++++++++++++++++++++++++++++++++++++++++++++++++++
!\SPECIES_MODULE: UNDEFINED
!++++++++++++++++++++++++++++++++++++++++++++++++++++++++++++++++++++++++++++++++++++++++++++++++++++++++++++++++++++++++++++++++++++++++++++++++++++++++++++++
!------------------------------------------------------------------------------
!\SUBMECH: UNDEFINED
!------------------------------------------------------------------------------
!\UNDEFINED
B13DE2M-3
BUTA123TRIENE
IC5D1T3
IC5D1T3-1J
IC5D1T3-1V
IC5D1T3-4J
IC5T1
IC5T1-3
IC5T1-4
MCP
!------------------------------------------------------------------------------
!++++++++++++++++++++++++++++++++++++++++++++++++++++++++++++++++++++++++++++++++++++++++++++++++++++++++++++++++++++++++++++++++++++++++++++++++++++++++++++++
!\END_SPECIES_MODULE: UNDEFINED
!++++++++++++++++++++++++++++++++++++++++++++++++++++++++++++++++++++++++++++++++++++++++++++++++++++++++++++++++++++++++++++++++++++++++++++++++++++++++++++++
END  
!\END_SPECIES_LIST
!\START_KINETICS_INPUT
REACTIONS
! START PM
!----------------------------------------------------------------------------------------------------------------------------------
!\SUBMECH: EA
!----------------------------------------------------------------------------------------------------------------------------------
!___________________________________________________________________________________________________________ 
!\REACTIONCLASS: UNIMOLECULAR DECOMPOSITION
!___________________________________________________________________________________________________________ 
EA<=>CH3COOH+C2H4                                        1.360E+14	 -0.303 	4.992E+04 ! https://doi.org/10.1016/j.combustflame.2017.07.013
PLOG/      0.0100     9.858E+39	 -8.394 	5.887E+04/
PLOG/      0.1000     2.527E+32	 -5.962 	5.659E+04/
PLOG/      1.0000     3.168E+26	 -4.085 	5.475E+04/
PLOG/     10.0000     7.496E+19	 -2.042 	5.228E+04/
PLOG/    100.0000     1.360E+14	 -0.303 	4.992E+04/
EA<=>MA-M+CH3                                            +4.183E+040 -6.874E+000 +1.002E+005 ! https://doi.org/10.1016/j.combustflame.2017.07.013
PLOG /                                       +1.000E-002 +8.061E+068 -1.709E+001 +1.043E+005 /
PLOG /                                       +1.000E-001 +1.954E+069 -1.639E+001 +1.073E+005 /
PLOG /                                       +1.000E+000 +1.673E+062 -1.373E+001 +1.071E+005 /
PLOG /                                       +1.000E+001 +7.112E+051 -1.035E+001 +1.043E+005 /
PLOG /                                       +1.000E+002 +4.183E+040 -6.874E+000 +1.002E+005 /
EA<=>CH3CO2+C2H5                                         +2.440E+042 -7.260E+000 +1.025E+005 ! https://doi.org/10.1016/j.combustflame.2017.07.013
PLOG /                                       +1.000E-002 +1.757E+069 -1.713E+001 +1.060E+005 /
PLOG /                                       +1.000E-001 +6.289E+070 -1.675E+001 +1.093E+005 /
PLOG /                                       +1.000E+000 +1.595E+064 -1.421E+001 +1.093E+005 /
PLOG /                                       +1.000E+001 +7.222E+053 -1.082E+001 +1.066E+005 /
PLOG /                                       +1.000E+002 +2.440E+042 -7.260E+000 +1.025E+005 /
EA<=>CH2CO+C2H5OH                                        +3.945E+020 -2.160E+000 +7.596E+004 ! https://doi.org/10.1016/j.combustflame.2017.07.013
PLOG /                                       +1.000E-002 +1.478E+053 -1.279E+001 +8.480E+004 /
PLOG /                                       +1.000E-001 +2.329E+045 -1.003E+001 +8.378E+004 /
PLOG /                                       +1.000E+000 +7.743E+036 -7.230E+000 +8.176E+004 /
PLOG /                                       +1.000E+001 +4.961E+029 -4.935E+000 +7.956E+004 /
PLOG /                                       +1.000E+002 +3.945E+020 -2.160E+000 +7.596E+004 /
EA<=>EF-1+CH3                                            1.809E+67	-17.033 	1.067E+05 ! https://doi.org/10.1016/j.combustflame.2017.07.013
PLOG/      0.0100     1.809E+67	-17.033 	1.067E+05/
PLOG/      0.1000     4.583E+69	-16.894 	1.103E+05/
PLOG/      1.0000     3.040E+63	-14.459 	1.105E+05/
PLOG/     10.0000     1.791E+53	-11.091 	1.079E+05/
PLOG/    100.0000     5.605E+41	 -7.522 	1.037E+05/
EA = CCOC(OH)*C                                   9.832E+50	-12.384 	7.940E+04 !Theoretical calculations from this work
PLOG/      0.0100     9.832E+50	-12.384 	7.940E+04/
PLOG/      0.1000     3.640E+41	 -9.147 	7.772E+04/
PLOG/      1.0000     9.682E+32	 -6.304 	7.571E+04/
PLOG/     10.0000     1.141E+27	 -4.357 	7.427E+04/
PLOG/    100.0000     8.193E+16	 -1.250 	7.034E+04/
CCOC(OH)*C = CH2CO+C2H5OH                         3.288E+44	 -9.948 	5.212E+04 !Theoretical calculations from this work
PLOG/      0.0100     3.288E+44	 -9.948 	5.212E+04/
PLOG/      0.1000     1.367E+36	 -7.240 	4.971E+04/
PLOG/      1.0000     1.271E+29	 -5.000 	4.753E+04/
PLOG/     10.0000     1.891E+23	 -3.171 	4.556E+04/
PLOG/    100.0000     2.127E+16	 -1.059 	4.276E+04/
!___________________________________________________________________________________________________________ 
!\REACTIONCLASS: H-ATOM ABSTRACTION
!___________________________________________________________________________________________________________ !
EA+OH<=>EA-M+H2O                                  +3.32E+3 +2.80 -8.700E2 ! https://doi.org/10.1021/acs.jpca.7b06119
EA+HO2<=>EA-M+H2O2                                8.40E+12	0	20440 ! https://doi.org/10.1021/ef301254q
EA+O<=>EA-M+OH                                    +6.32E+3 +3.04 +5.790E3 ! https://doi.org/10.1021/acs.jpca.7b06119
EA+H<=>EA-M+H2                                    +2.21E+4 +3.17 +5.100E3 ! https://doi.org/10.1021/acs.jpca.7b06119
EA+CH3<=>EA-M+CH4                                 +1.63E-2 +4.22 +1.023E4 ! https://doi.org/10.1021/acs.jpca.7b06119
EA+CH3O<=>EA-M+CH3OH                              1.581E+11   0.00  7.000E+03 ! https://doi.org/10.1021/ef301254q
EA+CH3O2<=>EA-M+CH3O2H                            8.40E+12	0	21940 ! HO2+1500cal
EA+EA-MO2<=>EA-M+EA-MOOH                          8.40E+12	0	21940 ! HO2+1500cal
EA+EA-EO2<=>EA-M+EA-EOOH                          8.40E+12	0	21940 ! HO2+1500cal
EA+EA-2O2<=>EA-M+EA-2OOH                          8.40E+12	0	21940 ! HO2+1500cal
EA+CH2COOH-O2=>EA-M+OH+CH2O+HOCO                  8.40E+12	0	21940 ! HO2+1500cal
EA+O2<=>EA-M+HO2                                  +3.000E+013 +0.000E+000 +5.229E+004 ! https://doi.org/10.1039/c0cp02065f
EA+C2H3<=>EA-M+C2H4                               +3.015E+002 +3.300E+000 +1.050E+004 ! https://doi.org/10.1039/c0cp02065f
EA+C2H5<=>EA-M+C2H6                               +4.520E-001 +3.650E+000 +9.141E+003 ! https://doi.org/10.1039/c0cp02065f
!
EA+OH<=>EA-E+H2O                                  +3.47E+1 +3.30 -4.280E3 ! https://doi.org/10.1021/acs.jpca.7b06119
EA+HO2<=>EA-E+H2O2                                2.888E+03	2.55	10530 ! https://doi.org/10.1021/ef301254q A* 0.8
EA+O<=>EA-E+OH                                    +7.21E+4 +2.73 +3.660E3 ! https://doi.org/10.1021/acs.jpca.7b06119
EA+H<=>EA-E+H2                                    +3.97E+4 +2.78 +3.770E3 ! https://doi.org/10.1021/acs.jpca.7b06119
EA+CH3<=>EA-E+CH4                                 +2.66E-3 +4.32 +6.770E3 ! https://doi.org/10.1021/acs.jpca.7b06119
EA+CH3O<=>EA-E+CH3OH                              4.580E+10   0.00  2.873E+03 ! https://doi.org/10.1021/ef301254q
EA+CH3O2<=>EA-E+CH3O2H                            2.888E+03	2.55	13030 ! HO2+1500cal
EA+EA-MO2<=>EA-E+EA-MOOH                          2.888E+03	2.55	13030 ! HO2+1500cal
EA+EA-EO2<=>EA-E+EA-EOOH                          2.888E+03	2.55	13030 ! HO2+1500cal
EA+EA-2O2<=>EA-E+EA-2OOH                          2.888E+03	2.55	13030 ! HO2+1500cal
EA+CH2COOH-O2=>EA-E+OH+CH2O+HOCO                  2.888E+03	2.55	13030 ! HO2+1500cal
EA+O2<=>EA-E+HO2                                  +2.000E+013 +0.000E+000 +4.820E+004 ! https://doi.org/10.1039/c0cp02065f
EA+C2H3<=>EA-E+C2H4                               +1.808E+000 +3.460E+000 +2.611E+003 ! https://doi.org/10.1039/c0cp02065f
EA+C2H5<=>EA-E+C2H6                               +1.084E+000 +3.460E+000 +5.962E+003 ! https://doi.org/10.1039/c0cp02065f
!
EA+OH<=>EA-2+H2O                                  +3.620E+01 +3.480E+00 +2.000E+03! https://doi.org/10.1021/acs.jpca.5b03506
EA+HO2<=>EA-2+H2O2                                8.40E+12	0	20440 ! https://doi.org/10.1021/ef301254q
EA+O<=>EA-2+OH                                    +2.300E+04 +2.930E+00 +7.040E+03 ! https://doi.org/10.1021/acs.jpca.5b03506
EA+H<=>EA-2+H2                                    +4.100E+04 +2.800E+00 +8.380E+03 ! https://doi.org/10.1021/acs.jpca.5b03506
EA+CH3<=>EA-2+CH4                                 +6.7200E-01 +3.800E+00 +8.250E+03 ! https://doi.org/10.1021/acs.jpca.5b03506
EA+CH3O<=>EA-2+CH3OH                              1.581E+11   0.00  7.000E+03 ! https://doi.org/10.1021/ef301254q
EA+CH3O2<=>EA-2+CH3O2H                            8.40E+12	0	21940 ! HO2+1500cal
EA+EA-MO2<=>EA-2+EA-MOOH                          8.40E+12	0	21940 ! HO2+1500cal
EA+EA-EO2<=>EA-2+EA-EOOH                          8.40E+12	0	21940 ! HO2+1500cal
EA+EA-2O2<=>EA-2+EA-2OOH                          8.40E+12	0	21940 ! HO2+1500cal
EA+CH2COOH-O2=>EA-2+OH+CH2O+HOCO                  8.40E+12	0	21940 ! HO2+1500cal
EA+O2<=>EA-2+HO2                                  +6.761E+005 +2.260E+000 +5.064E+004 ! https://doi.org/10.1016/j.proci.2018.06.137
EA+C2H3<=>EA-2+C2H4                               +1.000E+011 +0.000E+000 +1.040E+004 ! https://doi.org/10.1039/c0cp02065f
EA+C2H5<=>EA-2+C2H6                               +1.000E+011 +0.000E+000 +1.040E+004 ! https://doi.org/10.1039/c0cp02065f
!___________________________________________________________________________________________________________ 
!\REACTIONCLASS: BETA-SCISSION
!___________________________________________________________________________________________________________ 
MA-M<=>CH3CO+CH2O                                        +1.090E+022 -2.560E+000 +3.632E+004 ! http://doi.org/10.1039/c5cp06004d
PLOG /                                       +1.000E-002 +6.290E+035 -7.510E+000 +3.732E+004 /
PLOG /                                       +4.000E-002 +2.490E+037 -7.790E+000 +3.903E+004 /
PLOG /                                       +1.000E+000 +4.090E+036 -7.170E+000 +4.115E+004 /
PLOG /                                       +1.000E+001 +3.930E+030 -5.190E+000 +3.970E+004 /
PLOG /                                       +1.000E+002 +1.090E+022 -2.560E+000 +3.632E+004 /
EF-1<=>C2H5O+CO                                          +2.825E+022 -3.440E+000 +2.359E+004 ! http://doi.org/10.1016/j.combustflame.2014.11.002
PLOG /                                       +5.000E-001 +1.030E+003 +1.290E+000 +2.540E+004 /
PLOG /                                       +1.000E+000 +4.090E+005 +0.810E+000 +2.197E+004 /
PLOG /                                       +1.000E+001 +9.020E+014 -1.720E+000 +2.177E+004 /
PLOG /                                       +1.000E+002 +2.825E+022 -3.440E+000 +2.359E+004 /
EF-1<=>C2H5+CO2                                          +8.691E+017 -1.810E+000 +1.366E+004 ! http://doi.org/10.1016/j.combustflame.2014.11.002
PLOG /                                       +5.000E-001 +9.720E+012 -1.310E+000 +9.417E+003 /
PLOG /                                       +1.000E+000 +1.250E+016 -1.830E+000 +1.134E+004 /
PLOG /                                       +1.000E+001 +1.040E+018 -2.100E+000 +1.283E+004 /
PLOG /                                       +1.000E+002 +8.690E+017 -1.810E+000 +1.367E+004 /
EA-M<=>EA-MDE+H                                          1.622E10		0.326E00		3.564E04 ! https://doi.org/10.18154/RWTH-2021-09171
PLOG /	1E-2		6.963E53		-1.342E01		5.063E04		/
PLOG /	1E-1		4.013E41		-9.421E00		4.735E04		/
PLOG /	1E0		3.970E29		-5.618E00		4.340E04		/
PLOG /	1E1		1.097E21		-2.952E00		4.028E04		/
PLOG /	1E2		9.106E14		-1.102E00		3.774E04		/
EA-M<=>CH3CO2+C2H4                                       2.769E12	1.680E-01	3.215E04 ! https://doi.org/10.18154/RWTH-2021-09171
PLOG /	1E-2		9.108E50		-1.192E01		4.570E04		/
PLOG /	1E-1		4.516E39		-8.261E00		4.245E04		/
PLOG /	1E0		1.310E29		-4.938E00		3.889E04		/
PLOG /	1E1		6.759E21		-2.673E00		3.620E04		/
PLOG /	1E2		3.383E16		-1.061E00		3.398E04		/
EA-E<=>CH3CO+CH3CHO                                      2.724E13		0.113E00		3.226E04 ! https://doi.org/10.18154/RWTH-2021-09171
PLOG /	1E-2		2.227E59		-1.450E01		4.713E04		/
PLOG /	1E-1		1.115E48		-1.074E01		4.447E04		/
PLOG /	1E0		1.076E37		-7.189E00		4.123E04		/
PLOG /	1E1		1.235E27		-4.065E00		3.780E04		/
PLOG /	1E2		5.377E21		-2.388E00		3.590E04		/
EA-E<=>EA-MDE+H                                          4.145E14		-5.920E-1		3.964E04 ! https://doi.org/10.18154/RWTH-2021-09171
PLOG /	1E-2		2.999E65		-1.700E01		5.496E04		/
PLOG /	1E-1		8.533E56		-1.395E01		5.404E04		/
PLOG /	1E0		1.876E44		-9.801E00		5.070E04		/
PLOG /	1E1		7.682E31		-5.884E00		4.657E04		/
PLOG /	1E2		4.198E24		-3.613E00		4.399E04		/
EA-2<=>CH2CO+C2H5O                                       1.740000e+29    -4.370000e+00   6.008960e+04 ! https://doi.org/10.1016/j.proci.2018.06.137
PLOG /                                   9.870000e-02    9.770000e+46    -1.039000e+01   6.388170e+04    /
PLOG /                                   9.870000e-01    1.050000e+46    -9.700000e+00   6.568245e+04    /
PLOG /                                   9.870000e+00    4.370000e+39    -7.560000e+00   6.443470e+04    /
PLOG /                                   9.870000e+01    1.740000e+29    -4.370000e+00   6.008960e+04    /
!___________________________________________________________________________________________________________ 
!\REACTIONCLASS: DIRECT OXYDATION
!___________________________________________________________________________________________________________ 
EA-M+O2=>EA-MDE+HO2                                        6.29E+20       -2.61    13220.0 ! https://doi.org/10.1016/j.proci.2018.05.069 (-2 kcal)
PLOG /                                         1.000E-02    3.32E+04        1.73    -4195.0 /
PLOG /                                         2.000E-02    5.61E+05        1.38    -3312.0 /
PLOG /                                         5.000E-02    4.78E+07        0.84    -1899.0 /
PLOG /                                         1.000E-01    2.33E+09        0.37    -636.0  /
PLOG /                                         2.000E-01    1.71E+11       -0.15    791.0   /
PLOG /                                         5.000E-01    7.93E+13       -0.89    2905.0  /
PLOG /                                         1.000E+00    9.50E+15       -1.47    4636.0  /
PLOG /                                         2.000E+00    9.92E+17       -2.02    6421.0  /
PLOG /                                         5.000E+00    2.17E+20       -2.65    8740.0  /
PLOG /                                         1.000E+01    4.36E+21       -2.99    10330.0 /
PLOG /                                         2.000E+01    2.23E+22       -3.15    11670.0 /
PLOG /                                         5.000E+01    1.19E+22       -3.02    12860.0 /
PLOG /                                         1.000E+02    6.29E+20       -2.61    13220.0 /
EA-E+O2=>EA-MDE+HO2                                        5.83E+21       -2.44    15500.0 ! https://doi.org/10.1016/j.proci.2018.05.069
PLOG /                                         1.000E-02    1.42E+02        2.91    -2787.0 /
PLOG /                                         2.000E-02    1.37E+03        2.64    -2087.0 /
PLOG /                                         5.000E-02    5.59E+04        2.18    -924.6  /
PLOG /                                         1.000E-01    1.66E+06        1.77    153.7   /
PLOG /                                         2.000E-01    8.15E+07        1.30    1415.0  /
PLOG /                                         5.000E-01    2.87E+10        0.59    3360.0  /
PLOG /                                         1.000E+00    3.69E+12       -0.00    5024.0  /
PLOG /                                         2.000E+00    5.66E+14       -0.61    6816.0  /
PLOG /                                         5.000E+00    3.70E+17       -1.38    9278.0  /
PLOG /                                         1.000E+01    2.83E+19       -1.89    11110.0 /
PLOG /                                         2.000E+01    8.44E+20       -2.28    12790.0 /
PLOG /                                         5.000E+01    8.58E+21       -2.53    14590.0 /
PLOG /                                         1.000E+02    5.83E+21       -2.44    15500.0 /
!___________________________________________________________________________________________________________ 
!\REACTIONCLASS: ISOMERIZATION
!___________________________________________________________________________________________________________ 
EA-2<=>EA-M                                                 3.815E10		-8.500E-02		2.971E04 ! https://doi.org/10.18154/RWTH-2021-09171
EA-2<=>EA-E                                                 1.033E11		2.590E-02		2.729E+04 ! https://doi.org/10.18154/RWTH-2021-09171
!___________________________________________________________________________________________________________ 
!\REACTIONCLASS: UNIMOLECULAR DECOMPOSITION E
!___________________________________________________________________________________________________________ 
EA-MDE<=>CH3COOH+C2H2                                          1.35E+09	0	4.36E+04 ! this work
EA-MDE<=>CH2CO+CH3CHO                                          1.50E+17	0	7.02E+04 ! this work
EA-MDE<=>CO2+C3H6                                              1.35E+09	0	4.36E+04 ! this work
EA-MDE<=>CH3COCH3+CO                                           2.56E+10	0	4.36E+04 ! this work
!___________________________________________________________________________________________________________ 
!\REACTIONCLASS: H-ATOM ABSTRACTION E
!___________________________________________________________________________________________________________ 
EA-MDE+OH<=>EA-MDE-M+H2O                                  1.928079e+00	3.712060e+00	2.717575e+03 ! this work
EA-MDE+OH<=>EA-MDE-E+H2O                                  1.781212e+00	3.757356e+00	9.905379e+02 ! this work
EA-MDE+OH<=>EA-MDE-2+H2O                                  6.945943e+00	3.451585e+00	-9.210152e+02 ! this work
DUP
EA-MDE+OH<=>EA-MDE-2+H2O                                  9.289170e+00	3.408357e+00	-5.348622e+02 ! this work
DUP
EA-MDE+HO2<=>EA-MDE-2+H2O2                                +5.490E-06 +5.290E+00 +1.315E+04! https://doi.org/10.1021/acs.jpca.5b03506
EA-MDE+O<=>EA-MDE-2+OH                                    +2.300E+04 +2.930E+00 +7.040E+03 ! https://doi.org/10.1021/acs.jpca.5b03506
EA-MDE+H<=>EA-MDE-2+H2                                    +4.100E+04 +2.800E+00 +8.380E+03 ! https://doi.org/10.1021/acs.jpca.5b03506
EA-MDE+CH3<=>EA-MDE-2+CH4                                 +6.7200E-01 +3.800E+00 +8.250E+03 ! https://doi.org/10.1021/acs.jpca.5b03506
EA-MDE+CH3O<=>EA-MDE-2+CH3OH                              1.581E+11   0.00  7.000E+03 ! https://doi.org/10.1021/ef301254q
EA-MDE+CH3O2<=>EA-MDE-2+CH3O2H                            5.49E-6	5.29	14650 ! HO2+1500cal
EA-MDE+EA-MDE-2O2<=>EA-MDE-2+OH+CH2O+CO2+C2H3             5.49E-6	5.29	14650 ! HO2+1500cal
EA-MDE+O2<=>EA-MDE-2+HO2                                  +6.761E+005 +2.260E+000 +5.064E+004 ! https://doi.org/10.1016/j.proci.2018.06.137
EA-MDE+C2H3<=>EA-MDE-2+C2H4                               +1.000E+011 +0.000E+000 +1.040E+004 ! https://doi.org/10.1039/c0cp02065f
EA-MDE+C2H5<=>EA-MDE-2+C2H6                               +1.000E+011 +0.000E+000 +1.040E+004 ! https://doi.org/10.1039/c0cp02065f
!___________________________________________________________________________________________________________ 
!\REACTIONCLASS: RADICAL ADDITION E
!___________________________________________________________________________________________________________ 
EA-MDE+OH<=>EA-EOH-M                                      3.481728e+11	8.376452e-02	3.678397e+03 ! this work
EA-MDE+OH<=>EA-MOH-E                                      2.641111e+12	4.631248e-02	3.351504e+03 ! this work
EA-MDE+HO2<=>EA-MCYCE+OH                          +2.73000000E+021 -2.51000000E+000 +2.78570000E+004 !\Author: WARNING !\Ref: ZADOR, J., KLIPPENSTEIN, S. J., & MILLER, J. A.(2011). THE JOURNAL OF PHYSICAL CHEMISTRY A, 115(36), 10218-10225. !\Comment: WARNING 
!___________________________________________________________________________________________________________ 
!\REACTIONCLASS: BETA-SCISSION ER/EROH
!___________________________________________________________________________________________________________ 
EA-MDE-M<=>CH3CO2+C2H2                                       2.769E12	1.680E-01	4.415E04 ! https://doi.org/10.18154/RWTH-2021-09171 +12 kcal
EA-MDE-E<=>CH3CO+CH2CO                                      2.724E13		0.113E00		0.826E04 ! https://doi.org/10.18154/RWTH-2021-09171 -24 kcal
EA-MDE-2<=>CH2CO+CH2CHO                                  2.09E+16	-4.50E-01	29500.0 ! https://doi.org/10.1021/acs.jpcb.5b07959 -23 kcal
EA-MOH-E<=>CH3CO+HOCH2CHO                                      2.724E13		0.113E00		3.126E04 ! https://doi.org/10.18154/RWTH-2021-09171 -1 kcal
EA-EOH-M<=>CH3CO2+C2H3OH                                       2.769E12	1.680E-01	3.715E04 ! https://doi.org/10.18154/RWTH-2021-09171 +5 kcal
!___________________________________________________________________________________________________________ 
!\REACTIONCLASS: O2 ADDITION ER/EROH
!___________________________________________________________________________________________________________ 
EA-MDE-2+O2<=>EA-MDE-2O2                                    7.761e+11      0.172     -776.2 ! 
PLOG /                                              0.0100  2.598e+43    -11.124     4837.8 /
PLOG /                                              0.0200  1.568e+43    -10.945     4978.7 /
PLOG /                                              0.0500  4.307e+42    -10.622     5129.6 /
PLOG /                                              0.1000  7.917e+42    -10.602     5461.2 /
PLOG /                                              0.2000  1.170e+42    -10.231     5503.6 /
PLOG /                                              0.5000  3.142e+40     -9.594     5440.0 /
PLOG /                                              1.0000  7.768e+38     -8.984     5273.8 /
PLOG /                                              2.0000  1.338e+38     -8.652     5342.8 /
PLOG /                                              5.0000  1.550e+35     -7.606     4852.4 /
PLOG /                                             10.0000  3.796e+32     -6.700     4339.9 /
PLOG /                                             20.0000  1.558e+31     -6.195     4162.1 /
PLOG /                                             50.0000  2.252e+27     -4.901     3280.2 /
PLOG /                                            100.0000  2.577e+24     -3.922     2562.0 /
EA-MOH-E+O2<=>EA-MOH-EO2                                    1.88E+25       -4.05    3873.0 ! https://doi.org/10.1016/j.proci.2018.05.069
PLOG /                                         1.000E-02    1.09E+35       -8.17    1546.0 /
PLOG /                                         2.000E-02    4.52E+37       -8.85    3094.0 /
PLOG /                                         5.000E-02    6.90E+35       -8.15    2986.0 /
PLOG /                                         1.000E-01    1.90E+38       -8.78    4555.0 /
PLOG /                                         2.000E-01    8.23E+35       -7.96    4100.0 /
PLOG /                                         5.000E-01    3.02E+38       -8.60    5971.0 /
PLOG /                                         1.000E+00    2.67E+36       -7.88    5664.0 /
PLOG /                                         2.000E+00    4.08E+34       -7.24    5439.0 /
PLOG /                                         5.000E+00    1.18E+33       -6.66    5486.0 /
PLOG /                                         1.000E+01    2.01E+31       -6.05    5209.0 /
PLOG /                                         2.000E+01    4.31E+29       -5.48    4935.0 /
PLOG /                                         5.000E+01    8.21E+27       -4.89    4725.0 /
PLOG /                                         1.000E+02    1.88E+25       -4.05    3873.0 /
EA-EOH-M+O2<=>EA-EOH-MO2                                    4.39E+42       -9.22    12350.0 ! https://doi.org/10.1016/j.proci.2018.05.069
PLOG /                                         1.000E-02    2.25E+69      -18.69    15480.0 /
PLOG /                                         2.000E-02    2.18E+69      -18.55    16090.0 /
PLOG /                                         5.000E-02    2.81E+68      -18.11    16570.0 /
PLOG /                                         1.000E-01    3.18E+67      -17.70    16850.0 /
PLOG /                                         2.000E-01    1.23E+67      -17.45    17400.0 /
PLOG /                                         5.000E-01    8.60E+64      -16.64    17420.0 /
PLOG /                                         1.000E+00    6.57E+62      -15.88    17230.0 /
PLOG /                                         2.000E+00    3.16E+61      -15.37    17400.0 /
PLOG /                                         5.000E+00    7.99E+58      -14.45    17210.0 /
PLOG /                                         1.000E+01    2.54E+55      -13.30    16300.0 /
PLOG /                                         2.000E+01    1.04E+53      -12.49    15880.0 /
PLOG /                                         5.000E+01    2.08E+47      -10.68    14020.0 /
PLOG /                                         1.000E+02    4.39E+42       -9.22    12350.0 /
!___________________________________________________________________________________________________________ 
!\REACTIONCLASS: R+RO2 E
!___________________________________________________________________________________________________________ 
EA-MDE-2+EA-MDE-2O2=>CH2O+CO2+C2H3+CH2O+CO2+C2H3                                   9.000E+012     0.000   -1000.0 ! https://doi.org/10.1016/j.combustflame.2016.06.028
EA-MDE-2+EA-MOH-EO2=>CH2O+CO2+C2H3+HOCH2CHO+CH3CO2                                 9.000E+012     0.000   -1000.0 ! https://doi.org/10.1016/j.combustflame.2016.06.028
EA-MDE-2+EA-EOH-MO2=>CH2O+CO2+C2H3+CH2O+HCO+OH+CH3CO                               9.000E+012     0.000   -1000.0 ! https://doi.org/10.1016/j.combustflame.2016.06.028
EA-MOH-E+EA-MDE-2O2=>HOCH2CHO+CH3CO2+CH2O+CO2+C2H3                                 9.000E+012     0.000   -1000.0 ! https://doi.org/10.1016/j.combustflame.2016.06.028
EA-MOH-E+EA-MOH-EO2=>HOCH2CHO+CH3CO2+HOCH2CHO+CH3CO2                               9.000E+012     0.000   -1000.0 ! https://doi.org/10.1016/j.combustflame.2016.06.028
EA-MOH-E+EA-EOH-MO2=>HOCH2CHO+CH3CO2+CH2O+HCO+OH+CH3CO                             9.000E+012     0.000   -1000.0 ! https://doi.org/10.1016/j.combustflame.2016.06.028
EA-EOH-M+EA-MDE-2O2=>CH2O+HCO+OH+CH3CO+CH2O+CO2+C2H3                               9.000E+012     0.000   -1000.0 ! https://doi.org/10.1016/j.combustflame.2016.06.028
EA-EOH-M+EA-MOH-EO2=>CH2O+HCO+OH+CH3CO+HOCH2CHO+CH3CO2                             9.000E+012     0.000   -1000.0 ! https://doi.org/10.1016/j.combustflame.2016.06.028
EA-EOH-M+EA-EOH-MO2=>CH2O+HCO+OH+CH3CO+CH2O+HCO+OH+CH3CO                           9.000E+012     0.000   -1000.0 ! https://doi.org/10.1016/j.combustflame.2016.06.028
!___________________________________________________________________________________________________________ 
!\REACTIONCLASS: RO2+RO2 E
!___________________________________________________________________________________________________________ 
EA-MDE-2O2+EA-MDE-2O2=>CH2O+CO2+C2H3+CH2O+CO2+C2H3+O2                              1.400E+016    -1.610    1860.0 ! https://doi.org/10.1016/j.combustflame.2016.06.028
EA-MDE-2O2+EA-MOH-EO2=>CH2O+CO2+C2H3+HOCH2CHO+CH3CO2+O2                            1.400E+016    -1.610    1860.0 ! https://doi.org/10.1016/j.combustflame.2016.06.028
EA-MDE-2O2+EA-EOH-MO2=>CH2O+CO2+C2H3+CH2O+HCO+OH+CH3CO+O2                          1.400E+016    -1.610    1860.0 ! https://doi.org/10.1016/j.combustflame.2016.06.028
EA-MOH-EO2+EA-MOH-EO2=>HOCH2CHO+CH3CO2+HOCH2CHO+CH3CO2+O2                          1.400E+016    -1.610    1860.0 ! https://doi.org/10.1016/j.combustflame.2016.06.028
EA-MOH-EO2+EA-EOH-MO2=>HOCH2CHO+CH3CO2+CH2O+HCO+OH+CH3CO+O2                        1.400E+016    -1.610    1860.0 ! https://doi.org/10.1016/j.combustflame.2016.06.028
EA-EOH-MO2+EA-EOH-MO2=>CH2O+HCO+OH+CH3CO+CH2O+HCO+OH+CH3CO+O2                      1.400E+016    -1.610    1860.0 ! https://doi.org/10.1016/j.combustflame.2016.06.028
EA-EOH-MO2+HO2=>CH2O+HCO+OH+CH3CO+OH+O2                                            1.400E+016    -1.610    1860.0 ! https://doi.org/10.1016/j.combustflame.2016.06.028
EA-MOH-EO2+HO2=>HOCH2CHO+CH3CO2+OH+O2                                              1.400E+016    -1.610    1860.0 ! https://doi.org/10.1016/j.combustflame.2016.06.028
EA-MDE-2O2+HO2=>CH2O+CO2+C2H3+OH+O2                                                1.400E+016    -1.610    1860.0 ! https://doi.org/10.1016/j.combustflame.2016.06.028
EA-MDE-2O2+CH3O2=>CH2O+CO2+C2H3+CH3O+O2                                            1.400E+016    -1.610    1860.0 ! https://doi.org/10.1016/j.combustflame.2016.06.028
EA-MOH-EO2+CH3O2=>HOCH2CHO+CH3CO2+CH3O+O2                                          1.400E+016    -1.610    1860.0 ! https://doi.org/10.1016/j.combustflame.2016.06.028
EA-EOH-MO2+CH3O2=>CH2O+HCO+OH+CH3CO+CH3O+O2                                        1.400E+016    -1.610    1860.0 ! https://doi.org/10.1016/j.combustflame.2016.06.028
!___________________________________________________________________________________________________________ 
!\REACTIONCLASS: O2 ADDITION
!___________________________________________________________________________________________________________ 
EA-M+O2<=>EA-MO2                                            4.39E+42       -9.22    12350.0 ! https://doi.org/10.1016/j.proci.2018.05.069
PLOG /                                         1.000E-02    2.25E+69      -18.69    15480.0 /
PLOG /                                         2.000E-02    2.18E+69      -18.55    16090.0 /
PLOG /                                         5.000E-02    2.81E+68      -18.11    16570.0 /
PLOG /                                         1.000E-01    3.18E+67      -17.70    16850.0 /
PLOG /                                         2.000E-01    1.23E+67      -17.45    17400.0 /
PLOG /                                         5.000E-01    8.60E+64      -16.64    17420.0 /
PLOG /                                         1.000E+00    6.57E+62      -15.88    17230.0 /
PLOG /                                         2.000E+00    3.16E+61      -15.37    17400.0 /
PLOG /                                         5.000E+00    7.99E+58      -14.45    17210.0 /
PLOG /                                         1.000E+01    2.54E+55      -13.30    16300.0 /
PLOG /                                         2.000E+01    1.04E+53      -12.49    15880.0 /
PLOG /                                         5.000E+01    2.08E+47      -10.68    14020.0 /
PLOG /                                         1.000E+02    4.39E+42       -9.22    12350.0 /
EA-E+O2<=>EA-EO2                                            1.88E+25       -4.05    3873.0 ! https://doi.org/10.1016/j.proci.2018.05.069
PLOG /                                         1.000E-02    1.09E+35       -8.17    1546.0 /
PLOG /                                         2.000E-02    4.52E+37       -8.85    3094.0 /
PLOG /                                         5.000E-02    6.90E+35       -8.15    2986.0 /
PLOG /                                         1.000E-01    1.90E+38       -8.78    4555.0 /
PLOG /                                         2.000E-01    8.23E+35       -7.96    4100.0 /
PLOG /                                         5.000E-01    3.02E+38       -8.60    5971.0 /
PLOG /                                         1.000E+00    2.67E+36       -7.88    5664.0 /
PLOG /                                         2.000E+00    4.08E+34       -7.24    5439.0 /
PLOG /                                         5.000E+00    1.18E+33       -6.66    5486.0 /
PLOG /                                         1.000E+01    2.01E+31       -6.05    5209.0 /
PLOG /                                         2.000E+01    4.31E+29       -5.48    4935.0 /
PLOG /                                         5.000E+01    8.21E+27       -4.89    4725.0 /
PLOG /                                         1.000E+02    1.88E+25       -4.05    3873.0 /
EA-2+O2<=>EA-2O2                                            7.761e+11      0.172     -776.2 ! 
PLOG /                                              0.0100  2.598e+43    -11.124     4837.8 /
PLOG /                                              0.0200  1.568e+43    -10.945     4978.7 /
PLOG /                                              0.0500  4.307e+42    -10.622     5129.6 /
PLOG /                                              0.1000  7.917e+42    -10.602     5461.2 /
PLOG /                                              0.2000  1.170e+42    -10.231     5503.6 /
PLOG /                                              0.5000  3.142e+40     -9.594     5440.0 /
PLOG /                                              1.0000  7.768e+38     -8.984     5273.8 /
PLOG /                                              2.0000  1.338e+38     -8.652     5342.8 /
PLOG /                                              5.0000  1.550e+35     -7.606     4852.4 /
PLOG /                                             10.0000  3.796e+32     -6.700     4339.9 /
PLOG /                                             20.0000  1.558e+31     -6.195     4162.1 /
PLOG /                                             50.0000  2.252e+27     -4.901     3280.2 /
PLOG /                                            100.0000  2.577e+24     -3.922     2562.0 /
!___________________________________________________________________________________________________________ 
!\REACTIONCLASS: R+RO2
!___________________________________________________________________________________________________________ 
EA-2+EA-2O2<=>EA-2O+EA-2O                                   9.000E+012     0.000   -1000.0 ! https://doi.org/10.1016/j.combustflame.2016.06.028
EA-2+EA-EO2<=>EA-2O+EA-EO                                   9.000E+012     0.000   -1000.0 ! https://doi.org/10.1016/j.combustflame.2016.06.028
EA-2+EA-MO2<=>EA-2O+EA-MO                                   9.000E+012     0.000   -1000.0 ! https://doi.org/10.1016/j.combustflame.2016.06.028
EA-E+EA-2O2<=>EA-EO+EA-2O                                   9.000E+012     0.000   -1000.0 ! https://doi.org/10.1016/j.combustflame.2016.06.028
EA-E+EA-EO2<=>EA-EO+EA-EO                                   9.000E+012     0.000   -1000.0 ! https://doi.org/10.1016/j.combustflame.2016.06.028
EA-E+EA-MO2<=>EA-EO+EA-MO                                   9.000E+012     0.000   -1000.0 ! https://doi.org/10.1016/j.combustflame.2016.06.028
EA-M+EA-2O2<=>EA-MO+EA-2O                                   9.000E+012     0.000   -1000.0 ! https://doi.org/10.1016/j.combustflame.2016.06.028
EA-M+EA-EO2<=>EA-MO+EA-EO                                   9.000E+012     0.000   -1000.0 ! https://doi.org/10.1016/j.combustflame.2016.06.028
EA-M+EA-MO2<=>EA-MO+EA-MO                                   9.000E+012     0.000   -1000.0 ! https://doi.org/10.1016/j.combustflame.2016.06.028
EA-2+HO2<=>EA-2O+OH                                         9.000E+012     0.000   -1000.0 ! https://doi.org/10.1016/j.combustflame.2016.06.028
EA-E+HO2<=>EA-EO+OH                                         9.000E+012     0.000   -1000.0 ! https://doi.org/10.1016/j.combustflame.2016.06.028
EA-M+HO2<=>EA-MO+OH                                         9.000E+012     0.000   -1000.0 ! https://doi.org/10.1016/j.combustflame.2016.06.028
EA-2+CH3O2<=>EA-2O+CH3O                                     9.000E+012     0.000   -1000.0 ! https://doi.org/10.1016/j.combustflame.2016.06.028
EA-E+CH3O2<=>EA-EO+CH3O                                     9.000E+012     0.000   -1000.0 ! https://doi.org/10.1016/j.combustflame.2016.06.028
EA-M+CH3O2<=>EA-MO+CH3O                                     9.000E+012     0.000   -1000.0 ! https://doi.org/10.1016/j.combustflame.2016.06.028
!___________________________________________________________________________________________________________ 
!\REACTIONCLASS: RO2<=>QOOH ISOMERIZATION
!___________________________________________________________________________________________________________ 
EA-MO2<=>EA-MOOH-E                                          6.6800E+05 1.69 22886.6 ! https://doi.org/10.1016/j.proci.2016.06.037
EA-EO2<=>EA-EOOH-M                                          4.8100E+05 1.92 30857.2 ! https://doi.org/10.1016/j.proci.2016.06.037
EA-2O2<=>EA-2OOH-E                                          3.9686E+00 3.0942 20700.0 ! https://doi.org/10.1016/j.combustflame.2014.02.012
EA-EO2<=>EA-EOOH-2                                          1.2705E-01 3.8269 22100.0 ! https://doi.org/10.1016/j.combustflame.2014.02.012
EA-2O2<=>EA-2OOH-M                                          2.0930E-01 3.3942 24000.0 ! https://doi.org/10.1016/j.combustflame.2014.02.012
EA-MO2<=>EA-MOOH-2                                          8.8854E-02 3.6269 23700.0 ! https://doi.org/10.1016/j.combustflame.2014.02.012
!___________________________________________________________________________________________________________ 
!\REACTIONCLASS: RO2+RO2
!___________________________________________________________________________________________________________ 
EA-2O2+EA-2O2<=>EA-2O+EA-2O+O2                              1.400E+016    -1.610    1860.0 ! https://doi.org/10.1016/j.combustflame.2016.06.028
EA-2O2+EA-EO2<=>EA-2O+EA-EO+O2                              1.400E+016    -1.610    1860.0 ! https://doi.org/10.1016/j.combustflame.2016.06.028
EA-2O2+EA-MO2<=>EA-2O+EA-MO+O2                              1.400E+016    -1.610    1860.0 ! https://doi.org/10.1016/j.combustflame.2016.06.028
EA-EO2+EA-EO2<=>EA-EO+EA-EO+O2                              1.400E+016    -1.610    1860.0 ! https://doi.org/10.1016/j.combustflame.2016.06.028
EA-EO2+EA-MO2<=>EA-EO+EA-MO+O2                              1.400E+016    -1.610    1860.0 ! https://doi.org/10.1016/j.combustflame.2016.06.028
EA-MO2+EA-MO2<=>EA-MO+EA-MO+O2                              1.400E+016    -1.610    1860.0 ! https://doi.org/10.1016/j.combustflame.2016.06.028
EA-MO2+HO2<=>EA-MO+OH+O2                                    1.400E+016    -1.610    1860.0 ! https://doi.org/10.1016/j.combustflame.2016.06.028
EA-EO2+HO2<=>EA-EO+OH+O2                                    1.400E+016    -1.610    1860.0 ! https://doi.org/10.1016/j.combustflame.2016.06.028
EA-2O2+HO2<=>EA-2O+OH+O2                                    1.400E+016    -1.610    1860.0 ! https://doi.org/10.1016/j.combustflame.2016.06.028
EA-2O2+CH3O2<=>EA-2O+CH3O+O2                                1.400E+016    -1.610    1860.0 ! https://doi.org/10.1016/j.combustflame.2016.06.028
EA-EO2+CH3O2<=>EA-EO+CH3O+O2                                1.400E+016    -1.610    1860.0 ! https://doi.org/10.1016/j.combustflame.2016.06.028
EA-MO2+CH3O2<=>EA-MO+CH3O+O2                                1.400E+016    -1.610    1860.0 ! https://doi.org/10.1016/j.combustflame.2016.06.028
!---------------------------------------------------------------------------------------------------------------------------------- 
!ROOH+HO2<=>RO2+H2O2
!---------------------------------------------------------------------------------------------------------------------------------- 
EA-2OOH+HO2<=>EA-2O2+H2O2                       2.400E+012     0.000   10000.0 !Zhang et al., https://doi.org/10.1016/j.combustflame.2016.06.028
EA-EOOH+HO2<=>EA-EO2+H2O2                       2.400E+012     0.000   10000.0 !Zhang et al., https://doi.org/10.1016/j.combustflame.2016.06.028
EA-MOOH+HO2<=>EA-MO2+H2O2                       2.400E+012     0.000   10000.0 !Zhang et al., https://doi.org/10.1016/j.combustflame.2016.06.028
!___________________________________________________________________________________________________________ 
!\REACTIONCLASS: ROOH DECOMPOSITION
!___________________________________________________________________________________________________________ 
EA-MOOH<=>EA-MO+OH                                          2.000e+16   0.000   42000.0 ! https://doi.org/10.1016/j.proci.2016.06.037
EA-EOOH<=>EA-EO+OH                                          2.000e+16   0.000   42000.0 ! https://doi.org/10.1016/j.proci.2016.06.037
EA-2OOH<=>EA-2O+OH                                          2.000e+16   0.000   42000.0 ! https://doi.org/10.1016/j.proci.2016.06.037
!___________________________________________________________________________________________________________ 
!\REACTIONCLASS: RO DECOMPOSITION
!___________________________________________________________________________________________________________ 
CH2O+MA-M<=>EA-MO                                           5.000E+010     0.000   3457.0 ! https://doi.org/10.1016/j.combustflame.2016.06.028
CH2CHO+CH3COOH<=>EA-MO                                      5.000E+010     0.000   3457.0 ! https://doi.org/10.1016/j.combustflame.2016.06.028
CH3CHO+CH3CO2<=>EA-EO                                       3.330E+010     0.000   6397.0 ! https://doi.org/10.1016/j.combustflame.2016.06.028
CH3CO+CH3COOH<=>EA-EO                                       3.330E+010     0.000   6397.0 ! https://doi.org/10.1016/j.combustflame.2016.06.028
CH2O+EF-1<=>EA-2O                                           5.000E+010     0.000   3457.0 ! https://doi.org/10.1016/j.combustflame.2016.06.028
!___________________________________________________________________________________________________________ 
!\REACTIONCLASS: CYCLIC ETHER FORMATION
!___________________________________________________________________________________________________________ 
EA-MOOH-E<=>EA-MCYCE+OH                                     8.120E+10   0.600  12003.60 ! https://doi.org/10.1016/j.proci.2016.06.037 +2 kcal
EA-EOOH-M<=>EA-MCYCE+OH                                     6.070E+10   0.630  12036.50 ! https://doi.org/10.1016/j.proci.2016.06.037
EA-2OOH-E<=>EA-ECYC2+OH                                     4.62E+11 0.4035 2.53E+04 ! https://doi.org/10.1016/j.combustflame.2014.02.012
EA-EOOH-2<=>EA-ECYC2+OH                                     4.17E+11 0.6041 2.54E+04 ! https://doi.org/10.1016/j.combustflame.2014.02.012
EA-2OOH-M<=>EA-MCYC2+OH                                     2.890E+007     0.760   11300.0 ! https://doi.org/10.1016/j.combustflame.2016.06.028
EA-MOOH-2<=>EA-MCYC2+OH                                     2.890E+007     0.760   11300.0 ! https://doi.org/10.1016/j.combustflame.2016.06.028
!___________________________________________________________________________________________________________ 
!\REACTIONCLASS: HO2 SEPARATION QOOH
!___________________________________________________________________________________________________________ 
EA-MOOH-E<=>EA-MDE+HO2                                     1.040E+010     0.940   17100.0 ! https://doi.org/10.1016/j.combustflame.2016.06.028 +2 kcal
EA-EOOH-M<=>EA-MDE+HO2                                     2.210E+012     0.230   19600.0 ! https://doi.org/10.1016/j.combustflame.2016.06.028 +4 kcal
!___________________________________________________________________________________________________________ 
!\REACTIONCLASS: QOOH DECOMPOSITION
!___________________________________________________________________________________________________________ 
EA-2OOH-E=>HO2+CH3CHO+CH2CO                                5.08E+11 0.70 28700 ! https://doi.org/10.1016/j.combustflame.2016.06.028
EA-EOOH-2=>HO2+CH3CHO+CH2CO                                6.86E+13 0.10 29000 ! https://doi.org/10.1016/j.combustflame.2016.06.028
EA-2OOH-M=>C2H4+CO2+CH2O+OH                                5.00E+13 0.00 25500 ! https://doi.org/10.1016/j.combustflame.2016.06.028
EA-MOOH-2=>CH2CO+CH2O+CH2O+OH                              5.00E+13 0.00 25500 ! https://doi.org/10.1016/j.combustflame.2016.06.028
!___________________________________________________________________________________________________________ 
!\REACTIONCLASS: 2nd O2 ADDITION
!___________________________________________________________________________________________________________ 
EA-EOOH-M+O2<=>EA-EOOH-MO2                                  2.20E+42       -9.22    12350.0 ! first O2 addition * 0.5
PLOG /                                         1.000E-02    1.13E+69      -18.69    15480.0 /
PLOG /                                         2.000E-02    1.09E+69      -18.55    16090.0 /
PLOG /                                         5.000E-02    1.41E+68      -18.11    16570.0 /
PLOG /                                         1.000E-01    1.59E+67      -17.70    16850.0 /
PLOG /                                         2.000E-01    6.15E+66      -17.45    17400.0 /
PLOG /                                         5.000E-01    4.30E+64      -16.64    17420.0 /
PLOG /                                         1.000E+00    3.29E+62      -15.88    17230.0 /
PLOG /                                         2.000E+00    1.58E+61      -15.37    17400.0 /
PLOG /                                         5.000E+00    4.00E+58      -14.45    17210.0 /
PLOG /                                         1.000E+01    1.27E+55      -13.30    16300.0 /
PLOG /                                         2.000E+01    5.20E+52      -12.49    15880.0 /
PLOG /                                         5.000E+01    1.04E+47      -10.68    14020.0 /
PLOG /                                         1.000E+02    2.20E+42       -9.22    12350.0 /
EA-2OOH-M+O2<=>EA-2OOH-MO2                                  2.20E+42       -9.22    12350.0 ! first O2 addition * 0.5
PLOG /                                         1.000E-02    1.13E+69      -18.69    15480.0 /
PLOG /                                         2.000E-02    1.09E+69      -18.55    16090.0 /
PLOG /                                         5.000E-02    1.41E+68      -18.11    16570.0 /
PLOG /                                         1.000E-01    1.59E+67      -17.70    16850.0 /
PLOG /                                         2.000E-01    6.15E+66      -17.45    17400.0 /
PLOG /                                         5.000E-01    4.30E+64      -16.64    17420.0 /
PLOG /                                         1.000E+00    3.29E+62      -15.88    17230.0 /
PLOG /                                         2.000E+00    1.58E+61      -15.37    17400.0 /
PLOG /                                         5.000E+00    4.00E+58      -14.45    17210.0 /
PLOG /                                         1.000E+01    1.27E+55      -13.30    16300.0 /
PLOG /                                         2.000E+01    5.20E+52      -12.49    15880.0 /
PLOG /                                         5.000E+01    1.04E+47      -10.68    14020.0 /
PLOG /                                         1.000E+02    2.20E+42       -9.22    12350.0 /
EA-MOOH-E+O2<=>EA-MOOH-EO2                                  9.40E+24       -4.05    3873.0 ! first O2 addition * 0.5
PLOG /                                         1.000E-02    5.45E+34       -8.17    1546.0 /
PLOG /                                         2.000E-02    2.26E+37       -8.85    3094.0 /
PLOG /                                         5.000E-02    3.45E+35       -8.15    2986.0 /
PLOG /                                         1.000E-01    9.50E+37       -8.78    4555.0 /
PLOG /                                         2.000E-01    4.11E+35       -7.96    4100.0 /
PLOG /                                         5.000E-01    1.51E+38       -8.60    5971.0 /
PLOG /                                         1.000E+00    1.34E+36       -7.88    5664.0 /
PLOG /                                         2.000E+00    2.04E+34       -7.24    5439.0 /
PLOG /                                         5.000E+00    5.90E+32       -6.66    5486.0 /
PLOG /                                         1.000E+01    1.01E+31       -6.05    5209.0 /
PLOG /                                         2.000E+01    2.16E+29       -5.48    4935.0 /
PLOG /                                         5.000E+01    4.11E+27       -4.89    4725.0 /
PLOG /                                         1.000E+02    9.40E+24       -4.05    3873.0 /
EA-2OOH-E+O2<=>EA-2OOH-EO2                                  9.40E+24       -4.05    3873.0 ! first O2 addition * 0.5
PLOG /                                         1.000E-02    5.45E+34       -8.17    1546.0 /
PLOG /                                         2.000E-02    2.26E+37       -8.85    3094.0 /
PLOG /                                         5.000E-02    3.45E+35       -8.15    2986.0 /
PLOG /                                         1.000E-01    9.50E+37       -8.78    4555.0 /
PLOG /                                         2.000E-01    4.11E+35       -7.96    4100.0 /
PLOG /                                         5.000E-01    1.51E+38       -8.60    5971.0 /
PLOG /                                         1.000E+00    1.34E+36       -7.88    5664.0 /
PLOG /                                         2.000E+00    2.04E+34       -7.24    5439.0 /
PLOG /                                         5.000E+00    5.90E+32       -6.66    5486.0 /
PLOG /                                         1.000E+01    1.01E+31       -6.05    5209.0 /
PLOG /                                         2.000E+01    2.16E+29       -5.48    4935.0 /
PLOG /                                         5.000E+01    4.11E+27       -4.89    4725.0 /
PLOG /                                         1.000E+02    9.40E+24       -4.05    3873.0 /
EA-MOOH-2+O2<=>EA-MOOH-2O2                                  3.881e+11      0.172     -776.2 ! first O2 addition * 0.5
PLOG /                                              0.0100  1.349e+43    -11.124     4837.8 /
PLOG /                                              0.0200  7.840e+42    -10.945     4978.7 /
PLOG /                                              0.0500  2.154e+42    -10.622     5129.6 /
PLOG /                                              0.1000  3.959e+42    -10.602     5461.2 /
PLOG /                                              0.2000  5.850e+41    -10.231     5503.6 /
PLOG /                                              0.5000  1.571e+40     -9.594     5440.0 /
PLOG /                                              1.0000  3.884e+38     -8.984     5273.8 /
PLOG /                                              2.0000  6.690e+37     -8.652     5342.8 /
PLOG /                                              5.0000  7.750e+34     -7.606     4852.4 /
PLOG /                                             10.0000  1.898e+32     -6.700     4339.9 /
PLOG /                                             20.0000  7.790e+30     -6.195     4162.1 /
PLOG /                                             50.0000  1.126e+27     -4.901     3280.2 /
PLOG /                                            100.0000  1.289e+24     -3.922     2562.0 /
EA-EOOH-2+O2<=>EA-EOOH-2O2                                  3.881e+11      0.172     -776.2 ! first O2 addition * 0.5
PLOG /                                              0.0100  1.349e+43    -11.124     4837.8 /
PLOG /                                              0.0200  7.840e+42    -10.945     4978.7 /
PLOG /                                              0.0500  2.154e+42    -10.622     5129.6 /
PLOG /                                              0.1000  3.959e+42    -10.602     5461.2 /
PLOG /                                              0.2000  5.850e+41    -10.231     5503.6 /
PLOG /                                              0.5000  1.571e+40     -9.594     5440.0 /
PLOG /                                              1.0000  3.884e+38     -8.984     5273.8 /
PLOG /                                              2.0000  6.690e+37     -8.652     5342.8 /
PLOG /                                              5.0000  7.750e+34     -7.606     4852.4 /
PLOG /                                             10.0000  1.898e+32     -6.700     4339.9 /
PLOG /                                             20.0000  7.790e+30     -6.195     4162.1 /
PLOG /                                             50.0000  1.126e+27     -4.901     3280.2 /
PLOG /                                            100.0000  1.289e+24     -3.922     2562.0 /
!___________________________________________________________________________________________________________ 
!\REACTIONCLASS: O2QOOH<=>KETHP+OH ISOMERIZATION
!___________________________________________________________________________________________________________ 
EA-EOOH-MO2<=>EA-EDO-MOOH+OH                                6.6800E+05 1.69 20886.6 ! RO2<=>QOOH isomerization -2kcal
EA-MOOH-EO2<=>EA-MDO-EOOH+OH                                4.8100E+05 1.92 28857.2 ! RO2<=>QOOH isomerization -2kcal
EA-EOOH-2O2<=>EA-EDO-MOOH+OH                                3.9686E+00 3.0942 18700.0 ! RO2<=>QOOH isomerization -2kcal
EA-2OOH-EO2<=>EA-2DO-EOOH+OH                                1.2705E-01 3.8269 20100.0 ! RO2<=>QOOH isomerization -2kcal
EA-MOOH-2O2<=>EA-MDO-2OOH+OH                                2.0930E-01 3.3942 22000.0 ! RO2<=>QOOH isomerization -2kcal
EA-2OOH-MO2<=>EA-2DO-MOOH+OH                                8.8854E-02 3.6269 21700.0 ! RO2<=>QOOH isomerization -2kcal
!___________________________________________________________________________________________________________ 
!\REACTIONCLASS: KETHP DECOMPOSITION
!___________________________________________________________________________________________________________ 
EA-EDO-MOOH=>OH+CH2O+CO2+CH3CO                              +1.0500000E+015 +0.0000000E+000 +4.2600000E+004 ! https://doi.org/10.1016/j.combustflame.2016.06.028
EA-MDO-EOOH=>OH+HCO+HCO+CO2+CH3                             +1.0500000E+015 +0.0000000E+000 +4.2600000E+004 ! https://doi.org/10.1016/j.combustflame.2016.06.028
EA-2DO-EOOH=>OH+CH3CHO+CO2+HCO                              +1.0500000E+015 +0.0000000E+000 +4.2600000E+004 ! https://doi.org/10.1016/j.combustflame.2016.06.028
EA-MDO-2OOH=>OH+CH2O+CO2+CH2CHO                             +1.0500000E+015 +0.0000000E+000 +4.2600000E+004 ! https://doi.org/10.1016/j.combustflame.2016.06.028
EA-2DO-MOOH=>OH+CH2O+CH2O+CO+HCO                            +1.0500000E+015 +0.0000000E+000 +4.2600000E+004 ! https://doi.org/10.1016/j.combustflame.2016.06.028
!___________________________________________________________________________________________________________ 
!\REACTIONCLASS: CYCLIC ETHER + OH/HO2
!___________________________________________________________________________________________________________ 
EA-MCYCE+OH=>H2O+CH2CO+CH2O+HCO                           2.500E+012     0.000       0.0 ! https://doi.org/10.1016/j.combustflame.2016.06.028
EA-ECYC2+OH=>H2O+CH2CO+CO2+CH3                             2.500E+012     0.000       0.0 ! https://doi.org/10.1016/j.combustflame.2016.06.028
EA-MCYC2+OH=>H2O+C2H4+CO2+HCO                              2.500E+012     0.000       0.0 ! https://doi.org/10.1016/j.combustflame.2016.06.028
EA-MCYCE+HO2=>H2O2+CH2CO+CO2+CH3                           5.000E+012     0.000   17700.0 ! https://doi.org/10.1016/j.combustflame.2016.06.028
EA-ECYC2+HO2=>H2O2+CH2CO+CO2+CH3                           5.000E+012     0.000   17700.0 ! https://doi.org/10.1016/j.combustflame.2016.06.028
EA-MCYC2+HO2=>H2O2+C2H4+CO2+HCO                            5.000E+012     0.000   17700.0 ! https://doi.org/10.1016/j.combustflame.2016.06.028
!___________________________________________________________________________________________________________ 
!\REACTIONCLASS: RO2 CONCERTED ELIMINATION
!___________________________________________________________________________________________________________ 
EA-MO2<=>EA-MDE+HO2                                        6.34E7  1.61    30310 ! https://doi.org/10.1021/acs.jpca.8b05070
EA-EO2<=>EA-MDE+HO2                                        4.74E4  2.62    29010 ! https://doi.org/10.1021/acs.jpca.8b05070
!----------------------------------------------------------------------------------------------------------------------------------
!\SUBMECH: CH3COOH
!----------------------------------------------------------------------------------------------------------------------------------
!___________________________________________________________________________________________________________ 
!\REACTIONCLASS: UNIMOLECULAR DECOMPOSITION
!___________________________________________________________________________________________________________ 
CH3COOH<=>CH4+CO2                                       6.2531E+14	-3.1000E-01	7.2507E+04 ! https://doi.org/10.1016/j.proci.2018.06.137 x1.5
PLOG /                                      +1.000E-001 2.3232E+43	-8.7800E+00	8.7089E+04 /
PLOG /                                      +1.000E+000 5.9717E+29	-4.7500E+00	8.0019E+04 /
PLOG /                                      +1.000E+001 1.8884E+22	-2.4900E+00	7.6728E+04 /
PLOG /                                      +1.000E+002 6.2531E+14	-3.1000E-01	7.2507E+04 /
CH3COOH<=>CH2CO+H2O                                      2.3331E+13	2.5000E-01	7.3083E+04 ! https://doi.org/10.1016/j.proci.2018.06.137 x2.5
PLOG /                                       +1.000E-001 9.0950E+43	-8.8500E+00	8.8381E+04 /
PLOG /                                       +1.000E+000 1.1645E+33	-5.5300E+00	8.3623E+04 /
PLOG /                                       +1.000E+001 5.5968E+21	-2.1900E+00	7.7783E+04 /
PLOG /                                       +1.000E+002 2.3331E+13	2.5000E-01	7.3083E+04 /
CH3COOH = CH3+HOCO                    2.09E+36	-5.68	104484 ! https://doi.org/10.1016/j.proci.2018.06.137
  PLOG/ 0.1                           2.82E+59	-13.15	111655/						  
  PLOG/ 1.0                           1.00E+57	-12.04	113130/					
  PLOG/ 10.0	                      1.23E+48	-9.21	110207/						      
  PLOG/ 100.	                      2.09E+36	-5.68	104484/
CH3COOH = CH2COOH+H                   1.32E+41	-7.57	114640 ! https://doi.org/10.1016/j.proci.2018.06.137
  PLOG/ 0.1                           2.63E+57	-13.36	116418/						  
  PLOG/ 1.0                           6.31E+58	-13.25	120011/					
  PLOG/ 10.0	                      8.51E+52	-11.19	119545/						      
  PLOG/ 100.	                      1.32E+41	-7.57	114640/
CH3COOH<=>CH2C(OH)2                             5.0119E12   0.0000E00   6.8900E04
CH2C(OH)2<=>CH2CO+H2O                           1.0000E13   0.0000E00   4.5100E04

CH3COOH+H2O<=>CH4+CO2+H2O                       7.9433E10   0.0000E00   5.7600E04
CH3COOH+H2O<=>CH2CO+H2O+H2O                     3.1623E10   0.0000E00   5.0700E04
CH3COOH+H2O<=>CH2C(OH)2+H2O                     5.0119E09   0.0000E00   3.9200E04
CH2C(OH)2+H2O<=>CH2CO+H2O+H2O                   1.2589E11   0.0000E00   2.5300E04

CH3COOH+CH3COOH<=>CH4+CO2+CH3COOH               3.1623E11   0.0000E00   6.7500E04
DUP
CH3COOH+CH3COOH<=>CH2CO+H2O+CH3COOH             2.5119E12   0.0000E00   5.9800E04
DUP
CH3COOH+CH3COOH<=>CH2C(OH)2+CH3COOH             3.9811E11   0.0000E00   4.6400E04
DUP
CH2C(OH)2+CH3COOH<=>CH2CO+H2O+CH3COOH           5.0119E11   0.0000E00   2.5800E04
DUP

CH3COOH+CH3COOH<=>CH4+CO2+CH3COOH               1.0000E11   0.000E00    4.9900E04
DUP
CH3COOH+CH3COOH<=>CH2CO+H2O+CH3COOH             3.9811E10   0.0000E00   4.0000E04
DUP
CH3COOH+CH3COOH<=>CH2C(OH)2+CH3COOH             3.9811E10   0.0000E00   2.4900E04
DUP
CH2C(OH)2+CH3COOH<=>CH2CO+H2O+CH3COOH           1.0000E12   0.0000E00   1.9800E04
DUP
!___________________________________________________________________________________________________________ 
!\REACTIONCLASS: H-ATOM ABSTRACTION
!___________________________________________________________________________________________________________ 
CH3COOH+OH<=>CH2COOH+H2O                                  +3.620E+01 +3.480E+00 +2.000E+03 ! https://doi.org/10.1021/acs.jpca.5b03506
CH3COOH+HO2<=>CH2COOH+H2O2                                +5.490E-06 +5.290E+00 +1.315E+04 ! https://doi.org/10.1021/acs.jpca.5b03506
CH3COOH+O<=>CH2COOH+OH                                    +2.300E+04 +2.930E+00 +7.040E+03 ! https://doi.org/10.1021/acs.jpca.5b03506
CH3COOH+H<=>CH2COOH+H2                                    +4.100E+04 +2.800E+00 +8.380E+03 ! https://doi.org/10.1021/acs.jpca.5b03506
CH3COOH+CH3<=>CH2COOH+CH4                                 6.72E-01	3.80E+00	8.25E+03 !  https://doi.org/10.1021/acs.jpca.5b03506
CH3COOH+CH3O<=>CH2COOH+CH3OH                              1.581E+11   0.00  7.000E+03 ! dayma
CH3COOH+CH3O2<=>CH2COOH+CH3O2H                            +5.490E-06 +5.290E+00 +1.315E+04 ! HO2
CH3COOH+CH2COOH-O2=>CH2COOH+OH+CH2O+HOCO                  +5.490E-06 +5.290E+00 +1.315E+04 ! HO2
CH3COOH+O2<=>CH2COOH+HO2                                  +6.761E+005 +2.260E+000 +5.064E+004 ! https://doi.org/10.1016/j.proci.2018.06.137
CH3COOH+C2H3<=>CH2COOH+C2H4                               +1.000E+011 +0.000E+000 +1.040E+004 ! https://doi.org/10.1039/c0cp02065f
CH3COOH+C2H5<=>CH2COOH+C2H6                               +1.000E+011 +0.000E+000 +1.040E+004 ! https://doi.org/10.1039/c0cp02065f
!
CH3COOH+OH<=>CH3CO2+H2O                                   5.3703E+00  3.44  -7.61E+02 ! https://doi.org/10.1016/j.proci.2018.06.137
CH3COOH+HO2<=>CH3CO2+H2O2                                 8.9130E+03  2.33  +2.31E+04 ! https://doi.org/10.1016/j.proci.2018.06.137
CH3COOH+O<=>CH3CO2+OH                                     8.500E+05  2.10   9.88E+03 ! https://doi.org/10.1016/j.combustflame.2017.07.013
CH3COOH+H<=>CH3CO2+H2                                     2.1380E+09  1.30   1.68E+04 ! https://doi.org/10.1016/j.proci.2018.06.137
CH3COOH+CH3<=>CH3CO2+CH4                                  2.9510E+04  2.33   1.35E+04 ! https://doi.org/10.1016/j.proci.2018.06.137
!___________________________________________________________________________________________________________ 
!\REACTIONCLASS: BETA-SCISSION
!___________________________________________________________________________________________________________ 
CH2COOH<=>CH2CO+OH                                       1.740000e+29    -4.370000e+00   6.008960e+04 ! https://doi.org/10.1016/j.proci.2018.06.137
PLOG /                                   9.870000e-02    9.770000e+46    -1.039000e+01   6.388170e+04 /
PLOG /                                   9.870000e-01    1.050000e+46    -9.700000e+00   6.568245e+04 /
PLOG /                                   9.870000e+00    4.370000e+39    -7.560000e+00   6.443470e+04 /
PLOG /                                   9.870000e+01    1.740000e+29    -4.370000e+00   6.008960e+04 /
CH2COOH<=>CH3+CO2                                        5.620000e+20    -2.360000e+00   4.601360e+04 ! https://doi.org/10.1016/j.proci.2018.06.137
PLOG /                                   9.870000e-02    6.760000e+42    -9.230000e+00   5.441666e+04 /
PLOG /                                   9.870000e-01    1.380000e+37    -7.360000e+00   5.306372e+04 /
PLOG /                                   9.870000e+00    5.620000e+28    -4.770000e+00   4.968970e+04 /
PLOG /                                   9.870000e+01    5.620000e+20    -2.360000e+00   4.601360e+04 /
CH3CO2<=>CH3+CO2                                         2.20E+11	2.94E-01	4.58E+03 ! https://doi.org/10.1016/j.theochem.2007.12.033
!___________________________________________________________________________________________________________ 
!\REACTIONCLASS: RADICAL ADDITION
!___________________________________________________________________________________________________________ 
CH2COOH+H = CH2CO+H2O                 1.00   	0.00	 0.0 ! https://doi.org/10.1016/j.proci.2018.06.137
  PLOG/ 0.1                           2.45E+21	-2.62	3166/						  
  PLOG/ 1.0                           1.05E+24	-3.11	7038/					
  PLOG/ 10.0	                      5.13E+26	-3.94	12089/						      
  PLOG/ 100.	                      1.62E+18	-1.44	11056/
!
CH2COOH+H = CH4+CO2                   1.00   	0.00	 0.0 ! https://doi.org/10.1016/j.proci.2018.06.137
  PLOG/ 0.1                           7.08E+22	-3.12	3588/						  
  PLOG/ 1.0                           1.82E+25	-3.55	7306/					
  PLOG/ 10.0	                      6.61E+26	-4.07	11345/						      
  PLOG/ 100.	                      5.25E+18	-1.69	10183/
!  
CH2COOH+H = CH3+HOCO                  1.00   	0.00	 0.0 ! https://doi.org/10.1016/j.proci.2018.06.137
  PLOG/ 0.1                           8.51E+18	-1.54	5895/						  
  PLOG/ 1.0                           1.35E+21	-1.93	8941/					
  PLOG/ 10.0	                      9.12E+25	-3.39	14494/						      
  PLOG/ 100.	                      2.24E+22	-2.26	16098/  
CH2CO+OH = CH3+CO2                    1.00   	0.00	 0.0 !  https://doi.org/10.1016/j.proci.2018.06.137
  PLOG/ 0.1                           7.24E+14	-0.82	2142/						  
  PLOG/ 1.0                           3.80E+18	-1.8	6494/					
  PLOG/ 10.0	                      6.92E+18	-1.78	10046/						      
  PLOG/ 100.	                      1.91E+11	0.43	9051/  
!___________________________________________________________________________________________________________ 
!\REACTIONCLASS: ISOMERIZATION
!___________________________________________________________________________________________________________ 
!CH2COOH<=>CH3CO2                                          5.71e0  3.02e0  25230.0 ! RNG
!___________________________________________________________________________________________________________ 
!\REACTIONCLASS: O2 ADDITION
!___________________________________________________________________________________________________________ 
CH2COOH+O2<=>CH2COOH-O2             6.176e+11      0.203     -803.4 	! this work
PLOG/                       0.0010  9.985e+43    -11.791     4469.1/	! 300.0-800.0K; fit err.: 5.60e-03
PLOG/                       0.0100  1.008e+44    -11.443     4773.3/	! 300.0-800.0K; fit err.: 7.38e-03
PLOG/                       0.1000  1.057e+43    -10.770     5153.4/	! 300.0-800.0K; fit err.: 1.09e-02
PLOG/                       1.0000  9.227e+40     -9.766     5475.4/	! 300.0-900.0K; fit err.: 2.34e-02
PLOG/                      10.0000  7.118e+35     -7.834     4957.5/	! 300.0-1000.0K; fit err.: 4.55e-02
PLOG/                     100.0000  2.554e+29     -5.565     3840.1/	! 300.0-1200.0K; fit err.: 6.79e-02
PLOG/                    1000.0000  1.403e+22     -3.133     2149.6/	! 300.0-1400.0K; fit err.: 6.43e-02
CH2COOH+O2=>CO2+CH2O+OH                   0.0        0.0        0.0 	! this work
PLOG/                       0.0010  6.785e+02      2.065    -2727.1/	! 300.0-2000.0K; fit err.: 1.47e-02
PLOG/                       0.0100  4.034e+03      1.843    -2259.8/	! 300.0-2000.0K; fit err.: 2.35e-02
PLOG/                       0.1000  1.586e+05      1.388    -1263.5/	! 300.0-2000.0K; fit err.: 3.53e-02
PLOG/                       1.0000  6.038e+07      0.658      470.6/	! 300.0-2000.0K; fit err.: 4.84e-02
PLOG/                      10.0000  5.013e+10     -0.151     2813.1/	! 300.0-2000.0K; fit err.: 5.05e-02
PLOG/                     100.0000  4.456e+11     -0.359     4821.5/	! 300.0-2000.0K; fit err.: 2.22e-02
PLOG/                    1000.0000  3.660e+07      0.917     5055.1/	! 300.0-2000.0K; fit err.: 7.44e-02
CH2COOH+O2=>O*CC(*O)O+OH                  0.0        0.0        0.0 	! this work
PLOG/                       0.0010  2.205e-17      7.905     4292.8/	! 300.0-2000.0K; fit err.: 1.57e-01
PLOG/                       0.0100  6.336e-17      7.773     4548.4/	! 300.0-2000.0K; fit err.: 1.51e-01
PLOG/                       0.1000  5.052e-16      7.513     5052.0/	! 300.0-2000.0K; fit err.: 1.40e-01
PLOG/                       1.0000  2.064e-14      7.048     5956.6/	! 300.0-2000.0K; fit err.: 1.20e-01
PLOG/                      10.0000  1.152e-11      6.257     7519.4/	! 300.0-2000.0K; fit err.: 8.92e-02
PLOG/                     100.0000  1.390e-07      5.089     9981.2/	! 300.0-2000.0K; fit err.: 5.33e-02
PLOG/                    1000.0000  9.660e-05      4.313    12537.4/	! 300.0-2000.0K; fit err.: 5.51e-02
!___________________________________________________________________________________________________________ 
!\REACTIONCLASS: RO2<=>QOOH ISOMERIZATION + DECOMPOSITION
!___________________________________________________________________________________________________________ 
CH2COOH-O2=>CO2+CH2O+OH             3.875e+05      1.820    19793.2 	! this work
PLOG/                       0.0010  1.457e+40    -10.788    24745.5/	! 300.0-800.0K; fit err.: 6.48e-03
PLOG/                       0.0100  3.825e+38    -10.035    25016.3/	! 300.0-800.0K; fit err.: 9.29e-03
PLOG/                       0.1000  4.558e+36     -9.101    25418.8/	! 300.0-800.0K; fit err.: 1.75e-02
PLOG/                       1.0000  1.151e+34     -7.944    25719.3/	! 300.0-900.0K; fit err.: 2.28e-02
PLOG/                      10.0000  7.766e+28     -6.001    25224.6/	! 300.0-1000.0K; fit err.: 3.73e-02
PLOG/                     100.0000  5.620e+22     -3.825    24227.0/	! 300.0-1200.0K; fit err.: 5.08e-02
PLOG/                    1000.0000  1.015e+16     -1.547    22736.8/	! 300.0-1400.0K; fit err.: 6.24e-02
CH2COOH-O2<=>O*CC(*O)O+OH           3.573e-15      7.821    26555.0 	! this work
PLOG/                       0.0010  4.891e+28    -10.310    23929.0/	! 300.0-800.0K; fit err.: 6.18e-03
PLOG/                       0.0100  1.628e+24     -8.616    23470.1/	! 300.0-800.0K; fit err.: 5.66e-03
PLOG/                       0.1000  4.199e+16     -5.746    22715.3/	! 300.0-800.0K; fit err.: 1.00e-02
PLOG/                       1.0000  9.382e+04     -1.359    21552.6/	! 300.0-900.0K; fit err.: 5.17e-03
PLOG/                      10.0000  2.767e-06      2.902    21584.6/	! 300.0-1000.0K; fit err.: 5.28e-02
PLOG/                     100.0000  6.428e-03      2.810    26071.4/	! 300.0-1200.0K; fit err.: 1.61e-01
PLOG/                    1000.0000  1.659e-02      3.379    28780.6/	! 300.0-1400.0K; fit err.: 2.43e-01
!___________________________________________________________________________________________________________ 
!\REACTIONCLASS: R+RO2
!___________________________________________________________________________________________________________ 
CH2COOH+CH2COOH-O2<=>CH2COOH-O+CH2COOH-O                    9.000E+012     0.000   -1000.0 ! https://doi.org/10.1016/j.combustflame.2016.06.028
CH2COOH+HO2<=>CH2COOH-O+OH                                  9.000E+012     0.000   -1000.0 ! https://doi.org/10.1016/j.combustflame.2016.06.028
CH2COOH+CH3O2<=>CH2COOH-O+CH3O                              9.000E+012     0.000   -1000.0 ! https://doi.org/10.1016/j.combustflame.2016.06.028
!___________________________________________________________________________________________________________ 
!\REACTIONCLASS: RO2+RO2
!___________________________________________________________________________________________________________ 
CH2COOH-O2+CH2COOH-O2<=>CH2COOH-O+CH2COOH-O+O2              1.400E+016    -1.610    1860.0 ! https://doi.org/10.1016/j.combustflame.2016.06.028
CH2COOH-O2+HO2=>OH+CH2COOH-O+O2                             1.400E+016    -1.610    1860.0 ! https://doi.org/10.1016/j.combustflame.2016.06.028
CH2COOH-O2+CH3O2<=>CH2COOH-O+CH3O+O2                        1.400E+016    -1.610    1860.0 ! https://doi.org/10.1016/j.combustflame.2016.06.028
!___________________________________________________________________________________________________________ 
!\REACTIONCLASS: RO DECOMPOSITION
!___________________________________________________________________________________________________________ 
CH2O+HOCO<=>CH2COOH-O                                       5.000E+010     0.000   3457.0 ! https://doi.org/10.1016/j.combustflame.2016.06.028
!----------------------------------------------------------------------------------------------------------------------------------
!\SUBMECH: C2H5COOH
!----------------------------------------------------------------------------------------------------------------------------------
!___________________________________________________________________________________________________________ 
!\REACTIONCLASS: UNIMOLECULAR DECOMPOSITION
!___________________________________________________________________________________________________________ 
C2H5COOH<=>HOCO+C2H5                                     1.512E+32	 -4.380 	9.755E+04 ! https://doi.org/10.1016/j.combustflame.2017.07.013
PLOG/      0.0100     6.774E+71	-16.941 	1.109E+05/
PLOG/      0.1000     4.402E+64	-14.488 	1.095E+05/
PLOG/      1.0000     8.695E+53	-11.074 	1.061E+05/
PLOG/     10.0000     1.092E+42	 -7.388 	1.016E+05/
PLOG/    100.0000     1.512E+32	 -4.380 	9.755E+04/
C2H5COOH<=>CH2COOH+CH3                                   7.076E+66	-15.373 	1.048E+05 ! https://doi.org/10.1016/j.combustflame.2017.07.013
PLOG/      0.0100     7.076E+66	-15.373 	1.048E+05/
PLOG/      0.1000     8.981E+57	-12.502 	1.022E+05/
PLOG/      1.0000     1.364E+47	 -9.124 	9.825E+04/
PLOG/     10.0000     3.591E+36	 -5.876 	9.403E+04/
PLOG/    100.0000     3.565E+28	 -3.444 	9.067E+04/
C2H5COOH+C2H4<=>EA-2+CH3                                   7.076E+66	-15.373 	1.048E+05 ! https://doi.org/10.1016/j.combustflame.2017.07.013
PLOG/      0.0100     7.076E+66	-15.373 	1.048E+05/
PLOG/      0.1000     8.981E+57	-12.502 	1.022E+05/
PLOG/      1.0000     1.364E+47	 -9.124 	9.825E+04/
PLOG/     10.0000     3.591E+36	 -5.876 	9.403E+04/
PLOG/    100.0000     3.565E+28	 -3.444 	9.067E+04/
C2H5COOH<=>C2H6+CO2                                      4.435E+58	-13.271 	9.588E+04 ! https://doi.org/10.1016/j.proci.2018.06.137
PLOG/      0.0100     4.435E+58	-13.271 	9.588E+04/
PLOG/      0.1000     1.171E+50	-10.607 	9.268E+04/
PLOG/      1.0000     3.562E+40	 -7.694 	8.883E+04/
PLOG/     10.0000     1.256E+31	 -4.829 	8.480E+04/
PLOG/    100.0000     1.209E+23	 -2.418 	8.124E+04/
C2H5COOH<=>CH3CHCO+H2O                                   2.145E+27	 -4.004 	8.208E+04 ! https://doi.org/10.1016/j.proci.2018.06.137
PLOG/      0.0100     1.424E+61	-14.368 	9.563E+04/
PLOG/      0.1000     1.686E+54	-12.181 	9.336E+04/
PLOG/      1.0000     1.077E+46	 -9.651 	9.023E+04/
PLOG/     10.0000     7.259E+36	 -6.864 	8.637E+04/
PLOG/    100.0000     2.145E+27	 -4.004 	8.208E+04/
!___________________________________________________________________________________________________________ 
!\REACTIONCLASS: H-ATOM ABSTRACTION
!___________________________________________________________________________________________________________ 
C2H5COOH+OH<=>C2H4COOH-2+H2O                                  1.39E+02	3.18	-1.663E+03 ! https://doi.org/10.1039/C5CP07282D
C2H5COOH+HO2<=>C2H4COOH-2+H2O2                                3.54E-08	5.87E+00	9.48E+03 ! https://doi.org/10.1039/C5CP07282D
C2H5COOH+O<=>C2H4COOH-2+OH                                    +4.550E+01 +3.600E+00 +1.967E+03 ! https://doi.org/10.1039/C5CP07282D
C2H5COOH+H<=>C2H4COOH-2+H2                                    3.151E4 2.594   3847.7 ! https://doi.org/10.1016/j.proci.2020.06.220
C2H5COOH+CH3<=>C2H4COOH-2+CH4                                 0.3379  3.666   5776.6 ! https://doi.org/10.1016/j.proci.2020.06.220
C2H5COOH+CH3O<=>C2H4COOH-2+CH3OH                              +3.800E+010 +0.000E+000 +2.800E+003 ! https://doi.org/10.1016/j.combustflame.2008.09.007
C2H5COOH+CH3O2<=>C2H4COOH-2+CH3O2H                            +4.320E+012 +0.000E+000 +1.440E+004 ! https://doi.org/10.1016/j.combustflame.2008.09.007
C2H5COOH+O2<=>C2H4COOH-2+HO2                                  +2.000E+013 +0.000E+000 +4.430E+004 ! https://doi.org/10.1016/j.combustflame.2008.09.007
C2H5COOH+C2H3<=>C2H4COOH-2+C2H4                               +4.000E+011 +0.000E+000 +1.430E+004 ! https://doi.org/10.1039/c0cp02065f
C2H5COOH+C2H5<=>C2H4COOH-2+C2H6                               +2.000E+011 +0.000E+000 +7.900E+003 ! https://doi.org/10.1039/c0cp02065f
!
C2H5COOH+OH<=>C2H4COOH-3+H2O                                  1.40E+02	3.69E+00	-6.93E+02 ! https://doi.org/10.1039/c5cp07282d
C2H5COOH+HO2<=>C2H4COOH-3+H2O2                                2.71E-07	5.74E+00	1.15E+04 ! https://doi.org/10.1039/c5cp07282d
C2H5COOH+O<=>C2H4COOH-3+OH                                    5.39E+00	3.87E+00	3.225E+03 ! https://doi.org/10.1039/c5cp07282d
C2H5COOH+H<=>C2H4COOH-3+H2                                    1.12e6  2.53    8372 ! https://doi.org/10.1039/c5cp07282d
C2H5COOH+CH3<=>C2H4COOH-3+CH4                                 1.10E-05	5.21E+00	6.79E+03 ! https://doi.org/10.1039/c5cp07282d
C2H5COOH+CH3O<=>C2H4COOH-3+CH3OH                              2.169E+11 0.00 6.458E+03 ! https://doi.org/10.1039/c0cp02065f
C2H5COOH+CH3O2<=>C2H4COOH-3+CH3O2H                            2.379E+04 2.55 1.649E+04 ! https://doi.org/10.1039/c0cp02065f
C2H5COOH+O2<=>C2H4COOH-3+HO2                                  8.400E+13	0.000E+00	5.280E+04 ! https://doi.org/10.1016/j.combustflame.2020.02.015
C2H5COOH+C2H3<=>C2H4COOH-3+C2H4                               3.02E+02  3.3  1.05E+04 ! https://doi.org/10.1039/c0cp02065f
C2H5COOH+C2H5<=>C2H4COOH-3+C2H6                               4.52E+01  3.65  9.14E+03 ! https://doi.org/10.1039/c0cp02065f
!
C2H5COOH+OH<=>C2H5CO2+H2O                                   5.3703E+00  3.44  -7.61E+02 ! https://doi.org/10.1016/j.proci.2018.06.137
C2H5COOH+HO2<=>C2H5CO2+H2O2                                 8.9130E+03  2.33  +2.31E+04 ! https://doi.org/10.1016/j.proci.2018.06.137
C2H5COOH+O<=>C2H5CO2+OH                                     8.500E+05  2.10   9.88E+03 ! https://doi.org/10.1016/j.combustflame.2017.07.013
C2H5COOH+H<=>C2H5CO2+H2                                     2.1380E+09  1.30   1.68E+04 ! https://doi.org/10.1016/j.proci.2018.06.137
C2H5COOH+CH3<=>C2H5CO2+CH4                                  2.9510E+04  2.33   1.35E+04 ! https://doi.org/10.1016/j.proci.2018.06.137
!___________________________________________________________________________________________________________ 
!\REACTIONCLASS: BETA-SCISSION
!___________________________________________________________________________________________________________ 
C2H4COOH-2<=>CH3CHCO+OH                                     3.046000e+21 -1.61 57300.0 ! https://doi.org/10.1021/ef301254q
C2H4COOH-2<=>C2H5+CO2                                       5.6200e+20   -2.360     46013.60 ! https://doi.org/10.1016/j.proci.2018.06.137
 PLOG /                                     9.870000e-02    6.760000e+42    -9.230000e+00   5.441666e+04    /
 PLOG /                                     9.870000e-01    1.380000e+37    -7.360000e+00   5.306372e+04    /
 PLOG /                                     9.870000e+00    5.620000e+28    -4.770000e+00   4.968970e+04    /
 PLOG /                                     9.870000e+01    5.620000e+20    -2.360000e+00   4.601360e+04    /
C2H4COOH-3<=>HOCO+C2H4                                      3.030000e+13 0.27 34667.0 ! https://doi.org/10.1021/ef301254q
C2H5CO2<=>CO2+C2H5                                          2.08E+12	0.18107	2229.9 ! https://doi.org/10.1016/j.proci.2020.06.220
!___________________________________________________________________________________________________________ 
!\REACTIONCLASS: ISOMERIZATION
!___________________________________________________________________________________________________________ 
C2H4COOH-2<=>C2H4COOH-3                                       1.44E+33	-5.8162	54204 ! https://doi.org/10.1016/j.proci.2020.06.220 HPL
C2H4COOH-2<=>C2H5CO2                                          5.71e0  3.02e0  25230.0 ! RNG
!----------------------------------------------------------------------------------------------------------------------------------
!\SUBMECH: KETENE
!----------------------------------------------------------------------------------------------------------------------------------
!___________________________________________________________________________________________________________
!\REACTIONCLASS:  \RH<=>PRODUCTS                             \A              \N              \EA
!___________________________________________________________________________________________________________
CH2CO(+M)<=>CH2(S)+CO(+M)     3.0e+14    0.0e+00     7.1e+04 ! Wagner et al.
LOW  /                        3.0e+15    0.0e+00     5.7e+04 /
H2 / 2.000 / H2O / 6.000 / AR / 0.700 / CO / 1.500 / CO2 / 2.000 / CH4 / 2.000 / C2H6 / 3.000 / HE / 0.700 /  !\3RD BODY COLLIDER EFFICIENCIES
!CH2CO(+M)<=>CH2(S)+CO(+M)     3.64961e+25    -2.54657e+00     8.88632e+04 ! Fitted with PLOG2TROE ! Data from Wagner et al. overpredicted at higher temperatures
!LOW  /                        1.20340e+40    -6.13152e+00     8.92956e+04 /
!TROE /        3.12885e-01     1.15460e+00     8.45548e+03     5.83498e+03 /
!H2 / 2.000 / H2O / 6.000 / AR / 0.700 / CO / 1.500 / CO2 / 2.000 / CH4 / 2.000 / C2H6 / 3.000 / HE / 0.700 /  !\3RD BODY COLLIDER EFFICIENCIES
CH2CO(+M)<=>HCCO+H(+M)        7.79307e+20    -1.36769e+00     1.07683e+05 ! Fitted with PLOG2TROE
LOW  /                        4.31340e+42    -6.64679e+00     1.10083e+05 /
TROE /        2.69706e-01     6.00963e+02     1.00000e-03     3.11300e+03 /
H2 / 2.000 / H2O / 6.000 / AR / 0.700 / CO / 1.500 / CO2 / 2.000 / CH4 / 2.000 / C2H6 / 3.000 / HE / 0.700 /  !\3RD BODY COLLIDER EFFICIENCIES
!___________________________________________________________________________________________________________
!\REACTIONCLASS:  \RH+R_ABSTRACTION                          \A              \N              \EA
!___________________________________________________________________________________________________________
CH2CO+H<=>HCCO+H2                                             5.857e+05     2.463   10871.8           !\AUTHOR: HM !\REF: !\COMMENT: TST with correction for Eckart tunneling based on CBS(CCSD(T)/cc-pV(D,T)Z)//DSDPBEP86/cc-pVTZ
CH2CO+CH2<=>HCCO+CH3                                          3.115e+00     3.885    5466.5           !\AUTHOR: HM !\REF: !\COMMENT: TST EckartTun HR CCSDT1-a/cc-V(D,T)Z//DSDPBEP86/cc-pVTZ
CH2CO+CH3<=>HCCO+CH4                                          1.964e+01     3.542    9955.4           !\AUTHOR: HM !\REF: !\COMMENT: TST EckartTun HR CCSDT1-a/cc-V(D,T)Z//DSDPBEP86/cc-pVTZ
CH2CO+O<=>HCCO+OH                                             3.110e-10     0.000   16690.0           !\AUTHOR: HM !\REF: S. Z. Xiong, Q. Yao, Z. R. Li, X. Y. Li, Combust. Flame 161 (2014) 885-897
CH2CO+OH<=>HCCO+H2O                                           1.670E+02     3.100    2390.0           !\AUTHOR: HM !\REF: B. Xu, J. Garrec, A. Nicolle, M. Matrat, L. Catoirey,  J. Phys. Chem. A, 2019, 123, 2483–2496, DOI: 10.1021/acs.jpca.8b11273 !\COMMENT: r01=p01
CH2CO+HO2<=>HCCO+H2O2                                         1.601e-03     4.617   18878.4           !\AUTHOR: HM !\REF: !\COMMENT: TST with correction for Eckart tunneling and 1DHR based on CBS(CCSD(T)/cc-pV(D,T)Z)//DSDPBEP86/cc-pVTZ
CH2CO+C2O<=>HCCO+HCCO                                         3.115e+00     3.885    5466.5           ! Analogy CH2CO+CH2<=>HCCO+CH3
!___________________________________________________________________________________________________________
!\REACTIONCLASS:  \RADICAL_ADDITION\H                        \A              \N              \EA
!___________________________________________________________________________________________________________
C2H3O1-2<=>CH2CO+H                                            4.96E+13      0.0     14863.0           !\AUTHOR: HM !\REF: A. Joshi, X. You, T. A. Barckholtz, H. Wang, J. Phys. Chem. A. 109 (2005) 8016-8027 !\COMMENT: Ar 2atm
!___________________________________________________________________________________________________________
!\REACTIONCLASS:  \RADICAL_ADDITION\H2                        \A              \N              \EA
!___________________________________________________________________________________________________________
C2H4O1-2<=>CH2CO+H2                                           3.57E+12     -0.2     63033.0           !\AUTHOR: HM !\REF: A. Joshi, X. You, T. A. Barckholtz, H. Wang, J. Phys. Chem. A. 109 (2005) 8016-8027 !\COMMENT: Ar 2atm
!___________________________________________________________________________________________________________
!\REACTIONCLASS:  \RADICAL_ADDITION\OH                       \A              \N              \EA
!___________________________________________________________________________________________________________
CH2CO+OH<=>CH2O+HCO                                           5.36E-15      6.81     5367.0           !\AUTHOR: HM !\REF: B. Xu, J. Garrec, A. Nicolle, M. Matrat, L. Catoirey,  J. Phys. Chem. A, 2019, 123, 2483–2496, DOI: 10.1021/acs.jpca.8b11273 !\COMMENT: r01=p05
CH2CO+OH<=>CH2OH+CO                                           4.75E+05      2.03    -1716.0           !\AUTHOR: HM !\REF: B. Xu, J. Garrec, A. Nicolle, M. Matrat, L. Catoirey,  J. Phys. Chem. A, 2019, 123, 2483–2496, DOI: 10.1021/acs.jpca.8b11273 !\COMMENT: r01=p02
CH2CO+OH<=>CHOCHO+H                                           2.25E-21      8.58     9179.0           !\AUTHOR: HM !\REF: B. Xu, J. Garrec, A. Nicolle, M. Matrat, L. Catoirey,  J. Phys. Chem. A, 2019, 123, 2483–2496, DOI: 10.1021/acs.jpca.8b11273 !\COMMENT: r01=p04
CH2CO+OH<=>CH3O+CO                                            1.29E-13      6.69     6421.0           !\AUTHOR: HM !\REF: B. Xu, J. Garrec, A. Nicolle, M. Matrat, L. Catoirey,  J. Phys. Chem. A, 2019, 123, 2483–2496, DOI: 10.1021/acs.jpca.8b11273 !\COMMENT: r01=p07
CH2CO+OH<=>CH3+CO2                                            4.57E-02      3.80     1933.0           !\AUTHOR: HM !\REF: B. Xu, J. Garrec, A. Nicolle, M. Matrat, L. Catoirey,  J. Phys. Chem. A, 2019, 123, 2483–2496, DOI: 10.1021/acs.jpca.8b11273 !\COMMENT: r01=p08
CH2CO+OH<=>HCOHCO+H                                           4.57E-02      3.80     1933.0           !\AUTHOR: HM !\REF: B. Xu, J. Garrec, A. Nicolle, M. Matrat, L. Catoirey,  J. Phys. Chem. A, 2019, 123, 2483–2496, DOI: 10.1021/acs.jpca.8b11273 !\COMMENT: r01=p03
!___________________________________________________________________________________________________________
!\REACTIONCLASS:  \RADICAL_ADDITION\MISC                     \A              \N              \EA
!___________________________________________________________________________________________________________
CH2CO+CH2<=>C2H4+CO                                           3.0E+08      +1.27    +7180            !\AUTHOR: HM !\REF: M. Christensen and A. A. Konnov, Combust. Flame 178 (2017) 97-110 !\COMMENT:
CH2CO+CH2<=>C3H4-A+O                                          2.50E+01     +3.06   +26360            !\AUTHOR: HM !\REF: A. Savchenkova, Et al., J. Comput. Chem. 9999 (2018), 1-13 !\COMMENT:
CH3CHCO<=>C2H4+CO                                             2.54E+13     -0.27   +76105            !\AUTHOR: HM !\REF: A. Savchenkova, Et al., J. Comput. Chem. 9999 (2018), 1-13 !\COMMENT:
CH2CO+CH2<=>C2H2+CH2O                                         1             1           1            !\AUTHOR: HM !\REF: A. Savchenkova, Et al., J. Comput. Chem. 9999 (2018), 1-13 !\COMMENT: (Triplet CH2O)
PLOG /  0.010   1.55E-11    6.54    37238   /
PLOG /  0.100   1.57E-10    6.26    37982   /
PLOG /  1.000   1.66E-08    5.70    39400   /
PLOG /  10.00   3.23E-05    4.79    41783   /
PLOG /  100.0   9.89E-01    3.56    45534   /
CH2CO+CH2<=>H2CC+CH2O                                         1             1           1           !\AUTHOR: HM !\REF: A. Savchenkova, Et al., J. Comput. Chem. 9999 (2018), 1-13 !\COMMENT: (Singlet CH2O)
PLOG /  0.010   1.76E+06    1.61    10965   /
PLOG /  0.100   1.77E+06    1.61    10970   /
PLOG /  1.000   1.97E+06    1.61    11024   /
PLOG /  10.00   4.83E+06    1.50    11522   /
PLOG /  100.0   1.16E+07    1.43    13421   /
CH2CO+CH2(S)<=>C2H4+CO                                        4.0e+14      -0.33        0.0         !\AUTHOR: HM !\REF: M. Christensen and A. A. Konnov, Combust. Flame 178 (2017) 97-110 !\COMMENT:
CH2CO+CH2(S)<=>H2CC+CH2O                                      1             1           1           !\AUTHOR: HM !\REF: A. Savchenkova, Et al., J. Comput. Chem. 9999 (2018), 1-13 !\COMMENT: (Singlet CH2O)
PLOG /  0.010   2.13E+02    2.99    -1567   /
PLOG /  0.100   2.15E+02    2.98    -1561   /
PLOG /  1.000   2.37E+02    2.97    -1507   /
PLOG /  10.00   5.16E+02    2.89    -1027   /
PLOG /  100.0   3.24E+02    2.98    +307    /
CH2CO+CH2(S)<=>CH3CHCO                                        1             1           1           !\AUTHOR: HM !\REF: A. Savchenkova, Et al., J. Comput. Chem. 9999 (2018), 1-13 !\COMMENT:
PLOG /  0.010   5.76E+39    -8.74   7287    /
PLOG /  0.100   1.42E+35    -6.98   6860    /
PLOG /  1.000   2.54E+27    -4.47   4689    /
PLOG /  10.00   2.53E+20    -2.29   2328    /
PLOG /  100.0   1.28E+16    -0.98   764     /
CH2CO+CH3<=>C2H5+CO                                          +2.0E+011      +0.0       +8.0E+003    !\AUTHOR: HM !\REF: M. Christensen and A. A. Konnov, Combust. Flame 178 (2017) 97-110 !\COMMENT:
CH2CO+CH3<=>C3H4-P+OH    1.0000000000E+00    1.000000000E+00    1.0000000000E+00                    !\AUTHOR: HM !\REF: A. Semenikhin, Et al., Int. J. Chem. Kinet. 50 (2018), 273-284 !\COMMENT:
PLOG /  0.01             1.9900000000E+06    1.670000000E+00    3.1373000000E+04    /
PLOG /  0.1              3.7300000000E+08    1.060000000E+00    3.3516000000E+04    /
PLOG /  1                2.4600000000E+10    5.900000000E-01    3.5890000000E+04    /
PLOG /  10               2.2100000000E+11    3.800000000E-01    3.8542000000E+04    /
PLOG /  100              5.2200000000E+09    9.400000000E-01    4.0986000000E+04    /
CH2CO+CH3<=>C3H4-A+OH    1.0000000000E+00    1.000000000E+00    1.0000000000E+00                    !\AUTHOR: HM !\REF: A. Semenikhin, Et al., Int. J. Chem. Kinet. 50 (2018), 273-284 !\COMMENT:
PLOG /  0.01             2.7600000000E+13   -4.000000000E-01    3.5310000000E+04    /
PLOG /  0.1              4.1200000000E+13   -4.000000000E-01    3.7117000000E+04    /
PLOG /  1                5.5700000000E+10    4.800000000E-01    3.7811000000E+04    /
PLOG /  10               5.9700000000E+05    1.940000000E+00    3.8012000000E+04    /
PLOG /  100              8.0200000000E-02    3.940000000E+00    3.7962000000E+04    /
!===========================================================================================================
!\SUBSPECIES: \HCCO
!===========================================================================================================
!___________________________________________________________________________________________________________
!\REACTIONCLASS:  \RADICAL_ALPHA_SCISSION                    \A              \N              \EA
!___________________________________________________________________________________________________________
HCCO(+M)<=>CH+CO(+M)          8.42217e+17    -4.77338e-01     7.23805e+04 ! Fitted with PLOG2TROE
LOW  /                        9.58231e+32    -4.44181e+00     7.34442e+04 /
TROE /        5.56955e-01     2.16002e+03     1.32244e+01     5.13403e+03 /
H2 / 2.000 / H2O / 6.000 / AR / 0.700 / CO / 1.500 / CO2 / 2.000 / CH4 / 2.000 / C2H6 / 3.000 / HE / 0.700 /  !\3RD BODY COLLIDER EFFICIENCIES
HCCO(+M)<=>C2O+H(+M)          8.37084e+16    -5.86536e-01     1.00511e+05 ! Fitted with PLOG2TROE
LOW  /                        1.23695e+35    -4.80821e+00     1.02161e+05 /
TROE /        1.94476e-01     2.98764e+02     2.14053e+07     5.15369e+03 /
H2 / 2.000 / H2O / 6.000 / AR / 0.700 / CO / 1.500 / CO2 / 2.000 / CH4 / 2.000 / C2H6 / 3.000 / HE / 0.700 /  !\3RD BODY COLLIDER EFFICIENCIES
!___________________________________________________________________________________________________________
!\REACTIONCLASS:  \RADICAL_ADDITION\MISC                     \A              \N              \EA
!___________________________________________________________________________________________________________
HCCO+OH<=>HCCOH+O                                             4.91e-12        0.00        31138                !\AUTHOR: HM !\REF: S. Z. Xiong, Q. Yao, Z. R. Li, X. Y. Li, Combust. Flame 161 (2014) 885-897
HCCO+OH<=>C2O+H2O                                             2.39e-20        2.65         1472                !\AUTHOR: HM !\REF: S. Z. Xiong, Q. Yao, Z. R. Li, X. Y. Li, Combust. Flame 161 (2014) 885-897
HCCO+O<=>HCO+CO                                               8.42217e+17    -4.77338e-01     7.23805e+04      !\AUTHOR: HM !\REF: !\COMMENT: Analog HCCO decomposition
HCCO+O2=>OH+CO+CO                                            +1.9100000E+011 -2.0000000E-002 +1.0200000E+003   !\AUTHOR: !\REF: KLIPPENSTEIN, et al., Proc. Combust. Inst 29 (2002) 1209-1217 !\COMMENT:
HCCO+O2=>CO2+CO+H                                            +4.7800000E+012 -1.4200000E-001 +1.1500000E+003   !\AUTHOR: !\REF: KLIPPENSTEIN, et al., Proc. Combust. Inst 29 (2002) 1209-1217 !\COMMENT:

C2H3CO(+M)<=>HCCO+CH2(S)(+M)     9.10989e+06     3.26768e+00     1.15757e+05 ! Fitted with PLOG2TROE
LOW  /                           5.55340e+31    -1.88148e+00     1.13810e+05 /
TROE /           9.97668e-01     4.54540e+02     1.43225e+02     3.31187e+04 /
H2 / 2.000 / H2O / 6.000 / AR / 0.700 / CO / 1.500 / CO2 / 2.000 / CH4 / 2.000 / C2H6 / 3.000 / HE / 0.700 /  !\3RD BODY COLLIDER EFFICIENCIES
CH3CHCO(+M)<=>HCCO+CH3(+M)       9.10989e+06     3.26768e+00     1.15757e+05 ! Analogy C2H3CO(+M)<=>HCCO+CH2(+M)
LOW  /                           5.55340e+31    -1.88148e+00     1.13810e+05 /
TROE /           9.97668e-01     4.54540e+02     1.43225e+02     3.31187e+04 /
H2 / 2.000 / H2O / 6.000 / AR / 0.700 / CO / 1.500 / CO2 / 2.000 / CH4 / 2.000 / C2H6 / 3.000 / HE / 0.700 /  !\3RD BODY COLLIDER EFFICIENCIES
!C2HCHO(+M)<=>HCCO+CH(+M)         9.10989e+06     3.26768e+00     1.15757e+05 ! Analogy C2H3CO(+M)<=>HCCO+CH2(+M)
!LOW  /                           5.55340e+31    -1.88148e+00     1.13810e+05 /
!TROE /           9.97668e-01     4.54540e+02     1.43225e+02     3.31187e+04 /
!H2 / 2.000 / H2O / 6.000 / AR / 0.700 / CO / 1.500 / CO2 / 2.000 / CH4 / 2.000 / C2H6 / 3.000 / HE / 0.700 /  !\3RD BODY COLLIDER EFFICIENCIES

C2H2+HCCO<=>C3H3+CO  1 1 1
PLOG /   0.0001  3.120e-26      4.155    10605.6 / ! T regime: 500.0 - 2400.0 K, fit error: 0.01 %
PLOG /    0.001  3.656e-26      4.136    10657.1 / ! T regime: 500.0 - 2400.0 K, fit error: 0.01 %
PLOG /     0.01  5.451e-26      4.088    10787.5 / ! T regime: 500.0 - 2400.0 K, fit error: 0.01 %
PLOG /      0.1  2.257e-25      3.916    11256.5 / ! T regime: 500.0 - 2400.0 K, fit error: 0.00 %
PLOG /        1  1.057e-23      3.454    12574.6 / ! T regime: 500.0 - 2400.0 K, fit error: 0.00 %
PLOG /        2  8.239e-23      3.209    13303.9 / ! T regime: 500.0 - 2400.0 K, fit error: 0.00 %
PLOG /        5  2.335e-21      2.810    14537.7 / ! T regime: 500.0 - 2400.0 K, fit error: 0.01 %
PLOG /       10  4.094e-20      2.470    15653.5 / ! T regime: 500.0 - 2400.0 K, fit error: 0.01 %
PLOG /       20  7.537e-19      2.128    16874.6 / ! T regime: 500.0 - 2400.0 K, fit error: 0.01 %
PLOG /       50  2.296e-17      1.734    18530.0 / ! T regime: 500.0 - 2400.0 K, fit error: 0.01 %
PLOG /      100  1.329e-16      1.541    19681.2 / ! T regime: 500.0 - 2400.0 K, fit error: 0.01 %
PLOG /     1000  1.502e-18      2.181    21432.9 / ! T regime: 500.0 - 2400.0 K, fit error: 0.10 %

!===========================================================================================================
!\ENDSUBSPECIES: \HCCO
!===========================================================================================================
!===========================================================================================================
!\SUBSPECIES: \CYC3H2O (cyclopropenone)
!===========================================================================================================
!___________________________________________________________________________________________________________
!\REACTIONCLASS:  \RH<=>PRODUCTS                             \A              \N              \EA
!___________________________________________________________________________________________________________
CYC3H2O(+M)<=>C2H2+CO(+M)     7.62503e+08     1.52424e+00     6.05790e+04 ! Fitted with PLOG2TROE
LOW  /                        3.02926e+44    -7.54651e+00     6.72337e+04 /
TROE /        2.45035e+00     1.26264e+00     3.72758e+02     3.66614e+03 /
H2 / 2.000 / H2O / 6.000 / AR / 0.700 / CO / 1.500 / CO2 / 2.000 / CH4 / 2.000 / C2H6 / 3.000 / HE / 0.700 /  !\3RD BODY COLLIDER EFFICIENCIES
!___________________________________________________________________________________________________________
!\REACTIONCLASS:  \RADICAL_ADDITION\MISC                     \A              \N              \EA
!___________________________________________________________________________________________________________
CYC3H2O+CH3<=>C2H2+CH3CO                 5.517e-03     2.367   15806.5                     !\AUTHOR: HM !\REF: !\COMMENT: CCSD(T)/CBS//DSDPBEP86/cc-pVTZ FR:CH3CO HO:TS !CYC3H2O+CH3<=>complex -> beta scission => C2H2 + CH3CO
!===========================================================================================================
!\ENDSUBSPECIES: \CYC3H2O
!===========================================================================================================
!===========================================================================================================
!\SUBSPECIES: \HCCOH ethynol
!===========================================================================================================
!___________________________________________________________________________________________________________
!\REACTIONCLASS:  \RH<=>PRODUCTS                             \A              \N              \EA
!___________________________________________________________________________________________________________
HCCOH(+M)<=>C2H+OH(+M)        4.66589e+21    -1.60150e+00     1.25515e+05 ! Fitted with PLOG2TROE
LOW  /                        7.48016e+43    -6.84256e+00     1.27919e+05 /
TROE /        9.07810e-01     3.43003e+08     3.86702e+02     4.21452e+03 /
H2 / 2.000 / H2O / 6.000 / AR / 0.700 / CO / 1.500 / CO2 / 2.000 / CH4 / 2.000 / C2H6 / 3.000 / HE / 0.700 /  !\3RD BODY COLLIDER EFFICIENCIES
HCCOH(+M)<=>HCCO+H(+M)        4.76910e+19    -1.30186e+00     7.44128e+04 ! Fitted with PLOG2TROE
LOW  /                        7.67133e+41    -6.81775e+00     7.67964e+04 /
TROE /        2.53485e-01     5.68675e+02     1.29672e+01     2.86700e+03 /
H2 / 2.000 / H2O / 6.000 / AR / 0.700 / CO / 1.500 / CO2 / 2.000 / CH4 / 2.000 / C2H6 / 3.000 / HE / 0.700 /  !\3RD BODY COLLIDER EFFICIENCIES
!___________________________________________________________________________________________________________
!\REACTIONCLASS:  \ISOMERIZATION                           \A              \N              \EA
!___________________________________________________________________________________________________________
CH2CO(+M)<=>HCCOH(+M)         4.38843e+10     1.02979e+00     8.84670e+04 ! Fitted with PLOG2TROE
LOW  /                        3.69385e+37    -5.72682e+00     9.01533e+04 /
TROE /       -2.91348e+01     1.16892e+03     1.24756e+03     9.38039e+02 /
H2 / 2.000 / H2O / 6.000 / AR / 0.700 / CO / 1.500 / CO2 / 2.000 / CH4 / 2.000 / C2H6 / 3.000 / HE / 0.700 /  !\3RD BODY COLLIDER EFFICIENCIES
!===========================================================================================================
!\ENDSUBSPECIES: \HCCOH
!===========================================================================================================
!===========================================================================================================
!\SUBSPECIES: \DCH2CO
!===========================================================================================================
!___________________________________________________________________________________________________________
!\REACTIONCLASS:  \RH<=>PRODUCTS                             \A              \N              \EA
!___________________________________________________________________________________________________________
DCH2CO(+M)<=>CH2CO+CH2CO(+M)     1.97514e+01     3.99294e+00     3.85340e+04 ! Fitted with PLOG2TROE
LOW  /                           3.08697e+23    -9.24846e-01     3.41885e+04 /
TROE /           9.96639e-01     1.06476e+03     1.57946e+02     2.37376e+04 /
H2 / 2.000 / H2O / 6.000 / AR / 0.700 / CO / 1.500 / CO2 / 2.000 / CH4 / 2.000 / C2H6 / 3.000 / HE / 0.700 /  !\3RD BODY COLLIDER EFFICIENCIES
DCH2CO(+M)<=>C3H4-A+CO2(+M)      7.99810e+02     3.54542e+00     4.48673e+04 ! Fitted with PLOG2TROE
LOW  /                           7.61998e+29    -2.46539e+00     4.38940e+04 /
TROE /           9.97843e-01     7.81156e+02     1.53096e+02     2.71982e+04 /
H2 / 2.000 / H2O / 6.000 / AR / 0.700 / CO / 1.500 / CO2 / 2.000 / CH4 / 2.000 / C2H6 / 3.000 / HE / 0.700 /  !\3RD BODY COLLIDER EFFICIENCIES
!===========================================================================================================
!\ENDSUBSPECIES: \DCH2CO
!===========================================================================================================
!===========================================================================================================
!\SUBSPECIES: \DHCCO
!===========================================================================================================
!___________________________________________________________________________________________________________
!\REACTIONCLASS:  \RH<=>PRODUCTS                             \A              \N              \EA
!___________________________________________________________________________________________________________
DHCCO(+M)<=>HCCO+HCCO(+M)     1.76932e+28    -3.25431e+00     9.73706e+04 ! Fitted with PLOG2TROE
LOW  /                        6.27430e+62    -1.20984e+01     1.01086e+05 /
TROE /        1.00726e+01     1.20488e+03     1.08904e+03     2.57477e+03 /
H2 / 2.000 / H2O / 6.000 / AR / 0.700 / CO / 1.500 / CO2 / 2.000 / CH4 / 2.000 / C2H6 / 3.000 / HE / 0.700 /  !\3RD BODY COLLIDER EFFICIENCIES
DHCCO(+M)<=>CO+CYC3H2O(+M)     7.63483e+09     1.63879e+00     5.12373e+04 ! Fitted with PLOG2TROE
LOW  /                         4.36683e+07     3.09983e+00     1.65077e+04 /
TROE /         9.99673e-01     3.24073e+09     9.03942e+01     3.23402e+05 /
H2 / 2.000 / H2O / 6.000 / AR / 0.700 / CO / 1.500 / CO2 / 2.000 / CH4 / 2.000 / C2H6 / 3.000 / HE / 0.700 /  !\3RD BODY COLLIDER EFFICIENCIES
!===========================================================================================================
!\ENDSUBSPECIES: \DHCCO
!===========================================================================================================
!===========================================================================================================
!\SUBSPECIES: \HCOHCO
!===========================================================================================================
!___________________________________________________________________________________________________________
!\REACTIONCLASS:  \RH<=>PRODUCTS                             \A              \N              \EA
!___________________________________________________________________________________________________________
HCOHCO<=>HCO+HCO                                               2.54e+17    0.00    68791                      !\AUTHOR: HM !\REF: S. Z. Xiong, Q. Yao, Z. R. Li, X. Y. Li, Combust. Flame 161 (2014) 885-897
HCOHCO<=>CO+HCOH                                               1.04e+14    0.00    61802                      !\AUTHOR: HM !\REF: S. Z. Xiong, Q. Yao, Z. R. Li, X. Y. Li, Combust. Flame 161 (2014) 885-897
HCOHCO<=>CO+CH2O                                               3.08e+13    0.00    56768                      !\AUTHOR: HM !\REF: S. Z. Xiong, Q. Yao, Z. R. Li, X. Y. Li, Combust. Flame 161 (2014) 885-897
HCOHCO=>H2+CO+CO                                               8.78e-14    0.00    58696                      !\AUTHOR: HM !\REF: S. Z. Xiong, Q. Yao, Z. R. Li, X. Y. Li, Combust. Flame 161 (2014) 885-897
!===========================================================================================================
!\ENDSUBSPECIES: \HCOHCO
!===========================================================================================================
!===========================================================================================================
!\SUBSPECIES: \C2O
!===========================================================================================================
!___________________________________________________________________________________________________________
!\REACTIONCLASS:  \RADICAL_ADDITION\MISC                     \A              \N              \EA
!___________________________________________________________________________________________________________
C2O+H<=>CH+CO                    1.320E+13      0.0         0.0 !\AUTHOR: HM !\REF: A.A. Konnov, Combust. Flame 156 (2009), 2093-2105 !\COMMENT:
C2O+O<=>CO+CO                    5.200E+13      0.0         0.0 !\AUTHOR: HM !\REF: A.A. Konnov, Combust. Flame 156 (2009), 2093-2105 !\COMMENT:
C2O+OH=>CO+CO+H                  2.000E+13      0.0         0.0 !\AUTHOR: HM !\REF: A.A. Konnov, Combust. Flame 156 (2009), 2093-2105 !\COMMENT:
C2O+O2=>CO+CO+O                  2.000E+13      0.0         0.0 !\AUTHOR: HM !\REF: A.A. Konnov, Combust. Flame 156 (2009), 2093-2105 !\COMMENT:
C2O+O2<=>CO+CO2                  2.000E+13      0.0         0.0 !\AUTHOR: HM !\REF: A.A. Konnov, Combust. Flame 156 (2009), 2093-2105 !\COMMENT:
!===========================================================================================================
!\ENDSUBSPECIES: \C2O
!===========================================================================================================
!----------------------------------------------------------------------------------------------------------------------------------
!\ENDSUBMECH: KETENE
!===========================================================================================================
!!!!!!!!!!!!!!!!!!!!!!!!!!!!!!!!!!!!!!!!!!!!!!!!!!!
! Updated pathways of base chemistry
C2H4+H<=>C2H3+H2                                             3.380e+06     2.382   13019.6                     !\AUTHOR: HM !\REF: !\COMMENT: TST/HR CCSDT-1a/cc-PV(2,3)Z//DSDPBEP86/cc-pVTZ
C2H4+CH2<=>C2H3+CH3                                          5.457e-02     4.352    6557.1                     !\AUTHOR: HM !\REF: !\COMMENT: TST/HR CCSDT-1a/cc-PV(2,3)Z//DSDPBEP86/cc-pVTZ
C2H2+H<=>C2H+H2                                               4.695e+10     1.672   32554.0                     !\AUTHOR: HM !\REF: !\COMMENT: TST CCSDT-1a/cc-PV(D,T)Z // DSDPBEP86/cc-pvtz
C2H2+CH2<=>C2H+CH3                                            7.299e+06     2.330   25165.5                     !\AUTHOR: HM !\REF: !\COMMENT: TST CCSDT-1a/cc-PV(D,T)Z // DSDPBEP86/cc-pvtz
C2H2+CH3<=>C2H+CH4                                            5.558e+08     1.902   30825.6                     !\AUTHOR: HM !\REF: !\COMMENT: TST CCSDT-1a/cc-PV(D,T)Z // DSDPBEP86/cc-pvtz
C2H3CO(+M)<=>CO+C2H3(+M)      7.52061e+15    -3.56253e-01     2.58760e+04 ! Fitted with PLOG2TROE
LOW  /                        1.46334e+37    -5.62973e+00     2.77034e+04 /
TROE /        9.93216e-01     1.23330e+04     1.35440e+02     1.14613e+04 /
H2 / 2.000 / H2O / 6.000 / AR / 0.700 / CO / 1.500 / CO2 / 2.000 / CH4 / 2.000 / C2H6 / 3.000 / HE / 0.700 /  !\3RD BODY COLLIDER EFFICIENCIES
C3H4-P(+M)<=>C2H+CH3(+M)      1.73574e+25    -2.32654e+00     1.29322e+05 ! Fitted with PLOG2TROE
LOW  /                        5.01712e+56    -1.00296e+01     1.34069e+05 /
TROE /        5.02527e+01     1.45957e+03     1.41936e+03     1.90221e+03 /
H2 / 2.000 / H2O / 6.000 / AR / 0.700 / CO / 1.500 / CO2 / 2.000 / CH4 / 2.000 / C2H6 / 3.000 / HE / 0.700 /  !\3RD BODY COLLIDER EFFICIENCIES
C3H4-A(+M)<=>CH2(S)+H2CC(+M)     3.64455e+27    -2.66622e+00     1.57111e+05 ! Fitted with PLOG2TROE
LOW  /                           1.11689e+58    -1.01061e+01     1.61467e+05 /
TROE /           3.42776e+01     1.52069e+03     1.43639e+03     1.14711e+03 /
H2 / 2.000 / H2O / 6.000 / AR / 0.700 / CO / 1.500 / CO2 / 2.000 / CH4 / 2.000 / C2H6 / 3.000 / HE / 0.700 /  !\3RD BODY COLLIDER EFFICIENCIES
C3H4-A(+M)<=>C2H2+CH2(+M)     2.11543e+02     4.21303e+00     1.11018e+05 ! Fitted with PLOG2TROE
LOW  /                        1.43417e+33    -3.24340e+00     1.13737e+05 /
TROE /        6.57892e+04     8.11481e+00     1.44984e+02     7.23439e+03 /
H2 / 2.000 / H2O / 6.000 / AR / 0.700 / CO / 1.500 / CO2 / 2.000 / CH4 / 2.000 / C2H6 / 3.000 / HE / 0.700 /  !\3RD BODY COLLIDER EFFICIENCIES
CC3H4(+M)<=>C2H2+CH2(S)(+M)     1.47850e+28    -3.25946e+00     8.97959e+04 ! Fitted with PLOG2TROE
LOW  /                          4.46004e+54    -1.00324e+01     9.30660e+04 /
TROE /          1.03017e+00     7.62546e-01     4.31382e+02     2.95702e+03 /
H2 / 2.000 / H2O / 6.000 / AR / 0.700 / CO / 1.500 / CO2 / 2.000 / CH4 / 2.000 / C2H6 / 3.000 / HE / 0.700 /  !\3RD BODY COLLIDER EFFICIENCIES
C2H4(+M)<=>CH2(S)+CH2(S)(+M)     4.93443e+25    -2.10783e+00     1.93108e+05 ! Fitted with PLOG2TROE
LOW  /                           2.24306e+48    -7.31159e+00     1.95979e+05 /
TROE /           8.97580e-01     1.37937e+08     4.35279e+02     4.89432e+03 /
H2 / 2.000 / H2O / 6.000 / AR / 0.700 / CO / 1.500 / CO2 / 2.000 / CH4 / 2.000 / C2H6 / 3.000 / HE / 0.700 /  !\3RD BODY COLLIDER EFFICIENCIES
C2H5(+M)<=>CH2(S)+CH3(+M)     2.29987e+23    -1.97097e+00     1.09605e+05 ! Fitted with PLOG2TROE
LOW  /                        3.64057e+51    -8.84597e+00     1.13584e+05 /
TROE /        8.87369e-01     5.27263e+02     5.27188e+02     3.64237e+03 /
H2 / 2.000 / H2O / 6.000 / AR / 0.700 / CO / 1.500 / CO2 / 2.000 / CH4 / 2.000 / C2H6 / 3.000 / HE / 0.700 /  !\3RD BODY COLLIDER EFFICIENCIES
C2H3(+M)<=>CH2(S)+CH(+M)      5.31397e+19    -7.31988e-01     1.72387e+05 ! Fitted with PLOG2TROE
LOW  /                        2.24639e+35    -3.41653e+00     1.74191e+05 /
TROE /        9.60279e-01     1.02860e+03     2.12359e+02     1.84976e+04 /
H2 / 2.000 / H2O / 6.000 / AR / 0.700 / CO / 1.500 / CO2 / 2.000 / CH4 / 2.000 / C2H6 / 3.000 / HE / 0.700 /  !\3RD BODY COLLIDER EFFICIENCIES
C2H2(+M)<=>C2H+H(+M)          3.55422e+17    -3.16986e-01     1.36882e+05 ! Fitted with PLOG2TROE
LOW  /                        1.09041e+30    -3.24251e+00     1.37454e+05 /
TROE /        4.87868e-01     1.54709e+01     2.61705e+03     5.01938e+03 /
H2 / 2.000 / H2O / 6.000 / AR / 0.700 / CO / 1.500 / CO2 / 2.000 / CH4 / 2.000 / C2H6 / 3.000 / HE / 0.700 /  !\3RD BODY COLLIDER EFFICIENCIES
C2H2(+M)<=>CH+CH(+M)          1.06109e+20    -7.45777e-01     2.30415e+05 ! Fitted with PLOG2TROE
LOW  /                        2.40439e+31    -3.27352e+00     2.30342e+05 /
TROE /        3.23668e-01     6.46467e+00     3.16993e+04     8.32884e+03 /
H2 / 2.000 / H2O / 6.000 / AR / 0.700 / CO / 1.500 / CO2 / 2.000 / CH4 / 2.000 / C2H6 / 3.000 / HE / 0.700 /  !\3RD BODY COLLIDER EFFICIENCIES
C3H3(+M)<=>CH2(S)+C2H(+M)     1.48089e+24    -2.02767e+00     1.55830e+05 ! Fitted with PLOG2TROE
LOW  /                        2.21413e+56    -9.39872e+00     1.62049e+05 /
TROE /        9.89272e-01     3.85744e+09     1.63189e+02     1.37627e+04 /
H2 / 2.000 / H2O / 6.000 / AR / 0.700 / CO / 1.500 / CO2 / 2.000 / CH4 / 2.000 / C2H6 / 3.000 / HE / 0.700 /  !\3RD BODY COLLIDER EFFICIENCIES
! END PM
!++++++++++++++++++++++++++++++++++++++++++++++++++++++++++++++++++++++++++++++++++++++++++++++++++++++++++++++++++++++++++++++++++++++++++++++++++++++++++++++
!\KINETICS_MODULE: H2_O2
!++++++++++++++++++++++++++++++++++++++++++++++++++++++++++++++++++++++++++++++++++++++++++++++++++++++++++++++++++++++++++++++++++++++++++++++++++++++++++++++
!----------------------------------------------------------------------------------------------------------------------------------
!\SUBMECH: H2
!----------------------------------------------------------------------------------------------------------------------------------
!___________________________________________________________________________________________________________ 
!\REACTIONCLASS: RH<=>PRODUCTS
!___________________________________________________________________________________________________________ 
H2+M<=>H+H+M                                      +4.57700000E+019 -1.40000000E+000 +1.04400000E+005 !\Author: AK !\Ref: TSANG AND HAMPSON, J. PHYS. CHEM. REF. DATA, 15 !\Comment: WARNING 
HE / +0.8300 / CO / +1.9000 / CH4 / +2.0000 / H2 / +2.5000 / C2H6 / +3.0000 / CO2 / +3.8000 / H2O / +12.0000 / 
!___________________________________________________________________________________________________________ 
!\REACTIONCLASS: RH+R_ABSTRACTION
!___________________________________________________________________________________________________________ 
O+H2<=>OH+H                                       +3.80000000E+012 +0.00000000E+000 +7.94800000E+003 !\Author: SP !\Ref: BAULCH, D. L.; BOWMAN, C. T.; COBOS, J PHYS CHEM REF DATA 2005, 34, 757-1397. !\Comment: WARNING 
DUP
O+H2<=>OH+H                                       +8.80000000E+014 +0.00000000E+000 +1.91750000E+004 !\Author: SP !\Ref: BAULCH, D. L.; BOWMAN, C. T.; COBOS, J PHYS CHEM REF DATA 2005, 34, 757-1397. !\Comment: WARNING 
DUP
H2+OH<=>H+H2O                                     +2.20000000E+008 +1.51000000E+000 +3.43000000E+003 !\Author: UB !\Ref: J.V.MICHAEL SUTHERLAND, J.PHYS.CHEM. 92(1988) 3853 !\Comment: WARNING 
!___________________________________________________________________________________________________________ 
!\REACTIONCLASS: TERMOLECULARREACTIONH+O2+R<=>RH+O2!!AUTHOR
!___________________________________________________________________________________________________________ 
H+O2+H=H2+O2                                      +8.80000000E+022 -1.83500000E+000 +8.00000000E+002 !\Author: WARNING !\Ref: WARNING !\Comment: WARNING 
H+O2+H=OH+OH                                      +4.00000000E+022 -1.83500000E+000 +8.00000000E+002 !\Author: WARNING !\Ref: WARNING !\Comment: WARNING 
H+O2+O=OH+O2                                      +7.35000000E+022 -1.83500000E+000 +8.00000000E+002 !\Author: WARNING !\Ref: WARNING !\Comment: WARNING 
H+O2+OH=H2O+O2                                    +2.56000000E+022 -1.83500000E+000 +8.00000000E+002 !\Author: WARNING !\Ref: WARNING !\Comment: WARNING 
!----------------------------------------------------------------------------------------------------------------------------------
!\ENDSUBMECH: H2
!----------------------------------------------------------------------------------------------------------------------------------
!----------------------------------------------------------------------------------------------------------------------------------
!\SUBMECH: O2
!----------------------------------------------------------------------------------------------------------------------------------
!___________________________________________________________________________________________________________ 
!\REACTIONCLASS: RH<=>PRODUCTS
!___________________________________________________________________________________________________________ 
O+O+M<=>O2+M                                      +6.16500000E+015 -5.00000000E-001 +0.00000000E+000 !\Author: AK !\Ref: TSANG AND HAMPSON, J. PHYS. CHEM. REF. DATA, 15 !\Comment: WARNING 
HE / +0.8300 / AR / +0.8300 / CO / +1.9000 / CH4 / +2.0000 / H2 / +2.5000 / C2H6 / +3.0000 / CO2 / +3.8000 / H2O / +12.0000 / 
!___________________________________________________________________________________________________________ 
!\REACTIONCLASS: RADICAL_ADDITIONH
!___________________________________________________________________________________________________________ 
O2+H<=>O+OH                                       +1.04000000E+014 +0.00000000E+000 +1.52860000E+004 !\Author: AK !\Ref: HONG ET AL. PROC. OF THE COMB. INST. 33(2011) 309?16 !\Comment: 2 PARAMETER FIT 
!----------------------------------------------------------------------------------------------------------------------------------
!\ENDSUBMECH: O2
!----------------------------------------------------------------------------------------------------------------------------------
!----------------------------------------------------------------------------------------------------------------------------------
!\SUBMECH: H2O
!----------------------------------------------------------------------------------------------------------------------------------
!___________________________________________________________________________________________________________ 
!\REACTIONCLASS: RH<=>PRODUCTS
!___________________________________________________________________________________________________________ 
H+OH(+M)<=>H2O(+M)                                +2.50000000E+013 +2.34000000E-001 -1.14000000E+002 !\Author: ABS_TEST SP !\Ref: SELLEVAG, S. R.;J. PHYS. CHEM. A 2008, 112, 50855095 ! !\Comment: WARNING 
LOW /                                             +4.53000000E+021 -1.81000000E+000 +4.92000000E+002 /
TROE /                           +7.30000000E-001 +1.00000000E-030 +1.00000000E+030 +1.00000000E+030 /
AR / +0.4000 / HE / +0.5700 / O2 / +1.0000 / N2 / +1.0000 / H2 / +1.5000 / H2O / +13.0000 / 
!___________________________________________________________________________________________________________ 
!\REACTIONCLASS: RH+R_ABSTRACTION
!___________________________________________________________________________________________________________ 
OH+OH<=>H2O+O                                     +2.88000000E+006 +1.79000000E+000 -1.75000000E+003 !\Author: WARNING !\Ref: G. ALTINAY, J. PHYS. CHEM. A, 118(2014), PP. 38-54 !\Comment: WARNING 
!___________________________________________________________________________________________________________ 
!\REACTIONCLASS: RADICAL_ALPHA_SCISSION
!___________________________________________________________________________________________________________ 
O+H+M<=>OH+M                                      +4.71400000E+018 -1.00000000E+000 +0.00000000E+000 !\Author: AK !\Ref: TSANG AND HAMPSON, J. PHYS. CHEM. REF. DATA, 15 !\Comment: WARNING 
AR / +0.7500 / HE / +0.7500 / CO / +1.5000 / CH4 / +2.0000 / CO2 / +2.0000 / H2 / +2.5000 / C2H6 / +3.0000 / H2O / +12.0000 / 
!===========================================================================================================
!\SUBSPECIES: OHV
!===========================================================================================================
!___________________________________________________________________________________________________________ 
!\REACTIONCLASS: RADICAL_ALPHA_SCISSION
!___________________________________________________________________________________________________________ 
H+O+M<=>OHV+M                                     +4.43000000E+014 +0.00000000E+000 +1.00000000E+004 !\Author: ABS !\Ref: HALL AND PETERSEN IJCK 2006 !\Comment: WARNING 
AR / +0.4000 / O2 / +0.8000 / CO2 / +2.0000 / H2 / +2.0000 / CH4 / +2.0000 / H2O / +12.0000 / 
!___________________________________________________________________________________________________________ 
!\REACTIONCLASS: THIRD_BODY_DEACTIVATION
!___________________________________________________________________________________________________________ 
OHV+H2O<=>OH+H2O                                  +5.92000000E+012 +5.00000000E-001 -8.60000000E+002 !\Author: ABS !\Ref: HALL AND PETERSEN IJCK 2006 !\Comment: WARNING 
OHV+H2<=>OH+H2                                    +2.95000000E+012 +5.00000000E-001 -4.44000000E+002 !\Author: ABS !\Ref: HALL AND PETERSEN IJCK 2006 !\Comment: WARNING 
OHV+N2<=>OH+N2                                    +2.10000000E+012 +5.00000000E-001 -4.82000000E+002 !\Author: ABS !\Ref: WARNING !\Comment: WARNING 
OHV+OH<=>OH+OH                                    +1.50000000E+012 +5.00000000E-001 -0.00000000E+000 !\Author: ABS !\Ref: HALL AND PETERSEN IJCK 2006 !\Comment: WARNING 
OHV+H<=>OH+H                                      +1.50000000E+012 +5.00000000E-001 -0.00000000E+000 !\Author: ABS !\Ref: HALL AND PETERSEN IJCK 2006 !\Comment: WARNING 
OHV+AR<=>OH+AR                                    +2.17000000E+010 +5.00000000E-001 +2.06000000E+003 !\Author: ABS !\Ref: HALL AND PETERSEN IJCK 2006 !\Comment: WARNING 
OHV<=>OH                                          +1.40000000E+006 +0.00000000E+000 +0.00000000E+000 !\Author: ABS !\Ref: HALL AND PETERSEN IJCK 2006 !\Comment: WARNING 
OHV+O2<=>OH+O2                                    +2.10000000E+012 +5.00000000E-001 -4.82000000E+002 !\Author: ABS !\Ref: HALL AND PETERSEN IJCK 2006 !\Comment: WARNING 
OHV+CO2<=>OH+CO2                                  +2.75000000E+012 +5.00000000E-001 -9.68000000E+002 !\Author: ABS !\Ref: HALL AND PETERSEN IJCK 2006 !\Comment: WARNING 
OHV+CO<=>OH+CO                                    +3.23000000E+012 +5.00000000E-001 -7.87000000E+002 !\Author: ABS !\Ref: HALL AND PETERSEN IJCK 2006 !\Comment: WARNING 
OHV+CH4<=>OH+CH4                                  +3.36000000E+012 +5.00000000E-001 -6.35000000E+002 !\Author: ABS !\Ref: HALL AND PETERSEN IJCK 2006 !\Comment: WARNING 
OHV+O<=>OH+O                                      +1.50000000E+012 +5.00000000E-001 -0.00000000E+000 !\Author: ABS !\Ref: HALL AND PETERSEN IJCK 2006 !\Comment: WARNING 
!===========================================================================================================
!\ENDSUBSPECIES: OHV
!===========================================================================================================
!----------------------------------------------------------------------------------------------------------------------------------
!\ENDSUBMECH: H2O
!----------------------------------------------------------------------------------------------------------------------------------
!----------------------------------------------------------------------------------------------------------------------------------
!\SUBMECH: H2O2
!----------------------------------------------------------------------------------------------------------------------------------
!___________________________________________________________________________________________________________ 
!\REACTIONCLASS: RH<=>PRODUCTS
!___________________________________________________________________________________________________________ 
H2O2(+M)<=>OH+OH(+M)                              +2.00000000E+012 +9.00000000E-001 +4.87490000E+004 !\Author: UB !\Ref: TROE, COMBUST. FLAME, 158 !\Comment: RATE CONSTANT IS FOR N2, 
LOW /                                             +2.35301810E+024 -2.29293580E+000 +4.87434050E+004 /
TROE /                                            +4.30000000E-001 +1.00000000E-030 +1.00000000E+030 /
HE / +0.4400 / O2 / +0.7900 / CO2 / +1.0600 / N2 / +1.5000 / CO / +2.8000 / H2 / +3.7000 / H2O / +5.1000 / H2O2 / +5.2000 / 
!___________________________________________________________________________________________________________ 
!\REACTIONCLASS: RH+R_ABSTRACTION
!___________________________________________________________________________________________________________ 
H2O2+H<=>H2O+OH                                   +2.41000000E+013 +0.00000000E+000 +3.97000000E+003 !\Author: AK !\Ref: TSANG AND HAMPSON, J. PHYS. CHEM. REF. DATA, 15 !\Comment: WARNING 
H2O2+H=HO2+H2                                     +5.02000000E+006 +2.07000000E+000 +4.30000000E+003 !\Author: WARNING !\Ref: WARNING !\Comment: WARNING 
H2O2+O<=>OH+HO2                                   +9.55000000E+006 +2.00000000E+000 +3.97000000E+003 !\Author: AK !\Ref: TSANG AND HAMPSON, J. PHYS. CHEM. REF. DATA, 15 !\Comment: WARNING 
H2O2+OH<=>H2O+HO2                                 +1.74000000E+012 +0.00000000E+000 +3.18000000E+002 !\Author: AK !\Ref: HONG ET AL. J. PHYS. CHEM. A 114(2010) 5718-5727 !\Comment: WARNING 
DUP
H2O2+OH<=>H2O+HO2                                 +7.59000000E+013 +0.00000000E+000 +7.26900000E+003 !\Author: AK !\Ref: HONG ET AL. J. PHYS. CHEM. A 114(2010) 5718-5727 !\Comment: WARNING 
DUP
!___________________________________________________________________________________________________________ 
!\REACTIONCLASS: R+R<=>PRODUCTS
!___________________________________________________________________________________________________________ 
HO2+H=H2+O2                                       +2.80000000E+006 +2.09000000E+000 -1.45100000E+003 !\Author: WARNING !\Ref: WARNING !\Comment: WARNING 
HO2+H<=>OH+OH                                     +7.07900000E+013 +0.00000000E+000 +2.95000000E+002 !\Author: AK !\Ref: MUELLER ET AL., INT. J. CHEM. KINET. 31(10)(1999) 705724. !\Comment: WARNING 
HO2+O<=>OH+O2                                     +3.25000000E+013 +0.00000000E+000 +0.00000000E+000 !\Author: AK !\Ref: BAULCH ET AL., J. PHYS. CHEM. REF DATA, 21 !\Comment: WARNING 
OH+HO2<=>H2O+O2                                   +1.93000000E+020 -2.49000000E+000 +5.84240000E+002 !\Author: UB !\Ref: M.P. BURKE, S.J. KLIPPENSTEIN, L.B. HARDING, PROC. COMBUST. INST. 34(2013) 547-555 !\Comment: WARNING 
DUP
OH+HO2<=>H2O+O2                                   +1.21000000E+009 +1.24000000E+000 -1.30758000E+003 !\Author: UB !\Ref: M.P. BURKE, S.J. KLIPPENSTEIN, L.B. HARDING, PROC. COMBUST. INST. 34(2013) 547-555 !\Comment: WARNING 
DUP
HO2+HO2<=>H2O2+O2                                 +1.21400000E+010 +4.22000000E-001 -1.48052000E+003 !\Author: UB !\Ref: M.P. BURKE, S.J. KLIPPENSTEIN, L.B. HARDING, PROC. COMBUST. INST. 34(2013) 547-555 !\Comment: WARNING
DUP
HO2+HO2<=>H2O2+O2                                 +1.68800000E+016 -6.81000000E-001 +1.29316600E+004 !\Author: UB !\Ref: M.P. BURKE, S.J. KLIPPENSTEIN, L.B. HARDING, PROC. COMBUST. INST. 34(2013) 547-555 !\Comment: WARNING
DUP

!___________________________________________________________________________________________________________ 
!\REACTIONCLASS: RADICAL_ALPHA_SCISSION
!___________________________________________________________________________________________________________ 

H+O2(+M)=HO2(+M)                                  +4.66000000E+012 +4.40000000E-001 +0.00000000E+000 !\Author: WARNING !\Ref: WARNING !\Comment: WARNING
LOW /                                             +1.22500000E+019 -1.20000000E+000 +0.00000000E+000 /
!LOW /                                             +1.33500000E+019 -1.20000000E+000 +0.00000000E+000 /
TROE /                                            +5.00000000E-001 +1.00000000E+000 +1.00000000E+010 /
HE / +0.5200 / AR / +0.650 / O2 / +0.9000 / H2 / +1.3500 / CH4 / +2.0000 / CO2 / +3.2500 / H2O / +16.6000 / C2H6 / +3.0000 / CO / 3.0/
!----------------------------------------------------------------------------------------------------------------------------------
!\ENDSUBMECH: H2O2
!----------------------------------------------------------------------------------------------------------------------------------
!++++++++++++++++++++++++++++++++++++++++++++++++++++++++++++++++++++++++++++++++++++++++++++++++++++++++++++++++++++++++++++++++++++++++++++++++++++++++++++++
!\END_KINETICS_MODULE: H2_O2
!++++++++++++++++++++++++++++++++++++++++++++++++++++++++++++++++++++++++++++++++++++++++++++++++++++++++++++++++++++++++++++++++++++++++++++++++++++++++++++++
!++++++++++++++++++++++++++++++++++++++++++++++++++++++++++++++++++++++++++++++++++++++++++++++++++++++++++++++++++++++++++++++++++++++++++++++++++++++++++++++
!\KINETICS_MODULE: C1
!++++++++++++++++++++++++++++++++++++++++++++++++++++++++++++++++++++++++++++++++++++++++++++++++++++++++++++++++++++++++++++++++++++++++++++++++++++++++++++++
!----------------------------------------------------------------------------------------------------------------------------------
!\SUBMECH: CO
!----------------------------------------------------------------------------------------------------------------------------------
!___________________________________________________________________________________________________________ 
!\REACTIONCLASS: RADICAL_ADDITIONO
!___________________________________________________________________________________________________________ 
CO+O(+M)<=>CO2(+M)                                +1.36200000E+010 +0.00000000E+000 +2.38400000E+003 !\Author: ?? !\Ref: MEULLER 99 * 0.76 !\Comment: WARNING 
LOW /                                             +1.17300000E+024 -2.79000000E+000 +4.19100000E+003 /
HE / +0.7000 / AR / +0.7000 / CO / +1.7500 / H2 / +2.0000 / CO2 / +3.6000 / H2O / +12.0000 / 
!___________________________________________________________________________________________________________ 
!\REACTIONCLASS: RADICAL_ADDITIONOH
!___________________________________________________________________________________________________________ 
CO+OH<=>CO2+H                                     +2.30000000E+007 +1.35000000E+000 +9.74000000E+002 !\Author: UB !\Ref: J.P. SENOSIAIN, S.J. KLIPPENSTEIN, J.A. MILLER, PROC. COMBUST. INST. 30(2005) 945-953. !\Comment: WARNING 
PLOG /                           +1.31500000E-002 +2.10000000E+005 +1.90000000E+000 -1.06400000E+003 /
PLOG /                           +1.31500000E-001 +2.50000000E+005 +1.88000000E+000 -1.04300000E+003 /
PLOG /                           +1.31500000E+000 +8.70000000E+005 +1.73000000E+000 -6.85000000E+002 /
PLOG /                           +1.31580000E+001 +6.80000000E+006 +1.48000000E+000 +4.80000000E+001 /
PLOG /                           +1.31580000E+002 +2.30000000E+007 +1.35000000E+000 +9.74000000E+002 /
CO+OH<=>HOCO                                      +1.10000000E+020 -2.78000000E+000 +2.05600000E+003 !\Author: UB !\Ref: J.P. SENOSIAIN, S.J. KLIPPENSTEIN, J.A. MILLER, PROC. COMBUST. INST. 30(2005) 945-953. !\Comment: WARNING 
PLOG /                           +1.31580000E-002 +1.70000000E+015 -2.68000000E+000 +8.59000000E+002 /
PLOG /                           +1.31580000E-001 +5.90000000E+018 -3.35000000E+000 +8.87000000E+002 /
PLOG /                           +1.31580000E+000 +2.60000000E+020 -3.50000000E+000 +1.30900000E+003 /
PLOG /                           +1.31580000E+001 +7.10000000E+020 -3.32000000E+000 +1.76300000E+003 /
PLOG /                           +1.31580000E+002 +1.10000000E+020 -2.78000000E+000 +2.05600000E+003 /
!___________________________________________________________________________________________________________ 
!\REACTIONCLASS: RADICAL_ADDITIONHO2
!___________________________________________________________________________________________________________ 
!CO+HO2<=>CO2+OH                                   +8.55000000E+003 +2.52000000E+000 +1.55600000E+004 !\Author: UB !\Ref: S.J.KLIPPENSTEIN, PROC. COMBUST. INST. 36(2017) 77-111 !\Comment: WARNING 
CO+HO2=CO2+OH    8.350E+03   2.550     1.656E+04
!___________________________________________________________________________________________________________ 
!\REACTIONCLASS: R+O2<=>PRODUCTS
!___________________________________________________________________________________________________________ 
CO+O2<=>CO2+O                                     +1.11900000E+012 +0.00000000E+000 +4.77000000E+004 !\Author: ?? !\Ref: 86TSA / HAM * 0.44 !\Comment: WARNING 
!===========================================================================================================
!\SUBSPECIES: CO2
!===========================================================================================================
!___________________________________________________________________________________________________________ 
!\REACTIONCLASS: RADICAL_ADDITIONH
!___________________________________________________________________________________________________________ 
H+CO2<=>OCHO                                      +7.50000000E+013 +0.00000000E+000 +2.90000000E+004 !\Author: WARNING !\Ref: CURRAN ESTIMATE !\Comment: WARNING 
!===========================================================================================================
!\ENDSUBSPECIES: CO2
!===========================================================================================================
!===========================================================================================================
!\SUBSPECIES: HOCO
!===========================================================================================================
!___________________________________________________________________________________________________________ 
!\REACTIONCLASS: RADICAL_BETA_SCISSION
!___________________________________________________________________________________________________________ 
HOCO<=>CO2+H                                      +1.89700000E+038 -8.04700000E+000 +3.42400000E+004 !\Author: ?? !\Ref: JOHN R. BARKER CALCULATION 7 / 3 / 2013 !\Comment: WARNING 
PLOG /                           +1.00000000E-003 +4.75800000E+018 -3.81700000E+000 +1.76760000E+004 /
PLOG /                           +3.00000000E-003 +2.22500000E+020 -4.14900000E+000 +1.90370000E+004 /
PLOG /                           +9.90000000E-003 +7.56400000E+021 -4.43400000E+000 +2.03250000E+004 /
PLOG /                           +2.96000000E-002 +9.10700000E+024 -5.18900000E+000 +2.24190000E+004 /
PLOG /                           +9.87000000E-002 +3.14400000E+029 -6.37600000E+000 +2.52330000E+004 /
PLOG /                           +2.96100000E-001 +1.15000000E+032 -7.03700000E+000 +2.66620000E+004 /
PLOG /                           +9.86900000E-001 +1.06900000E+036 -8.10700000E+000 +2.90640000E+004 /
PLOG /                           +2.96070000E+000 +2.43800000E+036 -8.15300000E+000 +2.93360000E+004 /
PLOG /                           +9.86900000E+000 +6.66300000E+035 -7.91900000E+000 +2.92170000E+004 /
PLOG /                           +2.96070000E+001 +1.72300000E+038 -8.50600000E+000 +3.12730000E+004 /
PLOG /                           +9.86900000E+001 +3.00700000E+041 -9.29000000E+000 +3.39660000E+004 /
PLOG /                           +2.96070000E+002 +6.76700000E+036 -7.83200000E+000 +3.16130000E+004 /
PLOG /                           +9.86900000E+002 +1.89700000E+038 -8.04700000E+000 +3.42400000E+004 /
CO+H2O2<=>HOCO+OH                                 +3.60000000E+004 +2.50000000E+000 +2.86600000E+004 !\Author: SP !\Ref: P GLARBORG P MARSHALL CPL 475(2009) 40-43 !\Comment: WARNING ! 
HOCO+H<=>CO2+H2                                   +3.10000000E+017 -1.34750000E+000 +5.55000000E+002 !\Author: SP !\Ref: H.G. YU, J.S. FRANCISCO, J. CHEM. PHYS. 128(2008) 244315 !\Comment: WARNING 
HOCO+H<=>CO+H2O                                   +6.00000000E+015 -5.25000000E-001 +2.12500000E+003 !\Author: SP !\Ref: H.G. YU, J.S. FRANCISCO, J. CHEM. PHYS. 128(2008) 244315 !\Comment: WARNING 
HOCO+O<=>CO2+OH                                   +8.67000000E+012 +0.00000000E+000 +0.00000000E+000 !\Author: SP !\Ref: H.G. YU, J.T. MUCKERMAN, J.S. FRANCISCO, J. CHEM. PHYS. 127(2007) 094302. !\Comment: WARNING 
HOCO+OH<=>CO2+H2O                                 +4.56000000E+012 +0.00000000E+000 -8.90000000E+001 !\Author: SP !\Ref: YU ET AL., JPCA, 2005, 109(23) !\Comment: WARNING 
DUP
HOCO+OH<=>CO2+H2O                                 +9.54000000E+006 +2.00000000E+000 -8.90000000E+001 !\Author: SP !\Ref: YU ET AL., JPCA, 2005, 109(23) !\Comment: WARNING 
DUP
HOCO+HO2<=>CO2+H2O2                               +3.93000000E+013 +0.00000000E+000 +0.00000000E+000 !\Author: SP !\Ref: YU ET AL., JCP, 2008, 129(21) !\Comment: WARNING 
HOCO+O2<=>CO2+HO2                                 +4.00000000E+009 +1.00000000E+000 +0.00000000E+000 !\Author: SP !\Ref: YU ET AL., JPCA, 2005, 109(23) !\Comment: WARNING 
HOCO+CH3<=>CO2+CH4                                +1.36000000E+013 +0.00000000E+000 +0.00000000E+000 !\Author: SP !\Ref: YU AND FRANCISCO, JPCA, 2009, 113(16) !\Comment: WARNING 
HOCO+CH3<=>CH2CO+H2O                              +2.13000000E+013 +0.00000000E+000 +0.00000000E+000 !\Author: SP !\Ref: YU AND FRANCISCO, JPCA, 2009, 113(16) !\Comment: WARNING 
!===========================================================================================================
!\ENDSUBSPECIES: HOCO
!===========================================================================================================
!----------------------------------------------------------------------------------------------------------------------------------
!\ENDSUBMECH: CO
!----------------------------------------------------------------------------------------------------------------------------------
!----------------------------------------------------------------------------------------------------------------------------------
!\SUBMECH: CH4
!----------------------------------------------------------------------------------------------------------------------------------
!___________________________________________________________________________________________________________ 
!\REACTIONCLASS: RH<=>PRODUCTS
!___________________________________________________________________________________________________________ 
CH3+H(+M)<=>CH4(+M)                               +6.47000000E+013 +1.85000000E-001 -5.40000000E+001 !J.TROE, V.G. USHAKOV, J. CHEM. PHYS. 136(2012) 214309 !\Comment: WARNING 
LOW /                                             +8.54000000E+032 -4.69000000E+000 +2.20000000E+003 /
TROE /                           +5.16194000E-001 +3.63784820E+003 +1.00000000E+000 +1.00000000E+030 /
H2/4/ H2O/12.0/ CO/2.30/ CO2/4.0/ AR/1.0/ CH4/5.0/ C2H6/4.0/ N2/1.50/ HE/0.7/ CH3OH/6.0/ O2/1.5/ 
!___________________________________________________________________________________________________________ 
!\REACTIONCLASS: RH+R_ABSTRACTION
!___________________________________________________________________________________________________________ 
CH4+H<=>CH3+H2                                    +4.08000000E+003 +3.16000000E+000 +8.75600000E+003 !\Author: UB !\Ref: J.W.SUTHERLAND, M.-C.SU, J.V.MICHAEL, INT.J.CHEM.KINET. 33(2001) 669-684 !\Comment: WARNING 
CH4+O<=>CH3+OH                                    +4.90000000E+006 +2.20000000E+000 +7.59100000E+003 !\Author: UB !REF !\Ref: WARNING !\Comment: WARNING 
CH4+OH<=>CH3+H2O                                  +5.65476000E+006 +1.93695000E+000 +2.65626980E+003 !\Author: UB !\Ref: ULTAN LEAST SQUARES FIT TO AVAILABLE EXPERIMENT 27-6-2018 !\Comment: WARNING 
CH4+HO2<=>CH3+H2O2                                +1.12000000E+001 +3.74000000E+000 +2.10090000E+004 !\Author: WARNING !\Ref: J. AGUILERA-IPARRAGUIRRE ET AL. J PHYS CHEM A(2008) 112(30) !\Comment: 1.695E+001 IN ARAMCOMECH1.3(WITH AX1.5) 
CH4+O2CHO<=>CH3+HO2CHO                            +3.22000000E+003 +3.13000000E+000 +1.52000000E+004 !\Author: SP !\Ref: H-H CARSTENSEN, A.M. DEAN, O. DEUTSCHMANN, PROC. COMBUST. INST. 31(2007) 149-157 ! !\Comment: WARNING 
CH4+CH3O2<=>CH3+CH3O2H                            +9.60000000E-001 +3.77000000E+000 +1.78100000E+004 !\Author: WARNING !\Ref: NEW FIT FROM HJC !\Comment: WARNING 
CH3+HO2<=>CH4+O2                                  +1.81900000E+003 +2.83000000E+000 -3.73000000E+003 !\Author: WARNING !\Ref: ZHU AND LIN ET AL. !\Comment: WARNING 
!___________________________________________________________________________________________________________ 
!\REACTIONCLASS: RADICAL_ADDITIONCH2
!___________________________________________________________________________________________________________ 
CH4+CH2<=>CH3+CH3                                 +2.46000000E+006 +2.00000000E+000 +8.27000000E+003 !\Author: WARNING !\Ref: GRI 3.0 !\Comment: WARNING 
!===========================================================================================================
!\SUBSPECIES: CH2(S)
!===========================================================================================================
!___________________________________________________________________________________________________________ 
!\REACTIONCLASS: THIRD_BODY_DEACTIVATION
!___________________________________________________________________________________________________________ 
CH2(S)+N2<=>CH2+N2                                +1.26000000E+013 +0.00000000E+000 +4.30000000E+002 !\Author: UB !\Ref: F.HAYES, W.D.LAWRENCE, W.S.STAKER, K.D.KING, J. PHYS. CHEM. 100(1996) 11314-11318 !\Comment: WARNING 
CH2(S)+AR<=>CH2+AR                                +6.62000000E+012 +0.00000000E+000 +4.54000000E+002 !\Author: UB !\Ref: F.HAYES, W.D.LAWRENCE, W.S.STAKER, K.D.KING, J. PHYS. CHEM. 100(1996) 11314-11318 !\Comment: WARNING 
CH2(S)+H2O<=>CH2+H2O                              +5.48000000E+013 +0.00000000E+000 -4.30000000E+002 !\Author: UB !\Ref: F.HAYES, W.D.LAWRENCE, W.S.STAKER, K.D.KING, J. PHYS. CHEM. 100(1996) 11314-11318 !\Comment: WARNING 
CH2(S)+CO<=>CH2+CO                                +1.26000000E+013 +0.00000000E+000 +4.30000000E+002 !\Author: UB !\Ref: F.HAYES, W.D.LAWRENCE, W.S.STAKER, K.D.KING, J. PHYS. CHEM. 100(1996) 11314-11318 !\Comment: WARNING 
CH2(S)+CO2<=>CH2+CO2                              +5.48000000E+013 +0.00000000E+000 -4.30000000E+002 !\Author: UB !\Ref: F.HAYES, W.D.LAWRENCE, W.S.STAKER, K.D.KING, J. PHYS. CHEM. 100(1996) 11314-11318 !\Comment: WARNING 
!___________________________________________________________________________________________________________ 
!\REACTIONCLASS: MISC
!___________________________________________________________________________________________________________ 
CH2(S)+O2=>H+OH+CO                                +1.20140000E+012 +0.00000000E+000 +0.00000000E+000 !\Author: UB !\Ref: P.-F. LEE, H. MATSUI, W.-Y. CHEN, C.-S. WANG, J. PHYS. CHEM. A, 116(2012) 9245-9254 !\Comment: WARNING 
CH2(S)+O2<=>CO+H2O                                +5.14880000E+011 +0.00000000E+000 +0.00000000E+000 !\Author: UB !\Ref: P.-F. LEE, H. MATSUI, W.-Y. CHEN, C.-S. WANG, J. PHYS. CHEM. A, 116(2012) 9245-9254 !\Comment: WARNING 
CH2(S)+O<=>CO+H2                                  +1.50000000E+013 +0.00000000E+000 +0.00000000E+000 !\Author: WARNING !\Ref: GRI 3.0 !\Comment: WARNING 
CH2(S)+O<=>HCO+H                                  +1.50000000E+013 +0.00000000E+000 +0.00000000E+000 !\Author: WARNING !\Ref: GRI 3.0 !\Comment: WARNING 
CH2(S)+H2<=>CH3+H                                 +7.00000000E+013 +0.00000000E+000 +0.00000000E+000 !\Author: WARNING !\Ref: GRI 3.0 !\Comment: WARNING 
CH2(S)+H<=>CH+H2                                  +3.00000000E+013 +0.00000000E+000 +0.00000000E+000 !\Author: WARNING !\Ref: GRI 3.0 !\Comment: WARNING 
CH2(S)+OH<=>CH2O+H                                +3.00000000E+013 +0.00000000E+000 +0.00000000E+000 !\Author: WARNING !\Ref: GRI 3.0 !\Comment: WARNING 
CH2(S)+CO2<=>CH2O+CO                              +1.40000000E+013 +0.00000000E+000 +0.00000000E+000 !\Author: WARNING !\Ref: GRI 3.0 !\Comment: WARNING 
C2H2+CH2(S)<=>C2H2+CH2                            +4.00000000E+013 +0.00000000E+000 +0.00000000E+000 !\Author: UB !\Ref: W. HACH ET AL. BER. BUNSENGES. PHYS. CHEM. 93, 165(1989) !\Comment: WARNING 
!===========================================================================================================
!\ENDSUBSPECIES: CH2(S)
!===========================================================================================================
!===========================================================================================================
!\SUBSPECIES: CH2
!===========================================================================================================
!___________________________________________________________________________________________________________ 
!\REACTIONCLASS: RADICAL_ALPHA_SCISSION
!___________________________________________________________________________________________________________ 
H+CH2(+M)<=>CH3(+M)                               +6.00000000E+014 +0.00000000E+000 +0.00000000E+000 !\Author: UB !\Ref: GRI3.0 !\Comment: WARNING 
LOW /                                             +1.04000000E+026 -2.76000000E+000 +1.60000000E+003 /
TROE /                           +5.62000000E-001 +9.10000000E+001 +5.83600000E+003 +8.55200000E+003 /
AR / +0.7000 / CO / +1.5000 / CO2 / +2.0000 / CH4 / +2.0000 / H2 / +2.0000 / C2H6 / +3.0000 / H2O / +6.0000 / 
CH+H2(+M)<=>CH3(+M)                               +1.97000000E+012 +4.30000000E-001 -3.70000000E+002 !\Author: UB !\Ref: GRI3.0 !\Comment: WARNING 
LOW /                                             +4.82000000E+025 -2.80000000E+000 +5.90000000E+002 /
TROE /                           +5.78000000E-001 +1.22000000E+002 +2.53500000E+003 +9.36500000E+003 /
AR / +0.7000 / CO / +1.5000 / CO2 / +2.0000 / CH4 / +2.0000 / H2 / +2.0000 / C2H6 / +3.0000 / H2O / +6.0000 / 
!___________________________________________________________________________________________________________ 
!\REACTIONCLASS: MISC
!___________________________________________________________________________________________________________ 
CH2+O2<=>CH2O+O                                   +1.30000000E+005 +2.42020000E+000 +1.60400000E+003 !\Author: UB !\Ref: PRIVATE COMMUNICATION WITH S.J. KLIPPENSTEIN !\Comment: WARNING 
CH2+O2=>CO2+H+H                                   +1.05000000E+009 +9.92900000E-001 -2.69000000E+002 !\Author: UB !\Ref: PRIVATE COMMUNICATION WITH S.J. KLIPPENSTEIN !\Comment: WARNING 
CH2+O2=>CO+H+OH                                   +6.50000000E+005 +9.92900000E-001 -2.69000000E+002 !\Author: UB !\Ref: PRIVATE COMMUNICATION WITH S.J. KLIPPENSTEIN !\Comment: WARNING 
CH2+O=>CO+H+H                                     +5.00000000E+013 +0.00000000E+000 +0.00000000E+000 !\Author: WARNING !\Ref: GRI 3.0 !\Comment: WARNING 
CH2+H<=>CH+H2                                     +1.00000000E+018 -1.56000000E+000 +0.00000000E+000 !\Author: UB !\Ref: ARAMCOMECH1.3, COMBINING GRI3.0 AND S.W.MAYER, ET AL. 11TH INT. SYMP. COMBUST. !\Comment: WARNING 
DUP
CH2+H<=>CH+H2                                     +2.70000000E+011 +6.70000000E-001 +2.57000000E+004 !\Author: UB !\Ref: ARAMCOMECH1.3, COMBINING GRI3.0 AND S.W.MAYER, ET AL. 11TH INT. SYMP. COMBUST. !\Comment: WARNING 
DUP
CH2+H2<=>CH3+H                                    +4.40000000E+005 +2.39000000E+000 +7.35000000E+003 !\Author: UB !\Ref: K-W LU, H MATSUI, C-L HUANG, P RAGHUNATH, N-S WANG, MC LIN, J. PHYS. CHEM. A 2010, 114, 54935502 !\Comment: WARNING 
CH2+OH<=>CH+H2O                                   +1.13000000E+007 +2.00000000E+000 +3.00000000E+003 !\Author: WARNING !\Ref: GRI 3.0 !\Comment: WARNING 
!===========================================================================================================
!\ENDSUBSPECIES: CH2
!===========================================================================================================
!===========================================================================================================
!\SUBSPECIES: CHV
!===========================================================================================================
!___________________________________________________________________________________________________________ 
!\REACTIONCLASS: THIRD_BODY_DEACTIVATION
!___________________________________________________________________________________________________________ 
CHV+AR<=>CH+AR                                    +4.00000000E+011 +5.00000000E-001 +0.00000000E+000 !\Author: ?? !\Ref: HWANG, GARDINER, FRENKLACH, HIDAKA, COMB. FL. 67, 65-75(1987) !\Comment: CHV+M<=>CH+M 
CHV+H2O<=>CH+H2O                                  +5.30000000E+013 +0.00000000E+000 +0.00000000E+000 !\Author: ?? !\Ref: HWANG, GARDINER, FRENKLACH, HIDAKA, COMB. FL. 67, 65-75(1987) !\Comment: WARNING 
CHV+CO<=>CH+CO                                    +2.44000000E+012 +5.00000000E-001 +0.00000000E+000 !\Author: ?? !\Ref: HWANG, GARDINER, FRENKLACH, HIDAKA, COMB. FL. 67, 65-75(1987) !\Comment: WARNING 
CHV+CO2<=>CH+CO2                                  +2.41000000E-001 +4.30000000E+000 -1.69400000E+003 !\Author: ?? !\Ref: HWANG, GARDINER, FRENKLACH, HIDAKA, COMB. FL. 67, 65-75(1987) !\Comment: WARNING 
CHV+O2<=>CH+O2                                    +2.48000000E+006 +2.14000000E+000 -1.72000000E+003 !\Author: ?? !\Ref: HWANG, GARDINER, FRENKLACH, HIDAKA, COMB. FL. 67, 65-75(1987) !\Comment: WARNING 
CHV+H2<=>CH+H2                                    +1.47000000E+014 +0.00000000E+000 +1.36100000E+003 !\Author: ?? !\Ref: HWANG, GARDINER, FRENKLACH, HIDAKA, COMB. FL. 67, 65-75(1987) !\Comment: WARNING 
CHV+CH4<=>CH+CH4                                  +1.73000000E+013 +0.00000000E+000 +1.67000000E+002 !\Author: ?? !\Ref: HWANG, GARDINER, FRENKLACH, HIDAKA, COMB. FL. 67, 65-75(1987) !\Comment: WARNING 
CHV<=>CH                                          +1.86000000E+006 +0.00000000E+000 +0.00000000E+000 !\Author: ?? !\Ref: HWANG, GARDINER, FRENKLACH, HIDAKA, COMB. FL. 67, 65-75(1987) !\Comment: WARNING 
CHV+N2<=>CH+N2                                    +3.03000000E+002 +3.40000000E+000 -3.81000000E+002 !\Author: ?? !\Ref: HWANG, GARDINER, FRENKLACH, HIDAKA, COMB. FL. 67, 65-75(1987) !\Comment: WARNING 
C+H+M<=>CHV+M                                     +6.00000000E+014 +0.00000000E+000 +6.94000000E+003 !\Author: ?? !\Ref: KATHROTIA ET AL. COMB & FLAME 2010 !\Comment: WARNING 
!___________________________________________________________________________________________________________ 
!\REACTIONCLASS: MISC
!___________________________________________________________________________________________________________ 
CH+O2<=>CO+OHV                                    +3.24000000E+014 -4.00000000E-001 +4.15000000E+003 !\Author: ABS !\Ref: HALL AND PETERSEN IJCK 2006 !\Comment: WARNING 
CH+O2<=>HCO+O                                     +3.24000000E+014 -4.00000000E-001 +4.15000000E+003 !\Author: WARNING !\Ref: WARNING !\Comment: WARNING 
CH+O2=>H+CO+O                                     +4.86000000E+014 -4.00000000E-001 +4.15000000E+003 !\Author: WARNING !\Ref: WARNING !\Comment: WARNING 
CH+O2<=>H+CO2                                     +4.86000000E+014 -4.00000000E-001 +4.15000000E+003 !\Author: WARNING !\Ref: WARNING !\Comment: WARNING 
CH+O<=>CO+H                                       +5.70000000E+013 +0.00000000E+000 +0.00000000E+000 !\Author: WARNING !\Ref: MESSING ET AL.,J. CHEM. PHYS. 74, 3874(1981) !\Comment: WARNING 
CH+H<=>C+H2                                       +1.10000000E+014 +0.00000000E+000 +0.00000000E+000 !\Author: WARNING !\Ref: GRI 3.0 !\Comment: WARNING 
CH+OH<=>HCO+H                                     +3.00000000E+013 +0.00000000E+000 +0.00000000E+000 !\Author: WARNING !\Ref: GLARBORG, MILLER, AND KEE, WESTERN STATES SECTION, SAN ANTONIO(1985) !\Comment: WARNING 
CH+H2O<=>H+CH2O                                   +1.77400000E+016 -1.22000000E+000 +2.38000000E+001 !\Author: WARNING !\Ref: BERGEAT ET AL., CHEM. PHYS. LETT. 480, 21(2009) !\Comment: WARNING 
CH+CO2<=>HCO+CO                                   +1.70000000E+012 +0.00000000E+000 +6.85000000E+002 !\Author: WARNING !\Ref: BERMAN, FLEMING, HARVEY AND LIN, 19TH SYMP. COMB. P. 73, 1982 !\Comment: X0.5 
!===========================================================================================================
!\ENDSUBSPECIES: CHV
!===========================================================================================================
!===========================================================================================================
!\SUBSPECIES: C
!===========================================================================================================
!___________________________________________________________________________________________________________ 
!\REACTIONCLASS: MISC
!___________________________________________________________________________________________________________ 
C+OH<=>CO+H                                       +5.00000000E+013 +0.00000000E+000 +0.00000000E+000 !\Author: WARNING !\Ref: GLARBORG, MILLER, AND KEE, WESTERN STATES SECTION, SAN ANTONIO(1985) !\Comment: WARNING 
C+O2<=>CO+O                                       +5.00000000E+013 +0.00000000E+000 +0.00000000E+000 !\Author: WARNING !\Ref: GLARBORG, MILLER, AND KEE, WESTERN STATES SECTION, SAN ANTONIO(1985) !\Comment: WARNING 
!===========================================================================================================
!\ENDSUBSPECIES: C
!===========================================================================================================
!===========================================================================================================
!\SUBSPECIES: CH3
!===========================================================================================================
!___________________________________________________________________________________________________________ 
!\REACTIONCLASS: R+O2<=>PRODUCTS
!___________________________________________________________________________________________________________ 
CH3+O2(+M)<=>CH3O2(+M)                            +7.81200000E+009 +9.00000000E-001 +0.00000000E+000 !\Author: ?? !\Ref: R.X. FERNANDES ET AL.,J PHYS. CHEM. A,(2006) 110 !\Comment: WARNING 
LOW /                                             +6.85000000E+024 -3.00000000E+000 +0.00000000E+000 /
TROE /                           +6.00000000E-001 +1.00000000E+003 +7.00000000E+001 +1.70000000E+003 /
CH3+O2<=>CH3O+O                                   +7.54600000E+012 +0.00000000E+000 +2.83200000E+004 !\Author: ?? !\Ref: N. K. SRINIVASAN ET AL.,J. PHYS. CHEM. A 109, 7902-7914(2005) !\Comment: WARNING 
CH3+O2<=>CH2O+OH                                  +2.64100000E+000 +3.28300000E+000 +8.10500000E+003 !\Author: WARNING !\Ref: WARNING !\Comment: WARNING 
!___________________________________________________________________________________________________________ 
!\REACTIONCLASS: RADICAL_ADDITIONO
!___________________________________________________________________________________________________________ 
CH3+O<=>CH2O+H                                    +5.54000000E+013 +5.00000000E-002 -1.36000000E+002 !\Author: UB !\Ref: HARDING AND KLIPPENSTEIN 2B04, 30TH SYMP 2004. !\Comment: REVERTING TO ORIGINAL PRODUCTS DUE TO CONVERGENCE PROBLEMS 
!___________________________________________________________________________________________________________ 
!\REACTIONCLASS: RADICAL_ADDITIONOH
!___________________________________________________________________________________________________________ 
CH3+OH<=>CH2+H2O                                  +4.29300000E+004 +2.56800000E+000 +3.99780000E+003 !\Author: ?? !\Ref: FROM JASPER / KLIPP,J.PHYS.CHEM A 111,19,3932-3950 !\Comment: WARNING 
CH3+OH<=>CH2(S)+H2O                               +8.43300000E+019 -1.96200000E+000 +8.24400000E+003 !\Author: ?? !\Ref: FROM JASPER / KLIPP,J.PHYS.CHEM A 111,19,3932-3950 !\Comment: ONLY INCLUDING TRANS HCOH FOR SIMPLICITY, DO NOT HAVE TO COMBINE THE K'S. IT'S NOT REALLY SIG !CH3+OH<=>CH2(S)+H2O +4.9360000E+014 -6.6900000E-001 -4.4580000E+002 
PLOG /                           +1.00000000E-002 +4.93600000E+014 -6.69000000E-001 -4.45800000E+002 /
PLOG /                           +1.00000000E-001 +1.20700000E+015 -7.78000000E-001 -1.75600000E+002 /
PLOG /                           +1.00000000E+000 +5.28200000E+017 -1.51800000E+000 +1.77200000E+003 /
PLOG /                           +1.00000000E+001 +4.78800000E+023 -3.15500000E+000 +7.00300000E+003 /
PLOG /                           +1.00000000E+002 +8.43300000E+019 -1.96200000E+000 +8.24400000E+003 /
CH3+OH<=>CH2O+H2                                  +9.49400000E+018 -2.19900000E+000 +9.76900000E+003 !\Author: ?? !\Ref: FROM JASPER / KLIPP,J.PHYS.CHEM A 111,19,3932-3950 !\Comment: WARNING 
PLOG /                           +1.00000000E-002 +3.50200000E+005 +1.44100000E+000 -3.24400000E+003 /
PLOG /                           +1.00000000E-001 +8.85400000E+005 +1.32700000E+000 -2.97500000E+003 /
PLOG /                           +1.00000000E+000 +1.65000000E+007 +9.73000000E-001 -2.01000000E+003 /
PLOG /                           +1.00000000E+001 +5.37400000E+009 +2.87000000E-001 +2.80000000E+002 /
PLOG /                           +1.00000000E+002 +9.49400000E+018 -2.19900000E+000 +9.76900000E+003 /
CH3+OH=CH2OH+H                                    +2.33350000E+014 -1.86000000E-001 +8.60000000E+003 !\Author: UB !\Ref: FROM JASPER / KLIPP,J.PHYS.CHEM A 111,19,3932-3950 !\Comment: 1.3*A\ 
PLOG /                           +1.00000000E-002 +1.05365000E+010 +9.65000000E-001 +3.21000000E+003 /
PLOG /                           +1.00000000E-001 +1.17455000E+010 +9.50000000E-001 +3.25000000E+003 /
PLOG /                           +1.00000000E+000 +3.04590000E+010 +8.33000000E-001 +3.57000000E+003 /
PLOG /                           +1.00000000E+001 +9.91250000E+012 +1.34000000E-001 +5.64000000E+003 /
PLOG /                           +1.00000000E+002 +2.33350000E+014 -1.86000000E-001 +8.60000000E+003 /
CH3+OH<=>H+CH3O                                   +5.24200000E+010 +5.51000000E-001 +1.30700000E+004 !\Author: ?? !\Ref: FROM JASPER / KLIPP,J.PHYS.CHEM A 111,19,3932-3950 !\Comment: WARNING 
PLOG /                           +1.00000000E-002 +1.18600000E+009 +1.01600000E+000 +1.19400000E+004 /
PLOG /                           +1.00000000E-001 +1.18800000E+009 +1.01600000E+000 +1.19400000E+004 /
PLOG /                           +1.00000000E+000 +1.23000000E+009 +1.01100000E+000 +1.19500000E+004 /
PLOG /                           +1.00000000E+001 +1.79800000E+009 +9.65000000E-001 +1.20600000E+004 /
PLOG /                           +1.00000000E+002 +5.24200000E+010 +5.51000000E-001 +1.30700000E+004 /
CH3+OH<=>HCOH+H2                                  +7.25000000E+020 -2.40200000E+000 +9.63900000E+003 !\Author: ?? !\Ref: FROM JASPER / KLIPP,J.PHYS.CHEM A 111,19,3932-3950 !\Comment: WARNING 
PLOG /                           +1.00000000E-002 +8.67400000E+008 +7.87000000E-001 -3.04600000E+003 /
PLOG /                           +1.00000000E-001 +3.11500000E+009 +6.30000000E-001 -2.66900000E+003 /
PLOG /                           +1.00000000E+000 +1.55700000E+011 +1.56000000E-001 -1.36800000E+003 /
PLOG /                           +1.00000000E+001 +1.70400000E+021 -2.64100000E+000 +6.41200000E+003 /
PLOG /                           +1.00000000E+002 +7.25000000E+020 -2.40200000E+000 +9.63900000E+003 /
!___________________________________________________________________________________________________________ 
!\REACTIONCLASS: R+HO2<=>PRODUCTS
!___________________________________________________________________________________________________________ 
CH3+HO2<=>CH3O+OH                                 +1.00000000E+012 +2.69000000E-001 -6.87500000E+002 !\Author: WARNING !\Ref: WARNING !\Comment: WARNING 
!===========================================================================================================
!\ENDSUBSPECIES: CH3
!===========================================================================================================
!===========================================================================================================
!\SUBSPECIES: CH3O2
!===========================================================================================================
!___________________________________________________________________________________________________________ 
!\REACTIONCLASS: R+R<=>PRODUCTS
!___________________________________________________________________________________________________________ 
CH3O2+O<=>CH3O+O2                                 +3.60000000E+013 +0.00000000E+000 +0.00000000E+000 !\Author: WARNING !\Ref: LIGHTFOOT ET AL. J. CHEM. SOC. FARA TRANS. 1991, 87(19), 3213--3220. !\Comment: WARNING 
CH3O2+H<=>CH3O+OH                                 +9.60000000E+013 +0.00000000E+000 +0.00000000E+000 !\Author: WARNING !\Ref: LIGHTFOOT ET AL. J. CHEM. SOC. FARA TRANS. 1991, 87(19), 3213--3220. !\Comment: WARNING 
CH3O2+OH<=>CH3OH+O2                               +6.00000000E+013 +0.00000000E+000 +0.00000000E+000 !\Author: WARNING !\Ref: LIGHTFOOT ET AL. J. CHEM. SOC. FARA TRANS. 1991, 87(19), 3213--3220. !\Comment: WARNING 
CH3O2+HO2<=>CH3O2H+O2                             +2.47000000E+011 +0.00000000E+000 -1.57000000E+003 !\Author: WARNING !\Ref: LIGHTFOOT,P.D. ET AL., ATMOS. ENVIRON. PART A !\Comment: WARNING 
CH3O2+H2O2<=>CH3O2H+HO2                           +2.41000000E+012 +0.00000000E+000 +9.93600000E+003 !\Author: WARNING !\Ref: !REF !\Comment: ADDED 29 / 07 / 2015 
CH3O2+CH3=CH3O+CH3O                               +5.84900000E+011 +3.53000000E-001 -1.46000000E+003 !\Author: WARNING !\Ref: WARNING !\Comment: WARNING 
CH3O2+CH3O2=>CH2O+CH3OH+O2                        +3.11000000E+014 -1.61000000E+000 -1.05100000E+003 !\Author: WARNING !\Ref: LIGHTFOOT ET AL. J. CHEM. SOC. FARA TRANS. 1991, 87(19), 3213--3220. !\Comment: WARNING 
CH3O2+CH3O2=>O2+CH3O+CH3O                         +1.40000000E+016 -1.61000000E+000 +1.86000000E+003 !\Author: WARNING !\Ref: LIGHTFOOT ET AL. J. CHEM. SOC. FARA TRANS. 1991, 87(19), 3213--3220. !\Comment: WARNING 
!___________________________________________________________________________________________________________ 
!\REACTIONCLASS: RH+R_ABSTRACTION
!___________________________________________________________________________________________________________ 
H2+CH3O2<=>H+CH3O2H                               +1.50000000E+014 +0.00000000E+000 +2.60300000E+004 !\Author: WARNING !\Ref: TSANG & HAMPSON, METHANE, J. PHYS. CHEM. REF. DATA, VOL 15, 1986 !\Comment: WARNING 
!___________________________________________________________________________________________________________ 
!\REACTIONCLASS: KHP_HOMOLYTIC_FISSION
!___________________________________________________________________________________________________________ 
CH3O2H(+M)<=>CH3O+OH(+M)                          +4.04972000E+019 -1.15300000E+000 +4.42504900E+004 !\Author: SP !\Ref: A.W.JASPER, S.J.KLIPPENSTEIN, L.B.HARDING, PROC.COMBUST.INST. 32(2009) 279-286 !\Comment: WARNING 
LOW /                                             +3.80285000E+042 -7.50200000E+000 +4.67560970E+004 /
TROE /                           +8.37500000E-001 +3.65620000E+004 +4.98800000E+002 +9.99000000E+003 /
CH2O2H<=>CH2O+OH                                  +7.00000000E+014 -1.06400000E+000 +1.74400000E+003 !\Author: UB !\Ref: ING W-C SHENG CY BOZZELLI JW FUEL PROC. TECHNOL. 83 !\Comment: WARNING 
PLOG /                           +4.00000000E-002 +9.60000000E+010 -9.25000000E-001 +1.56700000E+003 /
PLOG /                           +1.00000000E+000 +2.40000000E+012 -9.25000000E-001 +1.56700000E+003 /
PLOG /                           +1.00000000E+001 +2.50000000E+013 -9.27000000E-001 +1.57900000E+003 /
PLOG /                           +1.00000000E+002 +7.00000000E+014 -1.06400000E+000 +1.74400000E+003 /
CH3O+OH<=>CH2O+H2O                                +3.61920000E+002 +2.49760000E+000 +1.88944800E+003 !\Author: UB !\Ref: A.W.JASPER, S.J.KLIPPENSTEIN, L.B.HARDING, PROC.COMBUST.INST. 32(2009) 279-286 !\Comment: WARNING 
!===========================================================================================================
!\ENDSUBSPECIES: CH3O2
!===========================================================================================================
!----------------------------------------------------------------------------------------------------------------------------------
!\ENDSUBMECH: CH4
!----------------------------------------------------------------------------------------------------------------------------------
!----------------------------------------------------------------------------------------------------------------------------------
!\SUBMECH: CH3OH
!\MECHCOMMENTS: HCOH IS FORMED FROM CH3+OH, IT IS NOT NECESSARY FOR FORMALDEHYDE OXIDATION, AND MINOR FOR CH4 /CH3OH
!----------------------------------------------------------------------------------------------------------------------------------
!___________________________________________________________________________________________________________ 
!\REACTIONCLASS: RH<=>PRODUCTS
!___________________________________________________________________________________________________________ 
CH3OH(+M)<=>CH3+OH(+M)                            +2.08400000E+018 -6.15000000E-001 +9.25406000E+004 !\Author: SP !\Ref: FROM JASPER / KLIPP,J.PHYS.CHEM A 111,19,3932-3950 !\Comment: NEGLECTING HCOH CHANNELS AS THEY ARE NOT IMPORTANT 
LOW /                                             +1.50000000E+043 -6.99500000E+000 +9.79922000E+004 /
TROE /                           +7.65600000E-001 +5.95100000E+001 +1.91000000E+003 +9.37400000E+003 /
CH3OH(+M)<=>CH2(S)+H2O(+M)                        +3.12100000E+018 -1.01700000E+000 +9.17120000E+004 !\Author: SP !\Ref: FROM JASPER / KLIPP,J.PHYS.CHEM A 111,19,3932-3950 !\Comment: NEGLECTING HCOH CHANNELS AS THEY ARE NOT IMPORTANT 
LOW /                                             +1.43000000E+047 -8.22700000E+000 +9.94171000E+004 /
TROE /                           +9.92200000E-001 +4.73100000E+004 +9.43000000E+002 +4.71100000E+004 /
CH3OH(+M)<=>CH2OH+H(+M)                           +7.89600000E-003 +5.03800000E+000 +8.44674000E+004 !\Author: SP !\Ref: FROM JASPER / KLIPP,J.PHYS.CHEM A 111,19,3932-3950 !\Comment: NEGLECTING HCOH CHANNELS AS THEY ARE NOT IMPORTANT 
LOW /                                             +3.39000000E+042 -7.24400000E+000 +1.05230300E+005 /
TROE /                           +6.84300000E-001 +4.14930000E+004 +3.70490000E+004 +3.98000000E+003 /
!___________________________________________________________________________________________________________ 
!\REACTIONCLASS: RH+R_ABSTRACTION
!___________________________________________________________________________________________________________ 
CH3OH+H<=>CH2OH+H2                                +1.35000000E+003 +3.20000000E+000 +3.48800000E+003 !\Author: UB !\Ref: J.T.JODKOWSKI, ET AL, J. PHYS. CHEM.A, 103(1999) 3750-3765 \ !COMMENT !\Comment: WARNING 
CH3OH+H<=>CH3O+H2                                 +4.10000000E+004 +2.65800000E+000 +9.22100000E+003 !\Author: UB !\Ref: J.I.MOSES ET AL. J. ASTROPHYS. 737(2011) 15 !\Comment: WARNING 
CH3OH+O<=>CH3O+OH                                 +1.70000000E+012 +0.00000000E+000 +2.28500000E+003 !\Author: UB !\Ref: H.F.LEFEVRE ET AL. INT. J. CHEM. KINET. 4(1972) 103 !\Comment: WARNING 
CH3OH+O<=>CH2OH+OH                                +3.88000000E+005 +2.50000000E+000 +3.08000000E+003 !\Author: UB !\Ref: TSANG, JPC REF. DATA, 16 !\Comment: WARNING 
CH3OH+OH<=>CH3O+H2O                               +1.50000000E+002 +3.03000000E+000 -7.63000000E+002 !\Author: UB !\Ref: XU ET AL. PROC 31 2007 159-166 !\Comment: WARNING 
CH3OH+OH<=>CH2OH+H2O                              +3.08000000E+004 +2.65000000E+000 -8.06700000E+002 !\Author: UB !\Ref: XU ET AL. PROC 31 2007 159-166 !\Comment: WARNING 
CH3O+HO2<=>CH3OH+O2                               +1.40000000E+011 +0.00000000E+000 +0.00000000E+000 !\Author: UB !\Ref: MOUSAVIPOUR, S. H.; HOMAYOON, Z. J PHYS CHEM A 2011, 115, 3291-3300 !\Comment: WARNING 
CH3OH+O2<=>CH2OH+HO2                              +3.58000000E+005 +2.27000000E+000 +4.27645000E+004 !\Author: UB !\Ref: S. J. KLIPPENSTEIN, L. B. HARDING, M. J. DAVIS, A. S. TOMLIN, R. T. SKODJE, PCI, 33(2011) 351-357 !\Comment: ULTAN ADDED 21 / 08 / 15 
CH3OH+HO2<=>CH3O+H2O2                             +1.22000000E+012 +0.00000000E+000 +2.00707000E+004 !\Author: UB !\Ref: M. ALTARAWNEH, A. H. AL-MUHTASEB, B. Z. DLUGOGORSKI, E. M. KENNEDY, J. C. MACKIE, J. COMP. CHEM. 32(2011) 1725-1733 !\Comment: ULTAN ADDED 21 / 08 / 15 
CH3OH+HO2<=>CH2OH+H2O2                            +3.26000000E+013 +0.00000000E+000 +1.87822000E+004 !\Author: UB !\Ref: M. ALTARAWNEH, A. H. AL-MUHTASEB, B. Z. DLUGOGORSKI, E. M. KENNEDY, J. C. MACKIE, J. COMP. CHEM. 32(2011) 1725-1733 !\Comment: EA INCREASED BY 500 CAL /MOL 
CH3OH+CH3<=>CH2OH+CH4                             +2.13000000E-001 +3.95300000E+000 +7.05510000E+003 !\Author: UB !\Ref: I. M. ALECU, D. G. TRUHLAR, J. PHYS. CHEM. A, 115(2011) 14599-14611 !\Comment: ULTAN ADDED 21 / 08 / 15 
CH3OH+CH3<=>CH3O+CH4                              +3.22000000E+003 +2.42500000E+000 +8.57950000E+003 !\Author: UB !\Ref: I. M. ALECU, D. G. TRUHLAR, J. PHYS. CHEM. A, 115(2011) 14599-14611 !\Comment: ULTAN ADDED 21 / 08 / 15 
CH3OH+HCO<=>CH2OH+CH2O                            +9.63000000E+003 +2.90000000E+000 +1.31100000E+004 !\Author: UB !\Ref: TSANG, JPC REF. DATA, 16 !\Comment: WARNING 
CH3OH+CH3O<=>CH2OH+CH3OH                          +3.00000000E+011 +0.00000000E+000 +4.07400000E+003 !\Author: UB !\Ref: TSANG, JPC REF. DATA, 16 !\Comment: WARNING 
CH3OH+CH3O2<=>CH2OH+CH3O2H                        +1.81000000E+012 +0.00000000E+000 +1.37100000E+004 !\Author: UB !\Ref: TSANG, JPC REF. DATA, 16 !\Comment: WARNING 
!===========================================================================================================
!\SUBSPECIES: CH2OH
!===========================================================================================================
!___________________________________________________________________________________________________________ 
!\REACTIONCLASS: R+R<=>RH+RH
!___________________________________________________________________________________________________________ 
CH2OH+O2=CH2O+HO2    7.200E+13	0.000	3.736E+03
    DUP
CH2OH+O2=CH2O+HO2    2.9E16 -1.5 0.0E0
    DUP
CH2OH+H=CH2O+H2                                   +4.00000000E+006 +1.86000000E+000 +1.47000000E+002 !\Author: SP !\Ref: XU K XU ZF LIN MC MOL PHYS 105 !\Comment: WARNING 
CH2OH+HO2<=>CH2O+H2O2                             +1.20000000E+013 +0.00000000E+000 +0.00000000E+000 !\Author: WARNING !\Ref: NORTON, T.S ET AL., IJCK.(1991). !\Comment: WARNING 
CH2OH+CH3O<=>CH2O+CH3OH                           +2.40000000E+013 +0.00000000E+000 +0.00000000E+000 !\Author: WARNING !\Ref: NORTON, T.S ET AL., IJCK.(1991). !\Comment: WARNING 
CH2OH+OH<=>H2O+CH2O                               +2.40000000E+013 +0.00000000E+000 +0.00000000E+000 !\Author: WARNING !\Ref: TSANG, JPC REF. DATA, 16 !\Comment: WARNING 
CH2OH+O<=>OH+CH2O                                 +4.20000000E+013 +0.00000000E+000 +0.00000000E+000 !\Author: WARNING !\Ref: TSANG, JPC REF. DATA, 16 !\Comment: WARNING 
CH2OH+CH2OH<=>CH2O+CH3OH                          +3.00000000E+012 +0.00000000E+000 +0.00000000E+000 !\Author: WARNING !\Ref: TSANG, JPC REF. DATA, 16 !\Comment: WARNING 
!___________________________________________________________________________________________________________ 
!\REACTIONCLASS: R+HO2<=>PRODUCTS
!___________________________________________________________________________________________________________ 
CH2OH+HO2<=>HOCH2O+OH                             +1.00000000E+013 +0.00000000E+000 +0.00000000E+000 !\Author: WARNING !\Ref: CURRAN ESTIMATE !\Comment: WARNING 
!===========================================================================================================
!\ENDSUBSPECIES: CH2OH
!===========================================================================================================
!===========================================================================================================
!\SUBSPECIES: CH3O
!===========================================================================================================
!___________________________________________________________________________________________________________ 
!\REACTIONCLASS: R+R<=>RH+RH
!___________________________________________________________________________________________________________ 
CH3O+O2<=>CH2O+HO2                                +2.17000000E+010 +0.00000000E+000 +1.74870000E+003 !\Author: UB !\Ref: BAULCH ET AL. J. PHYS. CHEM. REF. DATA, 34(2005) 757 !\Comment: WARNING 
CH3O+H<=>CH2O+H2                                  +2.00000000E+013 +0.00000000E+000 +0.00000000E+000 !\Author: WARNING !\Ref: HOYERMANN ET AL., 18TH SYMPOSIUM !\Comment: WARNING 
CH3O+HO2<=>CH2O+H2O2                              +3.01000000E+011 +0.00000000E+000 +0.00000000E+000 !\Author: WARNING !\Ref: TSANG AND HAMPSON, J. PHYS. CHEM. REF. DATA, 15 !\Comment: WARNING 
CH3O+CH3<=>CH2O+CH4                               +1.20000000E+013 +0.00000000E+000 +0.00000000E+000 !\Author: WARNING !\Ref: WARNING !\Comment: WARNING 
CH3O+CH3O<=>CH3OH+CH2O                            +6.03000000E+013 +0.00000000E+000 +0.00000000E+000 !\Author: WARNING !\Ref: TSANG AND HAMPSON, J. PHYS. CHEM. REF. DATA, 15 !\Comment: WARNING 
!===========================================================================================================
!\ENDSUBSPECIES: CH3O
!===========================================================================================================
!===========================================================================================================
!\SUBSPECIES: HCOH
!===========================================================================================================
!___________________________________________________________________________________________________________ 
!\REACTIONCLASS: R+R<=>PRODUCTS
!___________________________________________________________________________________________________________ 
HCOH+O2=>CO2+H+OH                                 +5.00000000E+012 +0.00000000E+000 +0.00000000E+000 !\Author: WARNING !\Ref: MARINOV 1996 !\Comment: WARNING 
HCOH+O2<=>CO2+H2O                                 +3.00000000E+013 +0.00000000E+000 +0.00000000E+000 !\Author: WARNING !\Ref: MARINOV 1996 !\Comment: WARNING 
HCOH+O=>CO2+H+H                                   +5.00000000E+013 +0.00000000E+000 +0.00000000E+000 !\Author: WARNING !\Ref: MARINOV 1996 !\Comment: WARNING 
HCOH+O=>CO+OH+H                                   +3.00000000E+013 +0.00000000E+000 +0.00000000E+000 !\Author: WARNING !\Ref: MARINOV 1996 !\Comment: WARNING 
HCOH+H<=>CH2O+H                                   +2.00000000E+014 +0.00000000E+000 +0.00000000E+000 !\Author: WARNING !\Ref: MARINOV 1996 !\Comment: WARNING 
HCOH+OH<=>HCO+H2O                                 +2.00000000E+013 +0.00000000E+000 +0.00000000E+000 !\Author: WARNING !\Ref: MARINOV 1996 !\Comment: WARNING 
!===========================================================================================================
!\ENDSUBSPECIES: HCOH
!===========================================================================================================
!----------------------------------------------------------------------------------------------------------------------------------
!\ENDSUBMECH: CH3OH
!----------------------------------------------------------------------------------------------------------------------------------
!----------------------------------------------------------------------------------------------------------------------------------
!\SUBMECH: CH2O
!\MECHCOMMENTS: THE REACTION OCHO+OH<=>HO2CHO SEEMS TO BE A DEAD END OF SORTS, HO2CHO HAS A LIMITED SET OF CONSUMPTION / CROSS-REACTIONS(KPS, 28 / 06 / 2015)
!\MECHCOMMENTS: THE REACTION SEQUENCE H+CO2<=>OCHO=>PRODUCTS MEANS THAT THE THE CO / CH2O MECHANISMS ARE INEXTRICABLY LINKED "IN THEORY". I AM NOT SURE ABOUT "IN PRACTICE".(KPS, 28 / 06 / 2015)
!----------------------------------------------------------------------------------------------------------------------------------
!___________________________________________________________________________________________________________ 
!\REACTIONCLASS: RH<=>PRODUCTS
!___________________________________________________________________________________________________________ 
HCO+H(+M)<=>CH2O(+M)                              +1.09000000E+012 +4.80000000E-001 -2.60000000E+002 !\Author: WARNING !\Ref: LASKIN ET AL. IJCK 32 589-614 2000 !\Comment: WARNING 
LOW /                                             +1.35000000E+024 -2.57000000E+000 +1.42500000E+003 /
TROE /                           +7.82400000E-001 +2.71000000E+002 +2.75500000E+003 +6.57000000E+003 /
CO+H2(+M)<=>CH2O(+M)                              +4.30000000E+007 +1.50000000E+000 +7.96000000E+004 !\Author: WARNING !\Ref: LASKIN ET AL. IJCK 32 589-614 2000 !\Comment: WARNING 
LOW /                                             +5.07000000E+027 -3.42000000E+000 +8.43480000E+004 /
TROE /                           +9.32000000E-001 +1.97000000E+002 +1.54000000E+003 +1.03000000E+004 /
!___________________________________________________________________________________________________________ 
!\REACTIONCLASS: RH+R_ABSTRACTION
!___________________________________________________________________________________________________________ 
CH2O+O2<=>HCO+HO2                                 +8.07000000E+015 +0.00000000E+000 +5.34200000E+004 !\Author: WARNING !\Ref: N. K. SRINIVASAN ET AL.,J. PHYS. CHEM. A 109, 7902-7914(2005) !\Comment: WARNING 
CH2O+O<=>HCO+OH                                   +6.26000000E+009 +1.15000000E+000 +2.26000000E+003 !\Author: WARNING !\Ref: CURRAN FIT TO NIST DATABASE !\Comment: WARNING 
CH2O+H<=>HCO+H2                                   +1.06911540E+005 +2.73093000E+000 +1.88714000E+003 !\Author: UB !\Ref: S.WANG ET AL. J.PHYS.CHEM.A, 118(2014) 10201-10209 !\Comment: RE-FIT TO INCLUDE BRANCHING RATIO TO PROMPT PATHWAY 
CH2O+OH<=>HCO+H2O                                 +2.18500000E+009 +1.17820000E+000 -5.76020000E+002 !\Author: UB !\Ref: V. VASUDEVAN ET AL. IJCK. 37 !\Comment: RE-FIT TO REMOVE NEGATIVE A-FACTOR BUT RETAIN BRANCHING RATIO TO PROMPT PATHWAY 
CH2O+HO2<=>HCO+H2O2                               +7.10000000E-003 +4.51700000E+000 +6.58000000E+003 !\Author: UB/HJC !\Ref: ROBERTSON, S. H.; SEAKINS, P. W.; PILLING, M. J. CHEMICAL KINETICS, IN PILLING, M. J., ED.; ELSEVIER !\Comment: WARNING 
CH2O+CH3<=>HCO+CH4                                +2.93000000E-002 +4.30000000E+000 +2.83100000E+003 !\Author: UB !\Ref: NIST FIT TO AVAILABLE EXP. 26-02-2018 !\Comment: WARNING 
CH2O+O2CHO<=>HCO+HO2CHO                           +1.99000000E+012 +0.00000000E+000 +1.16600000E+004 !\Author: WARNING !\Ref: ANALOGY WITH CH3O2+CH2O TSANG / HAMPSON 1986 !\Comment: WARNING 
CH2O+OCHO<=>HCO+HOCHO                             +5.60000000E+012 +0.00000000E+000 +1.36000000E+004 !\Author: WARNING !\Ref: CURRAN ESTIMATE !\Comment: WARNING 
CH2O+CH3O<=>HCO+CH3OH                             +6.62000000E+011 +0.00000000E+000 +2.29400000E+003 !\Author: WARNING !\Ref: FITTSCHEN, C., J. CHIM. PHYS. 95 !\Comment: WARNING 
CH2O+CH3O2<=>HCO+CH3O2H                           +1.99000000E+012 +0.00000000E+000 +1.16600000E+004 !\Author: WARNING !\Ref: TSANG AND HAMPSON, J. PHYS. CHEM. REF. DATA, 15 !\Comment: WARNING 
!___________________________________________________________________________________________________________ 
!\REACTIONCLASS: PROMPT_ALPHA_SCISSION
!___________________________________________________________________________________________________________ 
CH2O+OH=>H+CO+H2O                                 +2.56500000E+011 +6.93040000E-001 +9.36870000E+003 !\Author: UB !\Ref: N.J.LABBE, R.SIVARAMAKRISHNAN, C.FRANKLIN-GOLDSMITH, Y.GEORGIEVSKII, J.A.MILLER, S.J.KLIPPENSTEIN, J.PHYS.CHEM.LETT. 7(2016) 85-89 !\Comment: WARNING 
CH2O+H=>H+CO+H2                                   +1.94000000E+007 +2.19200000E+000 +1.17402900E+004 !\Author: UB !\Ref: N.J.LABBE, R.SIVARAMAKRISHNAN, C.FRANKLIN-GOLDSMITH, Y.GEORGIEVSKII, J.A.MILLER, S.J.KLIPPENSTEIN, J.PHYS.CHEM.LETT. 7(2016) 85-89 !\Comment: WARNING 
!___________________________________________________________________________________________________________ 
!\REACTIONCLASS: RADICAL_ALPHA_SCISSION
!___________________________________________________________________________________________________________ 
HCO+M<=>H+CO+M                                    +4.75000000E+011 +6.60000000E-001 +1.48700000E+004 !\Author: UB !\Ref: LI ET AL. IJCK 2007 !\Comment: REMOVED X1.2 
CO / +1.5000 / CH4 / +2.0000 / H2 / +2.0000 / CO2 / +2.0000 / C2H6 / +3.0000 / H2O / +6.0000 / 
!___________________________________________________________________________________________________________ 
!\REACTIONCLASS: R+R<=>RH_RH
!___________________________________________________________________________________________________________ 
HCO+O2<=>CO+HO2                                   +1.20000000E+010 +8.07000000E-001 -7.27000000E+002 !\Author: SP !\Ref: HSU ET AL. !\Comment: WARNING 
HCO+O<=>CO+OH                                     +3.02000000E+013 +0.00000000E+000 +0.00000000E+000 !\Author: WARNING !\Ref: TSANG AND HAMPSON, J. PHYS. CHEM. REF. DATA, 15 !\Comment: WARNING 
HCO+H<=>CO+H2                                     +9.13000000E+012 +4.10000000E-001 -2.15571500E+002 !\Author: UB !\Ref: L.B.HARDING, A.F.WAGNER, PROC. COMBUST. INST. 21(1986) 721-728 !\Comment: WARNING 
HCO+OH<=>CO+H2O                                   +3.01100000E+013 +0.00000000E+000 +0.00000000E+000 !\Author: WARNING !\Ref: TSANG AND HAMPSON, J. PHYS. CHEM. REF. DATA, 15 !\Comment: WARNING 
HCO+CH3<=>CO+CH4                                  +2.65000000E+013 +0.00000000E+000 +0.00000000E+000 !\Author: WARNING !\Ref: MULENKO, S.A. REV. ROUM. PHYS. 32, 173(1987) !\Comment: WARNING 
HCO+HCO<=>CO+CH2O                                 +2.70000000E+013 +0.00000000E+000 +0.00000000E+000 !\Author: UB !\Ref: G.FRIEDRICHS, J.T.HERBON, D.F.DAVIDSON, R.K.HANSON, PHYS. CHEM. CHEM. PHYS. 4(2002) 5778-5788 \COMMENT !\Comment: WARNING 
!___________________________________________________________________________________________________________ 
!\REACTIONCLASS: R+R<=>PRODUCTS
!___________________________________________________________________________________________________________ 
HCO+O<=>CO2+H                                     +3.00000000E+013 +0.00000000E+000 +0.00000000E+000 !\Author: WARNING !\Ref: TSANG AND HAMPSON, J. PHYS. CHEM. REF. DATA, 15 !\Comment: WARNING 
HCO+HO2=>CO2+H+OH                                 +3.00000000E+013 +0.00000000E+000 +0.00000000E+000 !\Author: WARNING !\Ref: TSANG AND HAMPSON, J. PHYS. CHEM. REF. DATA, 15 !\Comment: WARNING 
HCO+HCO=>H2+CO+CO                                 +3.00000000E+012 +0.00000000E+000 +0.00000000E+000 !\Author: WARNING !\Ref: TSANG AND HAMPSON, J. PHYS. CHEM. REF. DATA, 15 !\Comment: WARNING 
!___________________________________________________________________________________________________________ 
!\REACTIONCLASS: RADICAL_ADDITIONH
!___________________________________________________________________________________________________________ 
CH2OH(+M)<=>CH2O+H(+M)                            +7.37000000E+010 +8.11000000E-001 +3.95850000E+004 !\Author: SP !\Ref: E.E.DAME, D.M.GOLDEN, J. PHYS. CHEM. A, 117(2013) 7686-7696 !\Comment: WARNING 
LOW /                                             +3.50000000E+021 -1.99000000E+000 +2.40000000E+004 /
TROE /                           +8.44000000E-001 +9.00000000E+002 +1.00000000E+000 +3.31500000E+003 /
HE / +0.6700 / AR / +0.8500 / O2 / +1.0000 / CO / +1.5000 / CO2 / +2.0000 / H2 / +2.0000 / CH4 / +2.0000 / CH2O / +2.5000 / CH3OH / +3.0000 / C2H6 / +3.0000 / H2O / +6.0000 / 
CH3O(+M)<=>CH2O+H(+M)                             +1.13000000E+010 +1.21000000E+000 +2.40849000E+004 !\Author: UB !\Ref: E.E.DAME, D.M.GOLDEN, J. PHYS. CHEM. A, 117(2013) 7686-7696 !\Comment: WARNING 
LOW /                                             +6.02200000E+016 -5.47000000E-001 +1.80239000E+004 /
TROE /                           +3.41000000E-001 +2.80000000E+001 +1.00000000E+003 +2.33900000E+003 /
HE / +0.6700 / AR / +0.8500 / O2 / +1.0000 / CO / +1.5000 / CO2 / +2.0000 / H2 / +2.0000 / CH4 / +2.0000 / CH3OH / +3.0000 / C2H6 / +3.0000 / H2O / +6.0000 / 
!___________________________________________________________________________________________________________ 
!\REACTIONCLASS: RADICAL_ADDITIONOH
!___________________________________________________________________________________________________________ 
CH2O+OH<=>HOCH2O                                  +6.32000000E+006 +1.63000000E+000 +4.28400000E+003 !\Author: KPS !\Ref: DAMES, CNF, 2016 !\Comment: ORIGINALLY FROM XU /ZHU2006 
HOCH2O<=>HOCHO+H                                  +1.03200000E+017 -1.48000000E+000 +1.24800000E+004 !\Author: KPS !\Ref: DAMES, CNF, 2016 !\Comment: WARNING 
PLOG /                           +1.00000000E-003 +2.04200000E+012 -1.61000000E+000 +7.28000000E+003 /
PLOG /                           +4.00000000E-003 +8.06500000E+013 -1.90000000E+000 +8.11000000E+003 /
PLOG /                           +1.80000000E-002 +3.55000000E+015 -2.20000000E+000 +8.99000000E+003 /
PLOG /                           +7.50000000E-002 +1.56000000E+017 -2.50000000E+000 +9.91000000E+003 /
PLOG /                           +3.16000000E-001 +5.38900000E+018 -2.77000000E+000 +1.08500000E+004 /
PLOG /                           +1.33400000E+000 +8.62400000E+019 -2.93000000E+000 +1.17300000E+004 /
PLOG /                           +5.62300000E+000 +2.40500000E+020 -2.87000000E+000 +1.24300000E+004 /
PLOG /                           +2.37140000E+001 +3.21400000E+019 -2.42000000E+000 +1.27400000E+004 /
PLOG /                           +1.00000000E+002 +1.03200000E+017 -1.48000000E+000 +1.24800000E+004 /
!___________________________________________________________________________________________________________ 
!\REACTIONCLASS: RADICAL_ADDITIONHO2
!___________________________________________________________________________________________________________ 
CH2O+HO2<=>OCH2O2H                                +1.50000000E+011 +0.00000000E+000 +1.19000000E+004 !\Author: WARNING !\Ref: CURRAN ESTIMATE !\Comment: WARNING 
OCH2O2H<=>HOCH2O2                                 +3.00000000E+011 +0.00000000E+000 +8.60000000E+003 !\Author: WARNING !\Ref: CURRAN ESTIMATE !\Comment: WARNING 
HOCH2O2+HO2<=>HOCH2O2H+O2                         +3.50000000E+010 +0.00000000E+000 -3.27500000E+003 !\Author: WARNING !\Ref: CURRAN ESTIMATE !\Comment: WARNING 
HOCH2O+OH<=>HOCH2O2H                              +1.00000000E+013 +0.00000000E+000 +0.00000000E+000 !\Author: WARNING !\Ref: CURRAN ESTIMATE !\Comment: WARNING 
!___________________________________________________________________________________________________________ 
!\REACTIONCLASS: R+O2<=>RO2
!___________________________________________________________________________________________________________ 
HCO+O2<=>O2CHO                                    +1.20000000E+011 +0.00000000E+000 -1.10000000E+003 !\Author: WARNING !\Ref: CURRAN ESTIMATE !\Comment: WARNING 
!===========================================================================================================
!\SUBSPECIES: HOCHO
!===========================================================================================================
!___________________________________________________________________________________________________________ 
!\REACTIONCLASS: RH<=>PRODUCTS
!___________________________________________________________________________________________________________ 
HOCHO(+M)<=>CO+H2O(+M)                            +7.50000000E+014 +0.00000000E+000 +6.87100000E+004 !\Author: SP !\Ref: J.-G. CHANG, ET AL. J. PHYS. CHEM. A, 111(2007) 6789-6797 !\Comment: WARNING 
LOW /                                             +4.10000000E+015 +0.00000000E+000 +5.29800000E+004 /
HOCHO(+M)<=>CO2+H2(+M)                            +4.50000000E+013 +0.00000000E+000 +6.82400000E+004 !\Author: SP !\Ref: J.-G. CHANG, ET AL. J. PHYS. CHEM. A, 111(2007) 6789-6797 !\Comment: WARNING 
LOW /                                             +1.70000000E+015 +0.00000000E+000 +5.11100000E+004 /
!___________________________________________________________________________________________________________ 
!\REACTIONCLASS: RH+R_ABSTRACTION
!___________________________________________________________________________________________________________ 
HOCO+HO2<=>HOCHO+O2                               +4.00000000E+011 +0.00000000E+000 +0.00000000E+000 !\Author: UB !\Ref: H.G. YU, ET AL. J. CHEM. PHYS. 129(2008) 214307 !\Comment: WARNING 
HOCHO+O2<=>OCHO+HO2                               +3.00000000E+013 +0.00000000E+000 +6.30000000E+004 !\Author: UB !\Ref: P. MARSHALL, P. GLARBORG, PROC. COMBUST. INST. 35(2015) 153-160 !\Comment: WARNING 
HOCHO+H<=>HOCO+H2                                 +2.30000000E+002 +3.27200000E+000 +4.85800000E+003 !\Author: UB !\Ref: P. MARSHALL, P. GLARBORG, PROC. COMBUST. INST. 35(2015) 153-160 !\Comment: WARNING 
HOCHO+H<=>OCHO+H2                                 +4.20000000E+005 +2.25500000E+000 +1.40910000E+004 !\Author: UB !\Ref: P. MARSHALL, P. GLARBORG, PROC. COMBUST. INST. 35(2015) 153-160 !\Comment: WARNING 
HOCHO+O<=>HOCO+OH                                 +5.10000000E+001 +3.42200000E+000 +4.21600000E+003 !\Author: UB !\Ref: P. MARSHALL, P. GLARBORG, PROC. COMBUST. INST. 35(2015) 153-160 !\Comment: WARNING 
HOCHO+O<=>OCHO+OH                                 +1.70000000E+005 +2.10300000E+000 +9.88000000E+003 !\Author: UB !\Ref: P. MARSHALL, P. GLARBORG, PROC. COMBUST. INST. 35(2015) 153-160 !\Comment: WARNING 
HOCHO+OH<=>HOCO+H2O                               +7.80000000E-006 +5.57000000E+000 -2.36500000E+003 !\Author: UB !\Ref: J.M. ANGLADA, J. AM. CHEM. SOC. 126(2004) 9809-9820 !\Comment: WARNING 
HOCHO+OH<=>OCHO+H2O                               +4.90000000E-005 +4.91000000E+000 -5.06700000E+003 !\Author: UB !\Ref: J.M. ANGLADA, J. AM. CHEM. SOC. 126(2004) 9809-9820 !\Comment: WARNING 
HOCHO+CH3=>CH4+CO+OH                              +3.90000000E-007 +5.80000000E+000 +2.20000000E+003 !\Author: WARNING !\Ref: MARINOV ESTIMATE !\Comment: WARNING 
HOCHO+HO2<=>HOCO+H2O2                             +4.70000000E-001 +3.97500000E+000 +1.67870000E+004 !\Author: UB !\Ref: P. MARSHALL, P. GLARBORG, PROC. COMBUST. INST. 35(2015) 153-160 !\Comment: WARNING 
HOCHO+HO2<=>OCHO+H2O2                             +3.90000000E+001 +3.08000000E+000 +2.52060000E+004 !\Author: UB !\Ref: P. MARSHALL, P. GLARBORG, PROC. COMBUST. INST. 35(2015) 153-160 !\Comment: WARNING 
!___________________________________________________________________________________________________________ 
!\REACTIONCLASS: R+O2<=>RO2
!___________________________________________________________________________________________________________ 
OCHO+O2<=>CO2+HO2                                 +5.00000000E+013 +0.00000000E+000 +0.00000000E+000 !\Author: UB !\Ref: P. MARSHALL, P. GLARBORG, PROC. COMBUST. INST. 35(2015) 153-160 !\Comment: WARNING 
!===========================================================================================================
!\ENDSUBSPECIES: HOCHO
!===========================================================================================================
!----------------------------------------------------------------------------------------------------------------------------------
!\ENDSUBMECH: CH2O
!----------------------------------------------------------------------------------------------------------------------------------
!++++++++++++++++++++++++++++++++++++++++++++++++++++++++++++++++++++++++++++++++++++++++++++++++++++++++++++++++++++++++++++++++++++++++++++++++++++++++++++++
!\END_KINETICS_MODULE: C1
!++++++++++++++++++++++++++++++++++++++++++++++++++++++++++++++++++++++++++++++++++++++++++++++++++++++++++++++++++++++++++++++++++++++++++++++++++++++++++++++
!++++++++++++++++++++++++++++++++++++++++++++++++++++++++++++++++++++++++++++++++++++++++++++++++++++++++++++++++++++++++++++++++++++++++++++++++++++++++++++++
!\KINETICS_MODULE: C2
!++++++++++++++++++++++++++++++++++++++++++++++++++++++++++++++++++++++++++++++++++++++++++++++++++++++++++++++++++++++++++++++++++++++++++++++++++++++++++++++
!----------------------------------------------------------------------------------------------------------------------------------
!\SUBMECH: C2H6
!----------------------------------------------------------------------------------------------------------------------------------
!___________________________________________________________________________________________________________ 
!\REACTIONCLASS: RH<=>PRODUCTS
!___________________________________________________________________________________________________________ 
CH3+CH3(+M)<=>C2H6(+M)                            +2.27700000E+015 -6.90000000E-001 +1.74900000E+002 !\Author: WARNING !\Ref: WANG ET AL., JPC A 107 !\Comment: WARNING 
LOW /                                             +8.05400000E+031 -3.75000000E+000 +9.81600000E+002 /
TROE /                           +0.00000000E+000 +5.70000000E+002 +1.00000000E+030 +1.00000000E+030 /
CO / +2.0000 / CO2 / +3.0000 / H2O / +5.0000 / 
C2H5+H(+M)<=>C2H6(+M)                             +5.21000000E+017 -9.90000000E-001 +1.58000000E+003 !\Author: WARNING !\Ref: WANG ET AL., JPC A 107 !\Comment: WARNING 
LOW /                                             +1.99000000E+041 -7.08000000E+000 +6.68500000E+003 /
TROE /                           +8.42000000E-001 +1.25000000E+002 +2.21900000E+003 +6.88200000E+003 /
HE / +0.7000 / AR / +0.7000 / CO / +1.5000 / CO2 / +2.0000 / H2 / +2.0000 / CH4 / +2.0000 / C2H6 / +3.0000 / H2O / +6.0000 / 
CH3+CH3<=>H+C2H5                                  +1.03200000E+002 +3.23000000E+000 +1.12361000E+004 !\Author: WARNING !\Ref: STEWART ET AL C&F 1989 !\Comment: WARNING 
PLOG /                           +1.00000000E-002 +4.74000000E+012 +1.05000000E-001 +1.06643000E+004 /
PLOG /                           +1.00000000E-001 +2.57000000E+013 -9.60000000E-002 +1.14061000E+004 /
PLOG /                           +1.00000000E+000 +3.10000000E+014 -3.62000000E-001 +1.33725000E+004 /
PLOG /                           +1.00000000E+001 +2.15000000E+010 +8.85000000E-001 +1.35325000E+004 /
PLOG /                           +1.00000000E+002 +1.03200000E+002 +3.23000000E+000 +1.12361000E+004 /
!___________________________________________________________________________________________________________ 
!\REACTIONCLASS: RH+R_ABSTRACTION
!___________________________________________________________________________________________________________ 
C2H6+O2<=>C2H5+HO2                                +6.03000000E+013 +0.00000000E+000 +5.18700000E+004 !\Author: WARNING !\Ref: BAULCH ET AL., J. PHYS. CHEM. REF DATA, 21 !\Comment: WARNING 
C2H6+O<=>C2H5+OH                                  +3.55000000E+006 +2.40000000E+000 +5.83000000E+003 !\Author: WARNING !\Ref: MIYOSHI,A. ET AL., CHEM. PHYS. LETT. 204, 241-247(1993) !\Comment: WARNING 
C2H6+H<=>C2H5+H2                                  +7.35000000E+003 +3.10000000E+000 +5.34000000E+003 !\Author: UB !\Ref: R.SIVARAMAKRISHNAN, J.V.MICHAEL, B.RUSCIC, INT. J. CHEM. KINET. 44(2012) 194-205 !\Comment: WARNING 
DUP
C2H6+H<=>C2H5+H2                                  +3.26000000E+014 +0.00000000E+000 +1.37000000E+004 !\Author: UB !\Ref: R.SIVARAMAKRISHNAN, J.V.MICHAEL, B.RUSCIC, INT. J. CHEM. KINET. 44(2012) 194-205 !\Comment: WARNING 
DUP
C2H6+OH<=>C2H5+H2O                                +1.61390000E+006 +2.22400000E+000 +7.41230000E+002 !\Author: UB !\Ref: L.N. KRASNOPEROV, J.V.MICAHEL, J.PHYS.CHEM.A, 108(2004) 5643-5648 !\Comment: WARNING 

C2H6+HO2<=>C2H5+H2O2                              +2.77000000E+001 +3.59000000E+000 +1.56000000E+004 !\Author: WARNING !\Ref: WARNING !\Comment: WARNING 
C2H6+O2CHO<=>C2H5+HO2CHO                          +4.23000000E+003 +2.96000000E+000 +1.05000000E+004 !\Author: SP !\Ref: H-H CARSTENSEN, A.M. DEAN, O. DEUTSCHMANN, PROC. COMBUST. INST. 31(2007) 149-157 ! !\Comment: WARNING 
HO2CHO(+M)<=>OCHO+OH(+M)                          +4.04972000E+019 -1.15300000E+000 +4.42504900E+004 !\Author: ANALOGY TO CH3CO2H<=>CH3O+OH(BASED ON BDE) !\Ref: WARNING !\Comment: WARNING 
LOW /                                             +3.80285000E+042 -7.50200000E+000 +4.67560970E+004 /
TROE /                           +8.37500000E-001 +3.65620000E+004 +4.98800000E+002 +9.99000000E+003 /
C2H6+CH<=>C2H5+CH2                                +1.10000000E+014 +0.00000000E+000 -2.60000000E+002 !\Author: WARNING !\Ref: TSANG AND HAMPSON, J. PHYS. CHEM. REF. DATA, 15 !\Comment: WARNING 
C2H6+CH2(S)<=>C2H5+CH3                            +1.20000000E+014 +0.00000000E+000 +0.00000000E+000 !\Author: WARNING !\Ref: MECHANISM AND MODELING OF NITROGEN CHEMISTRY IN COMBUSTION, WSS / CI, AUTUMN 1988 !\Comment: WARNING 
C2H6+CH3<=>C2H5+CH4                               +3.45000000E+001 +3.44000000E+000 +1.03910000E+004 !\Author: UB !\Ref: S.L.PEUKERT, N.J.LABBE, R.SIVARAMAKRISHNAN, J.V.MICHAEL, J.PHYS.CHEM.A, 117(2013) 10228-10238 !\Comment: WARNING 
C2H6+CH3O<=>C2H5+CH3OH                            +2.41000000E+011 +0.00000000E+000 +7.09000000E+003 !\Author: WARNING !\Ref: TSANG AND HAMPSON, J. PHYS. CHEM. REF. DATA, 15 !\Comment: WARNING 
C2H6+CH3O2=C2H5+CH3O2H                            +4.04000000E+001 +3.55000000E+000 +1.69000000E+004 !\Author: WARNING !\Ref: CARSTENSEN AND DEAN PROC COMBUST INST 30(2007) 995?003 !\Comment: WARNING 
C2H6+C2H5O2=C2H5+C2H5O2H                          +5.88000000E+001 +3.49000000E+000 +1.71000000E+004 !\Author: WARNING !\Ref: CARSTENSEN AND DEAN PROC COMBUST INST 30(2007) 995?003 !\Comment: WARNING 
!___________________________________________________________________________________________________________ 
!\REACTIONCLASS: RADICAL_BETA_SCISSION
!___________________________________________________________________________________________________________ 
C2H4+H(+M)<=>C2H5(+M)                             +9.56900000E+008 +1.46300000E+000 +1.35500000E+003 !\Author: WARNING !\Ref: MILLER KLIPPENSTEIN PCCP 2004, 6, 1192-1202 !\Comment: WARNING 
LOW /                                             +1.41900000E+039 -6.64200000E+000 +5.76900000E+003 /
TROE /                           -5.69000000E-001 +2.99000000E+002 -9.14700000E+003 +1.52400000E+002 /
AR / +0.7000 / CO / +1.5000 / H2 / +2.0000 / CH4 / +2.0000 / CO2 / +2.0000 / C2H6 / +3.0000 / H2O / +6.0000 / HE / 0.5 /
!___________________________________________________________________________________________________________ 
!\REACTIONCLASS: R+R<=>RH+RH
!___________________________________________________________________________________________________________ 
C2H5+H<=>C2H4+H2                                  +1.81000000E+011 +0.00000000E+000 +0.00000000E+000 !\Author: UB !\Ref: Y.ZHANG, Q.S.LI, S.W.ZHANG, J.MOL.STRUCT.(THEOCHEM) 682(2004) 163-170 !\Comment: WARNING 
C2H4+C2H4<=>C2H5+C2H3                             +4.82000000E+014 +0.00000000E+000 +7.15300000E+004 !\Author: WARNING !\Ref: TSANG AND HAMPSON, J. PHYS. CHEM. REF. DATA, 15 !\Comment: WARNING 
C2H5+CH3<=>CH4+C2H4                               +1.18000000E+004 +2.45000000E+000 -2.92100000E+003 !\Author: WARNING !\Ref: ZHU, R.S. ET AL.,J. CHEM. PHYS. 120 !\Comment: WARNING 
!___________________________________________________________________________________________________________ 
!\REACTIONCLASS: RADICAL_ADDITIONO
!___________________________________________________________________________________________________________ 
C2H5+O<=>C2H5O                                    +3.17000000E+013 +3.00000000E-002 -3.94000000E+002 !\Author: UB !\Ref: L.B.HARDING, S.J.KLIPPENSTEIN, Y.GEORGIEVSHII, PROC.COMBUST.INST, 30(2005) 985-993 !\Comment: WARNING 
C2H5+O<=>C2H4+OH                                  +3.17000000E+012 +3.00000000E-002 -3.94000000E+002 !\Author: UB !\Ref: L.B.HARDING, S.J.KLIPPENSTEIN, Y.GEORGIEVSHII, PROC.COMBUST.INST, 30(2005) 985-993 !\Comment: WARNING 
!___________________________________________________________________________________________________________ 
!\REACTIONCLASS: RADICAL_ADDITIONOH
!___________________________________________________________________________________________________________ 
C2H5+OH<=>C2H4+H2O                                +4.69610000E+018 -1.58050000E+000 +7.99920000E+003 !\Author: UB !\Ref: N.J.LABBE, R.SIVARAMAKRISHNAN, S.J.KLIPPENSTEIN, PROC.COMBUST.INST. 35(2015) 447-455 !\Comment: WARNING 
PLOG /                           +1.00000000E-003 +1.29260000E+019 -1.96000000E+000 +2.72700000E+002 /
PLOG /                           +1.00000000E-002 +1.21840000E+019 -1.95330000E+000 +2.38800000E+002 /
PLOG /                           +1.00000000E-001 +4.10520000E+019 -2.10070000E+000 +6.25400000E+002 /
PLOG /                           +1.00000000E+000 +7.94060000E+022 -2.98920000E+000 +3.86260000E+003 /
PLOG /                           +1.00000000E+001 +2.79260000E+024 -3.32870000E+000 +7.74880000E+003 /
PLOG /                           +1.00000000E+002 +4.69610000E+018 -1.58050000E+000 +7.99920000E+003 /
C2H5+OH<=>CH3+CH2OH                               +6.50440000E+022 -2.44270000E+000 +1.26466000E+004 !\Author: UB !\Ref: N.J.LABBE, R.SIVARAMAKRISHNAN, S.J.KLIPPENSTEIN, PROC.COMBUST.INST. 35(2015) 447-455 !\Comment: WARNING 
PLOG /                           +1.00000000E-003 +9.20170000E+017 -1.29940000E+000 +2.50460000E+003 /
PLOG /                           +1.00000000E-002 +1.09810000E+018 -1.32060000E+000 +2.56940000E+003 /
PLOG /                           +1.00000000E-001 +5.73670000E+018 -1.51820000E+000 +3.18480000E+003 /
PLOG /                           +1.00000000E+000 +6.52780000E+021 -2.35150000E+000 +6.02270000E+003 /
PLOG /                           +1.00000000E+001 +1.87990000E+025 -3.24950000E+000 +1.05762000E+004 /
PLOG /                           +1.00000000E+002 +6.50440000E+022 -2.44270000E+000 +1.26466000E+004 /
!___________________________________________________________________________________________________________ 
!\REACTIONCLASS: RADICAL_ADDITIONHO2
!___________________________________________________________________________________________________________ 
C2H5+HO2<=>C2H5O+OH                               +1.00000000E+012 +2.69000000E-001 -6.88000000E+002 !\Author: WARNING !\Ref: WARNING !\Comment: WARNING 
C2H5+HO2<=>C2H4+H2O2                              +6.20000000E+012 +0.00000000E+000 +0.00000000E+000 !\Author: UB !\Ref: W.LUDWIG, B.BRANDT, G.FRIEDRICHS, F.TEMPS, J.PHYS.CHEM.A, 110(2006) 3330-3337, 80 !\Comment: WARNING 
!___________________________________________________________________________________________________________ 
!\REACTIONCLASS: RADICAL_ADDITIONCH3O2
!___________________________________________________________________________________________________________ 
C2H5+CH3O2<=>C2H5O+CH3O                           +8.00000000E+012 +0.00000000E+000 -1.00000000E+003 !\Author: WARNING !\Ref: CURRAN. BASED ON CH3+HO2<=>PRODUCTS !\Comment: WARNING 
!___________________________________________________________________________________________________________ 
!\REACTIONCLASS: R+O2<=>PRODUCTS
!___________________________________________________________________________________________________________ 
C2H5+O2<=>C2H5O2                                  +1.59000000E+030 -5.56000000E+000 +5.90900000E+003 !\Author: UB !\Ref: S.J. KLIPPENSTEIN, PROC. COMBUST. INST. 36(2017) 77-111 !\Comment: WARNING 
PLOG /                           +1.00000000E-004 +1.28000000E+042 -1.11200000E+001 +5.13700000E+003 /
PLOG /                           +3.00000000E-004 +1.95000000E+043 -1.13000000E+001 +5.48500000E+003 /
PLOG /                           +1.00000000E-003 +1.22000000E+044 -1.13600000E+001 +5.85000000E+003 /
PLOG /                           +3.00000000E-003 +3.23000000E+044 -1.13200000E+001 +6.19800000E+003 /
PLOG /                           +1.00000000E-002 +1.31000000E+045 -1.13300000E+001 +6.76100000E+003 /
PLOG /                           +3.00000000E-002 +1.20000000E+045 -1.11500000E+001 +7.16300000E+003 /
PLOG /                           +1.00000000E-001 +4.34000000E+044 -1.08300000E+001 +7.56400000E+003 /
PLOG /                           +3.00000000E-001 +4.87000000E+043 -1.03700000E+001 +7.81000000E+003 /
PLOG /                           +1.00000000E+000 +3.98000000E+042 -9.86000000E+000 +8.12400000E+003 /
PLOG /                           +3.00000000E+000 +1.24000000E+040 -8.95000000E+000 +7.85700000E+003 /
PLOG /                           +1.00000000E+001 +2.16000000E+037 -7.95000000E+000 +7.52500000E+003 /
PLOG /                           +3.00000000E+001 +1.59000000E+034 -6.88000000E+000 +6.91300000E+003 /
PLOG /                           +1.00000000E+002 +1.59000000E+030 -5.56000000E+000 +5.90900000E+003 /
C2H5+O2<=>C2H4O2H                                 +1.90000000E+015 -1.72000000E+000 +8.03400000E+003 !\Author: UB !\Ref: S.J. KLIPPENSTEIN, PROC. COMBUST. INST. 36(2017) 77-111 !\Comment: WARNING 
PLOG /                           +1.00000000E-004 +3.23000000E+021 -5.53000000E+000 -8.35000000E+001 /
PLOG /                           +3.00000000E-004 +4.60000000E+023 -6.12000000E+000 +5.86300000E+002 /
PLOG /                           +1.00000000E-003 +2.86000000E+025 -6.60000000E+000 +1.27900000E+003 /
PLOG /                           +3.00000000E-003 +2.90000000E+024 -6.19000000E+000 +1.22900000E+003 /
PLOG /                           +1.00000000E-002 +5.88000000E+025 -6.49000000E+000 +2.02600000E+003 /
PLOG /                           +3.00000000E-002 +2.90000000E+025 -6.26000000E+000 +2.44900000E+003 /
PLOG /                           +1.00000000E-001 +4.63000000E+026 -6.47000000E+000 +3.59800000E+003 /
PLOG /                           +3.00000000E-001 +4.74000000E+026 -6.29000000E+000 +4.51800000E+003 /
PLOG /                           +1.00000000E+000 +3.59000000E+026 -6.03000000E+000 +5.71500000E+003 /
PLOG /                           +3.00000000E+000 +6.32000000E+025 -5.58000000E+000 +6.79300000E+003 /
PLOG /                           +1.00000000E+001 +6.63000000E+023 -4.74000000E+000 +7.75600000E+003 /
PLOG /                           +3.00000000E+001 +7.71000000E+020 -3.63000000E+000 +8.31900000E+003 /
PLOG /                           +1.00000000E+002 +1.90000000E+015 -1.72000000E+000 +8.03400000E+003 /
C2H5+O2<=>C2H4+HO2                                +1.89000000E+011 +1.40000000E-001 +6.37300000E+003 !\Author: UB !\Ref: S.J. KLIPPENSTEIN, PROC. COMBUST. INST. 36(2017) 77-111 !\Comment: WARNING 
PLOG /                           +1.00000000E-004 +9.10000000E+000 +2.87000000E+000 -5.09900000E+003 /
PLOG /                           +3.00000000E-004 +1.18000000E+001 +2.84000000E+000 -5.02900000E+003 /
PLOG /                           +1.00000000E-003 +2.82000000E+001 +2.73000000E+000 -4.78000000E+003 /
PLOG /                           +3.00000000E-003 +1.10000000E+002 +2.56000000E+000 -4.38000000E+003 /
PLOG /                           +1.00000000E-002 +9.57000000E+002 +2.30000000E+000 -3.73500000E+003 /
PLOG /                           +3.00000000E-002 +1.32000000E+004 +1.98000000E+000 -2.93300000E+003 /
PLOG /                           +1.00000000E-001 +4.90000000E+005 +1.54000000E+000 -1.79000000E+003 /
PLOG /                           +3.00000000E-001 +2.41000000E+007 +1.07000000E+000 -4.97700000E+002 /
PLOG /                           +1.00000000E+000 +2.47000000E+009 +5.10000000E-001 +1.15700000E+003 /
PLOG /                           +3.00000000E+000 +1.36000000E+011 +4.00000000E-002 +2.78900000E+003 /
PLOG /                           +1.00000000E+001 +3.13000000E+012 -3.10000000E-001 +4.50100000E+003 /
PLOG /                           +3.00000000E+001 +5.29000000E+012 -3.30000000E-001 +5.72800000E+003 /
PLOG /                           +1.00000000E+002 +1.89000000E+011 +1.40000000E-001 +6.37300000E+003 /
C2H5+O2<=>C2H4O1-2+OH                             +9.68000000E+014 -1.22000000E+000 +1.25000000E+004 !\Author: UB !\Ref: S.J. KLIPPENSTEIN, PROC. COMBUST. INST. 36(2017) 77-111 !\Comment: WARNING 
PLOG /                           +1.00000000E-004 +1.37000000E-005 +4.20000000E+000 -5.61800000E+003 /
PLOG /                           +3.00000000E-004 +1.85000000E-005 +4.16000000E+000 -5.53700000E+003 /
PLOG /                           +1.00000000E-003 +4.96000000E-005 +4.04000000E+000 -5.26000000E+003 /
PLOG /                           +3.00000000E-003 +2.27000000E-004 +3.85000000E+000 -4.82500000E+003 /
PLOG /                           +1.00000000E-002 +2.59000000E-003 +3.55000000E+000 -4.12100000E+003 /
PLOG /                           +3.00000000E-002 +5.18000000E-002 +3.18000000E+000 -3.23800000E+003 /
PLOG /                           +1.00000000E-001 +4.06000000E+000 +2.65000000E+000 -1.92800000E+003 /
PLOG /                           +3.00000000E-001 +6.08000000E+002 +2.04000000E+000 -3.70900000E+002 /
PLOG /                           +1.00000000E+000 +4.86000000E+005 +1.22000000E+000 +1.80200000E+003 /
PLOG /                           +3.00000000E+000 +4.99000000E+008 +3.90000000E-001 +4.21800000E+003 /
PLOG /                           +1.00000000E+001 +8.78000000E+011 -4.90000000E-001 +7.19000000E+003 /
PLOG /                           +3.00000000E+001 +1.69000000E+014 -1.09000000E+000 +9.93600000E+003 /
PLOG /                           +1.00000000E+002 +9.68000000E+014 -1.22000000E+000 +1.25000000E+004 /
C2H5O2<=>C2H4O2H                                  +1.87000000E+008 +5.70000000E-001 +2.85900000E+004 !\Author: UB !\Ref: S.J. KLIPPENSTEIN, PROC. COMBUST. INST. 36(2017) 77-111 !\Comment: WARNING 
PLOG /                           +1.00000000E-004 +3.15000000E+031 -8.25000000E+000 +2.93600000E+004 /
PLOG /                           +3.00000000E-004 +3.50000000E+030 -7.88000000E+000 +2.93300000E+004 /
PLOG /                           +1.00000000E-003 +1.52000000E+029 -7.37000000E+000 +2.92100000E+004 /
PLOG /                           +3.00000000E-003 +3.47000000E+027 -6.77000000E+000 +2.90000000E+004 /
PLOG /                           +1.00000000E-002 +3.57000000E+025 -6.04000000E+000 +2.87800000E+004 /
PLOG /                           +3.00000000E-002 +1.60000000E+024 -5.51000000E+000 +2.88000000E+004 /
PLOG /                           +1.00000000E-001 +1.44000000E+021 -4.40000000E+000 +2.84100000E+004 /
PLOG /                           +3.00000000E-001 +2.85000000E+019 -3.73000000E+000 +2.84900000E+004 /
PLOG /                           +1.00000000E+000 +1.27000000E+017 -2.81000000E+000 +2.85000000E+004 /
PLOG /                           +3.00000000E+000 +5.27000000E+014 -1.90000000E+000 +2.84700000E+004 /
PLOG /                           +1.00000000E+001 +4.67000000E+013 -1.40000000E+000 +2.89700000E+004 /
PLOG /                           +3.00000000E+001 +4.21000000E+012 -9.20000000E-001 +2.93800000E+004 /
PLOG /                           +1.00000000E+002 +1.87000000E+008 +5.70000000E-001 +2.85900000E+004 /
C2H5O2<=>C2H4+HO2                                 +1.92000000E+030 -5.71000000E+000 +3.59100000E+004 !\Author: SERJIO !\Ref: S.J. KLIPPENSTEIN, PROC. COMBUST. INST. 36(2017) 77-111 !\Comment: WARNING 
PLOG /                           +1.00000000E-004 +1.91000000E+046 -1.18500000E+001 +3.64400000E+004 /
PLOG /                           +3.00000000E-004 +4.21000000E+046 -1.18800000E+001 +3.68200000E+004 /
PLOG /                           +1.00000000E-003 +3.63000000E+046 -1.17700000E+001 +3.71000000E+004 /
PLOG /                           +3.00000000E-003 +1.70000000E+046 -1.15800000E+001 +3.73300000E+004 /
PLOG /                           +1.00000000E-002 +4.36000000E+045 -1.12800000E+001 +3.75700000E+004 /
PLOG /                           +3.00000000E-002 +8.12000000E+044 -1.09400000E+001 +3.77800000E+004 /
PLOG /                           +1.00000000E-001 +4.61000000E+043 -1.04300000E+001 +3.79100000E+004 /
PLOG /                           +3.00000000E-001 +8.69000000E+041 -9.77000000E+000 +3.78600000E+004 /
PLOG /                           +1.00000000E+000 +8.65000000E+039 -9.01000000E+000 +3.77800000E+004 /
PLOG /                           +3.00000000E+000 +7.24000000E+036 -7.95000000E+000 +3.72400000E+004 /
PLOG /                           +1.00000000E+001 +4.30000000E+033 -6.84000000E+000 +3.66600000E+004 /
PLOG /                           +3.00000000E+001 +1.92000000E+030 -5.71000000E+000 +3.59100000E+004 /
PLOG /                           +1.00000000E+002 +2.37000000E+026 -4.37000000E+000 +3.48400000E+004 /
C2H5O2<=>C2H4O1-2+OH                              +2.45000000E+031 -6.10000000E+000 +4.45600000E+004 !\Author: UB !\Ref: S.J. KLIPPENSTEIN, PROC. COMBUST. INST. 36(2017) 77-111 !\Comment: WARNING 
PLOG /                           +1.00000000E-004 +2.00000000E+049 -1.33200000E+001 +3.88200000E+004 /
PLOG /                           +3.00000000E-004 +1.66000000E+050 -1.35200000E+001 +3.95100000E+004 /
PLOG /                           +1.00000000E-003 +6.61000000E+050 -1.36200000E+001 +4.01800000E+004 /
PLOG /                           +3.00000000E-003 +3.89000000E+048 -1.28500000E+001 +3.98300000E+004 /
PLOG /                           +1.00000000E-002 +7.63000000E+048 -1.28200000E+001 +4.06200000E+004 /
PLOG /                           +3.00000000E-002 +9.69000000E+046 -1.21100000E+001 +4.06400000E+004 /
PLOG /                           +1.00000000E-001 +9.94000000E+046 -1.19400000E+001 +4.16700000E+004 /
PLOG /                           +3.00000000E-001 +1.25000000E+045 -1.12000000E+001 +4.20200000E+004 /
PLOG /                           +1.00000000E+000 +1.48000000E+044 -1.07100000E+001 +4.30400000E+004 /
PLOG /                           +3.00000000E+000 +1.03000000E+042 -9.86000000E+000 +4.36400000E+004 /
PLOG /                           +1.00000000E+001 +2.46000000E+039 -8.87000000E+000 +4.42900000E+004 /
PLOG /                           +3.00000000E+001 +1.85000000E+036 -7.75000000E+000 +4.46600000E+004 /
PLOG /                           +1.00000000E+002 +2.45000000E+031 -6.10000000E+000 +4.45600000E+004 /
C2H4O2H<=>C2H4O1-2+OH                             +3.18000000E+021 -2.97000000E+000 +1.64000000E+004 !\Author: UB !\Ref: S.J. KLIPPENSTEIN, PROC. COMBUST. INST. 36(2017) 77-111 !\Comment: WARNING 
PLOG /                           +1.00000000E-004 +2.20000000E+024 -5.76000000E+000 +1.24100000E+004 /
PLOG /                           +3.00000000E-004 +7.31000000E+026 -6.39000000E+000 +1.33400000E+004 /
PLOG /                           +1.00000000E-003 +1.26000000E+029 -6.91000000E+000 +1.42400000E+004 /
PLOG /                           +3.00000000E-003 +1.68000000E+028 -6.45000000E+000 +1.42300000E+004 /
PLOG /                           +1.00000000E-002 +2.19000000E+030 -6.94000000E+000 +1.52200000E+004 /
PLOG /                           +3.00000000E-002 +1.40000000E+030 -6.70000000E+000 +1.55400000E+004 /
PLOG /                           +1.00000000E-001 +9.95000000E+031 -7.10000000E+000 +1.66100000E+004 /
PLOG /                           +3.00000000E-001 +6.33000000E+031 -6.87000000E+000 +1.70800000E+004 /
PLOG /                           +1.00000000E+000 +2.01000000E+031 -6.53000000E+000 +1.75500000E+004 /
PLOG /                           +3.00000000E+000 +1.19000000E+030 -6.00000000E+000 +1.77500000E+004 /
PLOG /                           +1.00000000E+001 +4.00000000E+027 -5.08000000E+000 +1.75500000E+004 /
PLOG /                           +3.00000000E+001 +7.84000000E+024 -4.12000000E+000 +1.71300000E+004 /
PLOG /                           +1.00000000E+002 +3.18000000E+021 -2.97000000E+000 +1.64000000E+004 /
C2H4+HO2<=>C2H4O2H                                +4.40000000E+018 -2.17000000E+000 +1.68400000E+004 !\Author: UB !\Ref: S.J. KLIPPENSTEIN, PROC. COMBUST. INST. 36(2017) 77-111 !\Comment: WARNING 
PLOG /                           +1.00000000E-004 +3.14000000E+020 -5.24000000E+000 +1.10300000E+004 /
PLOG /                           +3.00000000E-004 +2.70000000E+020 -5.14000000E+000 +1.14300000E+004 /
PLOG /                           +1.00000000E-003 +2.57000000E+021 -5.24000000E+000 +1.21900000E+004 /
PLOG /                           +3.00000000E-003 +1.17000000E+023 -5.53000000E+000 +1.29900000E+004 /
PLOG /                           +1.00000000E-002 +6.65000000E+025 -6.13000000E+000 +1.41400000E+004 /
PLOG /                           +3.00000000E-002 +2.22000000E+027 -6.37000000E+000 +1.49800000E+004 /
PLOG /                           +1.00000000E-001 +8.69000000E+028 -6.60000000E+000 +1.60100000E+004 /
PLOG /                           +3.00000000E-001 +3.44000000E+029 -6.55000000E+000 +1.68000000E+004 /
PLOG /                           +1.00000000E+000 +2.67000000E+029 -6.27000000E+000 +1.75300000E+004 /
PLOG /                           +3.00000000E+000 +2.15000000E+028 -5.71000000E+000 +1.79400000E+004 /
PLOG /                           +1.00000000E+001 +1.49000000E+026 -4.82000000E+000 +1.80700000E+004 /
PLOG /                           +3.00000000E+001 +2.14000000E+023 -3.77000000E+000 +1.78200000E+004 /
PLOG /                           +1.00000000E+002 +4.40000000E+018 -2.17000000E+000 +1.68400000E+004 /
C2H4+HO2<=>C2H4O1-2+OH                            +2.22000000E+012 +1.60000000E-001 +1.99800000E+004 !\Author: UB !\Ref: S.J. KLIPPENSTEIN, PROC. COMBUST. INST. 36(2017) 77-111 !\Comment: WARNING 
PLOG /                           +1.00000000E-004 +1.03000000E+004 +2.42000000E+000 +1.20500000E+004 /
PLOG /                           +3.00000000E-004 +1.07000000E+004 +2.41000000E+000 +1.20600000E+004 /
PLOG /                           +1.00000000E-003 +1.09000000E+004 +2.41000000E+000 +1.20700000E+004 /
PLOG /                           +3.00000000E-003 +1.15000000E+004 +2.41000000E+000 +1.20800000E+004 /
PLOG /                           +1.00000000E-002 +1.34000000E+004 +2.39000000E+000 +1.21200000E+004 /
PLOG /                           +3.00000000E-002 +2.01000000E+004 +2.34000000E+000 +1.22300000E+004 /
PLOG /                           +1.00000000E-001 +5.97000000E+004 +2.20000000E+000 +1.25300000E+004 /
PLOG /                           +3.00000000E-001 +4.15000000E+005 +1.96000000E+000 +1.30900000E+004 /
PLOG /                           +1.00000000E+000 +1.32000000E+007 +1.54000000E+000 +1.41200000E+004 /
PLOG /                           +3.00000000E+000 +9.33000000E+008 +1.02000000E+000 +1.54700000E+004 /
PLOG /                           +1.00000000E+001 +1.08000000E+011 +4.50000000E-001 +1.72200000E+004 /
PLOG /                           +3.00000000E+001 +2.12000000E+012 +1.10000000E-001 +1.87500000E+004 /
PLOG /                           +1.00000000E+002 +2.22000000E+012 +1.60000000E-001 +1.99800000E+004 /
!===========================================================================================================
!\SUBSPECIES: C2H5O2H
!===========================================================================================================
!___________________________________________________________________________________________________________ 
!\REACTIONCLASS: RH+R_ABSTRACTION
!___________________________________________________________________________________________________________ 
C2H5O2+HO2<=>C2H5O2H+O2                           +1.75000000E+010 +0.00000000E+000 -3.27500000E+003 !\Author: WARNING !\Ref: TSANG, JPC REF. DATA, 16 !\Comment: WARNING 
C2H5O2+CH2O<=>C2H5O2H+HCO                         +1.99000000E+012 +0.00000000E+000 +1.16600000E+004 !\Author: WARNING !\Ref: TSANG AND HAMPSON, J. PHYS. CHEM. REF. DATA, 15 !\Comment: WARNING 
C2H5O2+CH4<=>C2H5O2H+CH3                          +1.24000000E+001 +3.69000000E+000 +2.13000000E+004 !\Author: SP !\Ref: H-H CARSTENSEN, A.M. DEAN, O. DEUTSCHMANN, PROC. COMBUST. INST. 31(2007) 149-157 !\Comment: WARNING 
C2H5O2+CH3OH<=>C2H5O2H+CH2OH                      +1.81000000E+012 +0.00000000E+000 +1.37100000E+004 !\Author: WARNING !\Ref: TSANG, JPC REF. DATA, 16 !\Comment: WARNING 
C2H5O2+H2<=>C2H5O2H+H                             +1.50000000E+014 +0.00000000E+000 +2.60300000E+004 !\Author: WARNING !\Ref: TSANG & HAMPSON, METHANE, J. PHYS. CHEM. REF. DATA, VOL 15, 1986 !\Comment: WARNING 
!___________________________________________________________________________________________________________ 
!\REACTIONCLASS: KHP_HOMOLYTIC_FISSION
!___________________________________________________________________________________________________________ 
C2H5O2H(+M)<=>C2H5O+OH(+M)                        +4.04972000E+019 -1.15300000E+000 +4.42504900E+004 !\Author: SP !\Ref: A.W.JASPER, S.J.KLIPPENSTEIN, L.B.HARDING, PROC.COMBUST.INST. 32(2009) 279-286 !\Comment: WARNING 
LOW /                                             +3.80285000E+042 -7.50200000E+000 +4.67560970E+004 /
TROE /                           +8.37500000E-001 +3.65620000E+004 +4.98800000E+002 +9.99000000E+003 /
!===========================================================================================================
!\ENDSUBSPECIES: C2H5O2H
!===========================================================================================================
!===========================================================================================================
!\SUBSPECIES: C2H4O1-2
!===========================================================================================================
!___________________________________________________________________________________________________________ 
!\REACTIONCLASS: RH<=>PRODUCTS
!___________________________________________________________________________________________________________ 
C2H4O1-2<=>CH3+HCO                                +3.63000000E+013 +0.00000000E+000 +5.72000000E+004 !\Author: WARNING !\Ref: LIFSHITZ ET AL. 1983 !\Comment: WARNING 
C2H4O1-2<=>CH3CHO                                 +7.40700000E+012 +0.00000000E+000 +5.38000000E+004 !\Author: WARNING !\Ref: CURRAN, FIT TO NIST DATABASE !\Comment: WARNING 
!___________________________________________________________________________________________________________ 
!\REACTIONCLASS: RH+R_ABSTRACTION
!___________________________________________________________________________________________________________ 
C2H4O1-2+H<=>C2H3O1-2+H2                          +8.00000000E+013 +0.00000000E+000 +9.68000000E+003 !\Author: WARNING !\Ref: BALDWIN ET AL., J. CHEM. SOC. FARADAY TRANS. 1, 80, 435(1984) !\Comment: WARNING 
C2H4O1-2+OH<=>C2H3O1-2+H2O                        +1.78000000E+013 +0.00000000E+000 +3.61000000E+003 !\Author: WARNING !\Ref: BALDWIN ET AL., J. CHEM. SOC. FARADAY TRANS. 1, 80, 435(1984) !\Comment: WARNING 
C2H4O1-2+HO2<=>C2H3O1-2+H2O2                      +1.13000000E+013 +0.00000000E+000 +3.04300000E+004 !\Author: WARNING !\Ref: ANALOGY WITH ETHENE !\Comment: WARNING 
C2H4O1-2+CH3<=>C2H3O1-2+CH4                       +1.07000000E+012 +0.00000000E+000 +1.18300000E+004 !\Author: WARNING !\Ref: BALDWIN ET AL., J. CHEM. SOC. FARADAY TRANS. 1, 80, 435(1984) !\Comment: WARNING 
C2H4O1-2+CH3O<=>C2H3O1-2+CH3OH                    +1.20000000E+011 +0.00000000E+000 +6.75000000E+003 !\Author: WARNING !\Ref: BALDWIN ET AL., J. CHEM. SOC. FARADAY TRANS. 1, 80, 435(1984) !\Comment: WARNING 
C2H4O1-2+CH3O2<=>C2H3O1-2+CH3O2H                  +1.13000000E+013 +0.00000000E+000 +3.04300000E+004 !\Author: WARNING !\Ref: ANALOGY WITH ETHENE !\Comment: WARNING 
C2H4O1-2+C2H5O2<=>C2H3O1-2+C2H5O2H                +1.13000000E+013 +0.00000000E+000 +3.04300000E+004 !\Author: WARNING !\Ref: ANALOGY WITH ETHENE !\Comment: WARNING 
!___________________________________________________________________________________________________________ 
!\REACTIONCLASS: RADICAL_ISOMERISATION
!___________________________________________________________________________________________________________ 
C2H3O1-2<=>CH3CO                                  +8.50000000E+014 +0.00000000E+000 +1.40000000E+004 !\Author: WARNING !\Ref: BALDWIN ET AL., J. CHEM. SOC. FARADAY TRANS. 1, 80, 435(1984) !\Comment: WARNING 
C2H3O1-2<=>CH2CHO                                 +1.00000000E+014 +0.00000000E+000 +1.40000000E+004 !\Author: WARNING !\Ref: BALDWIN ET AL., J. CHEM. SOC. FARADAY TRANS. 1, 80, 435(1984) !\Comment: WARNING 
!===========================================================================================================
!\ENDSUBSPECIES: C2H4O1-2
!===========================================================================================================
!----------------------------------------------------------------------------------------------------------------------------------
!\ENDSUBMECH: C2H6
!----------------------------------------------------------------------------------------------------------------------------------
!----------------------------------------------------------------------------------------------------------------------------------
!\SUBMECH: C2H4
!----------------------------------------------------------------------------------------------------------------------------------
!___________________________________________________________________________________________________________ 
!\REACTIONCLASS: RH<=>PRODUCTS
!___________________________________________________________________________________________________________ 
C2H3+H<=>C2H4                                     +1.24950000E+019 -1.59200000E+000 +1.96108900E+003 !\Author: ABS REFIT_ARAMCO BASIS !\Ref: S.J.KLIPPENSTEIN, L.B.HARDING, PHYS.CHEM.CHEM.PHYS. 1(1999) 989 !\Comment: BASIS FOR THE CHEMICALLY ACTIVATED PATHWAY 
PLOG /                           +1.00000000E-003 +1.19350000E+026 -5.02100000E+000 +3.08975700E+003 /
PLOG /                           +1.00000000E-002 +1.05350000E+027 -5.00000000E+000 +3.07336400E+003 /
PLOG /                           +1.00000000E-001 +2.10700000E+028 -5.08500000E+000 +3.48577200E+003 /
PLOG /                           +1.00000000E+000 +8.82000000E+029 -5.23600000E+000 +5.08016400E+003 /
PLOG /                           +1.00000000E+001 +3.62390000E+022 -2.79100000E+000 +2.63700500E+003 /
PLOG /                           +1.00000000E+002 +1.24950000E+019 -1.59200000E+000 +1.96108900E+003 /
C2H4(+M)<=>H2+H2CC(+M)                            +8.00000000E+012 +4.40000000E-001 +8.88000000E+004 !\Author: ABS GLARBORG_ET AL 2016_WANG !\Ref: WARNING !\Comment: WARNING 
LOW /                                             +7.00000000E+050 -9.31000000E+000 +9.99000000E+004 /
TROE /                           +7.34500000E-001 +1.80000000E+002 +1.03500000E+003 +5.41700000E+003 /
AR / +0.7000 / CO / +1.5000 / CO2 / +2.0000 / CH4 / +2.0000 / H2 / +2.0000 / C2H6 / +3.0000 / H2O / +6.0000 / 
!___________________________________________________________________________________________________________ 
!\REACTIONCLASS: RH+R_ABSTRACTION
!___________________________________________________________________________________________________________ 
C2H4+O2<=>C2H3+HO2                                +7.17000000E+013 +0.00000000E+000 +6.00100000E+004 !\Author: UB !\Ref: H.HUA, B.RUSCIC, B.S.WANG, CHEM. PHYS. 311(2005) 335-341 !\Comment: WARNING 
!C2H4+H<=>C2H3+H2                                  +6.18900000E+006 +2.31000000E+000 +1.28299000E+004 !\Author: UB !\Ref: K.P.SOMERS PERSONAL COMMUNICATION WB97XD/CC-PVTZ//QCISD-T !\Comment: WARNING 
C2H4+OH<=>C2H3+H2O                                +1.34880000E-001 +4.19650000E+000 -8.65630000E+002 !\Author: UB !\Ref: J.P. SENOSIAIN, S.J. KLIPPENSTEIN, J.A. MILLER, J. PHYS. CHEM. A, 110(2006) 6960-6970 !\Comment: WARNING 
C2H4+HO2<=>C2H3+H2O2                              +1.91400000E+003 +3.05900000E+000 +2.07986000E+004 !\Author: UB !\Ref: C3 NUIG CALCULATION J.M !\Comment: ADDED AS ANALOGY TO ABSTRACTION FROM PROPENE VINYL SITE INCREASED AX2 TO ACCOUNT FOR NO. H-ATOMS 
C2H4+CH3O<=>C2H3+CH3OH                            +1.20000000E+011 +0.00000000E+000 +6.75000000E+003 !\Author: WARNING !\Ref: TSANG AND HAMPSON, J. PHYS. CHEM. REF. DATA, 15 !\Comment: WARNING 
C2H4+CH3O2<=>C2H3+CH3O2H                          +3.82800000E+003 +3.05900000E+000 +2.07986000E+004 !\Author: UB !\Ref: ANALOGY TO C2H4+HO2 !\Comment: REDUCED BY FACTOR OF 2.5 RELATIVE TO HO2 'K' SIMILAR TO APPROACH IN C3H6 
C2H4+C2H5O2<=>C2H3+C2H5O2H                        +3.82800000E+003 +3.05900000E+000 +2.07986000E+004 !\Author: UB !\Ref: ANALOGY TO C2H4+HO2 !\Comment: REDUCED BY FACTOR OF 2.5 RELATIVE TO HO2 'K' SIMILAR TO APPROACH IN C3H6 
C2H4+CH3CO3<=>C2H3+CH3CO3H                        +1.13000000E+013 +0.00000000E+000 +3.04300000E+004 !\Author: WARNING !\Ref: BAULCH ET AL., J. PHYS. CHEM. REF DATA, 21 !\Comment: WARNING 
C2H4+CH3<=>C2H3+CH4                               +9.75564000E+002 +2.94700000E+000 +1.51480000E+004 !\Author: UB !\Ref: J.A. MILLER, S.J. KLIPPENSTEIN, J. PHYS. CHEM. 117(2013) 2718-2727 !\Comment: WARNING 
DUP
C2H4+CH3<=>C2H3+CH4                               +8.12970000E-005 +4.41700000E+000 +8.83580000E+003 !\Author: UB !\Ref: J.A. MILLER, S.J. KLIPPENSTEIN, J. PHYS. CHEM. 117(2013) 2718-2727 !\Comment: WARNING 
DUP
C2H4+C2H5<=>C2H3+C2H6                             +4.87782000E+002 +2.94700000E+000 +1.51480000E+004 !\Author: UB !\Ref: J.A. MILLER, S.J. KLIPPENSTEIN, J. PHYS. CHEM. 117(2013) 2718-2727 !\Comment: ANALOGY TO ABSTRACTION BY CH3 
DUP
C2H4+C2H5<=>C2H3+C2H6                             +4.06485000E-005 +4.41700000E+000 +8.83580000E+003 !\Author: UB !\Ref: J.A. MILLER, S.J. KLIPPENSTEIN, J. PHYS. CHEM. 117(2013) 2718-2727 !\Comment: ANALOGY TO ABSTRACTION BY CH3 
DUP
C2H4+C2H3OO<=>C2H3+C2H3OOH                        +3.82800000E+003 +3.05900000E+000 +2.07986000E+004 !\Author: UB !\Ref: ANALOGY TO C2H4+HO2 !\Comment: REDUCED BY FACTOR OF 2.5 RELATIVE TO HO2 'K' SIMILAR TO APPROACH IN C3H6 
!___________________________________________________________________________________________________________ 
!\REACTIONCLASS: RADICAL_ADDITIONO
!___________________________________________________________________________________________________________ 
C2H4+O<=>CH3+HCO                                  +5.70800000E+017 -1.71300000E+000 +2.88776000E+003 !\Author: UB !\Ref: X.LI, A.W.JASPER, J.ZADOR, J.A.MILLER, S.J.KLIPPENSTEIN !\Comment: WARNING 
C2H4+O<=>CH3CO+H                                  +8.41400000E+012 -4.81000000E-001 +1.95250000E+003 !\Author: UB !\Ref: X.LI, A.W.JASPER, J.ZADOR, J.A.MILLER, S.J.KLIPPENSTEIN !\Comment: WARNING 
C2H4+O<=>CH2CHO+H                                 +3.00500000E+010 +7.95000000E-001 +1.95253000E+003 !\Author: UB !\Ref: X.LI, A.W.JASPER, J.ZADOR, J.A.MILLER, S.J.KLIPPENSTEIN !\Comment: WARNING 
C2H4+O<=>CH2+CH2O                                 +5.77500000E+006 +1.99100000E+000 +2.85975000E+003 !\Author: UB !\Ref: X.LI, A.W.JASPER, J.ZADOR, J.A.MILLER, S.J.KLIPPENSTEIN !\Comment: WARNING 
C2H4+O<=>CH2CO+H2                                 +2.11800000E+016 -1.61700000E+000 +2.85963000E+003 !\Author: UB !\Ref: X.LI, A.W.JASPER, J.ZADOR, J.A.MILLER, S.J.KLIPPENSTEIN !\Comment: WARNING 
!___________________________________________________________________________________________________________ 
!\REACTIONCLASS: RADICAL_ADDITIONH
!___________________________________________________________________________________________________________ 
CH+CH4<=>C2H4+H                                   +6.00000000E+013 +0.00000000E+000 +0.00000000E+000 !\Author: WARNING !\Ref: BUTLER, FLEMING, GOSS, LIN, ACS SYMP. SER. 134(1980). !\Comment: WARNING 
CH2(S)+CH3<=>C2H4+H                               +2.00000000E+013 +0.00000000E+000 +0.00000000E+000 !\Author: WARNING !\Ref: MARINOV ESTIMATE. !\Comment: WARNING 
!___________________________________________________________________________________________________________ 
!\REACTIONCLASS: RADICAL_ADDITIONOH
!___________________________________________________________________________________________________________ 
C2H4+OH<=>CH3+CH2O                                +2.76000000E+013 -5.00000000E-001 +1.14551000E+004 !\Author: WARNING !\Ref: SJK, J PHYS CHEM 110 2006 6960-6970 !\Comment: WARNING 
PLOG /                           +1.00000000E-002 +5.35000000E+000 +2.92000000E+000 -1.73270000E+003 /
PLOG /                           +2.50000000E-002 +3.19000000E+001 +2.71000000E+000 -1.17230000E+003 /
PLOG /                           +1.00000000E-001 +5.55000000E+002 +2.36000000E+000 -1.80800000E+002 /
PLOG /                           +1.00000000E+000 +1.78000000E+005 +1.68000000E+000 +2.06050000E+003 /
PLOG /                           +1.00000000E+001 +2.37000000E+009 +5.60000000E-001 +6.00670000E+003 /
PLOG /                           +1.00000000E+002 +2.76000000E+013 -5.00000000E-001 +1.14551000E+004 /
C2H4+OH<=>CH3CHO+H                                +6.80000000E+009 +8.10000000E-001 +1.38673000E+004 !\Author: WARNING !\Ref: SJK, J PHYS CHEM 110 2006 6960-6970 !\Comment: WARNING 
PLOG /                           +1.00000000E-002 +2.37000000E-007 +5.30000000E+000 -2.05060000E+003 /
PLOG /                           +2.50000000E-002 +8.73000000E-005 +4.57000000E+000 -6.18000000E+002 /
PLOG /                           +1.00000000E-001 +4.03000000E-001 +3.54000000E+000 +1.88170000E+003 /
PLOG /                           +1.00000000E+000 +2.38000000E-002 +3.91000000E+000 +1.72270000E+003 /
PLOG /                           +1.00000000E+001 +8.25000000E+008 +1.01000000E+000 +1.05073000E+004 /
PLOG /                           +1.00000000E+002 +6.80000000E+009 +8.10000000E-001 +1.38673000E+004 /
C2H4+OH<=>C2H3OH+H                                +8.55000000E+010 +7.50000000E-001 +1.14908000E+004 !\Author: WARNING !\Ref: SJK, J PHYS CHEM 110 2006 6960-6970 !\Comment: WARNING 
PLOG /                           +1.00000000E-002 +1.04000000E+004 +2.60000000E+000 +4.12100000E+003 /
PLOG /                           +2.50000000E-002 +1.07000000E+004 +2.60000000E+000 +4.12900000E+003 /
PLOG /                           +1.00000000E-001 +1.52000000E+004 +2.56000000E+000 +4.23830000E+003 /
PLOG /                           +1.00000000E+000 +3.19000000E+005 +2.19000000E+000 +5.25560000E+003 /
PLOG /                           +1.00000000E+001 +1.94000000E+008 +1.43000000E+000 +7.82880000E+003 /
PLOG /                           +1.00000000E+002 +8.55000000E+010 +7.50000000E-001 +1.14908000E+004 /
C2H4+OH<=>PC2H4OH                                 +1.12000000E+026 -4.10100000E+000 +5.75700000E+003 !\Author: WARNING !\Ref: SJK, J PHYS CHEM 110 2006 6960-6970 !\Comment: WARNING 
PLOG /                           +1.00000000E-002 +1.74000000E+043 -1.04610000E+001 +7.69870000E+003 /
PLOG /                           +2.50000000E-002 +3.25000000E+037 -8.62900000E+000 +5.21470000E+003 /
PLOG /                           +1.00000000E-001 +1.84000000E+035 -7.75000000E+000 +4.90890000E+003 /
PLOG /                           +1.00000000E+000 +2.56000000E+036 -7.75200000E+000 +6.94610000E+003 /
PLOG /                           +1.00000000E+001 +3.70000000E+033 -6.57300000E+000 +7.60590000E+003 /
PLOG /                           +1.00000000E+002 +1.12000000E+026 -4.10100000E+000 +5.75700000E+003 /
!===========================================================================================================
!\SUBSPECIES: C2H3
!===========================================================================================================
!___________________________________________________________________________________________________________ 
!\REACTIONCLASS: RADICAL_BETA_SCISSION
!___________________________________________________________________________________________________________ 
C2H2+H(+M)<=>C2H3(+M)                             +1.71000000E+010 +1.26600000E+000 +2.70900000E+003 !\Author: WARNING !\Ref: MILLER KLIPPENSTEIN PCCP 2004, 6, 1192-1202 !\Comment: WARNING 
LOW /                                             +6.34600000E+031 -4.66400000E+000 +3.78000000E+003 /
TROE /                                            +7.88000000E-001 -1.02000000E+004 +1.00000000E-030 /
AR / +0.7000 / N2 / +1.4000 / CO / +1.5000 / CO2 / +2.0000 / H2 / +2.0000 / CH4 / +2.0000 / C2H6 / +3.0000 / H2O / +6.0000 / HE/3.0/
!___________________________________________________________________________________________________________ 
!\REACTIONCLASS: R+O2<=>PRODUCTS
!___________________________________________________________________________________________________________ 
C2H3+O2<=>C2H3OO                                  +3.41000000E+039 -8.04000000E+000 +1.43600000E+004 !\Author: WARNING !\Ref: GOLDSMITH ET AL, J. PHYS. CHEM. A 2015, 119, 7766-7779 !\Comment: WARNING 
PLOG /                           +1.00000000E-002 +1.55000000E+024 -5.45000000E+000 +9.66200000E+003 /
PLOG /                           +1.00000000E-002 +1.78000000E-009 +4.15000000E+000 -4.70700000E+003 /
PLOG /                           +1.00000000E-001 +3.48000000E+056 -1.50100000E+001 +1.91600000E+004 /
PLOG /                           +1.00000000E-001 +2.36000000E+022 -4.52000000E+000 +2.83900000E+003 /
PLOG /                           +3.16000000E-001 +1.25000000E+064 -1.69700000E+001 +2.12900000E+004 /
PLOG /                           +3.16000000E-001 +2.00000000E+026 -5.43000000E+000 +2.72500000E+003 /
PLOG /                           +1.00000000E+000 +3.34000000E+061 -1.57900000E+001 +2.01500000E+004 /
PLOG /                           +1.00000000E+000 +6.13000000E+028 -5.89000000E+000 +3.15400000E+003 /
PLOG /                           +3.16000000E+000 +7.34000000E+053 -1.31100000E+001 +1.73000000E+004 /
PLOG /                           +3.16000000E+000 +2.14000000E+029 -5.80000000E+000 +3.52000000E+003 /
PLOG /                           +1.00000000E+001 +4.16000000E+048 -1.12100000E+001 +1.60000000E+004 /
PLOG /                           +1.00000000E+001 +3.48000000E+028 -5.37000000E+000 +3.63600000E+003 /
PLOG /                           +3.16000000E+001 +2.33000000E+043 -9.38000000E+000 +1.48100000E+004 /
PLOG /                           +3.16000000E+001 +3.32000000E+027 -4.95000000E+000 +3.61000000E+003 /
PLOG /                           +1.00000000E+002 +3.41000000E+039 -8.04000000E+000 +1.43600000E+004 /
PLOG /                           +1.00000000E+002 +1.03000000E+027 -4.72000000E+000 +3.68000000E+003 /
C2H3+O2<=>CHCHO+OH                                +1.65000000E+030 -5.35000000E+000 +1.84300000E+004 !\Author: WARNING !\Ref: GOLDSMITH ET AL, J. PHYS. CHEM. A 2015, 119, 7766-7779 !\Comment: WARNING 
PLOG /                           +1.00000000E-002 +3.91000000E+011 -1.10000000E-001 +2.13100000E+003 /
PLOG /                           +1.00000000E-002 +9.91000000E+011 -6.60000000E-001 -6.00000000E-001 /
PLOG /                           +1.00000000E-001 +1.13000000E+009 +5.50000000E-001 +4.60000000E+001 /
PLOG /                           +1.00000000E-001 +6.94000000E+014 -1.16000000E+000 +4.54200000E+003 /
PLOG /                           +3.16000000E-001 +8.46000000E+008 +5.60000000E-001 +7.00000000E-001 /
PLOG /                           +3.16000000E-001 +2.79000000E+013 -7.20000000E-001 +3.47900000E+003 /
PLOG /                           +1.00000000E+000 +2.75000000E+014 -1.83000000E+000 +4.60000000E+000 /
PLOG /                           +1.00000000E+000 +4.99000000E+011 -1.40000000E-001 +1.99500000E+003 /
PLOG /                           +3.16000000E+000 +2.58000000E+020 -2.84000000E+000 +7.53000000E+003 /
PLOG /                           +3.16000000E+000 +2.35000000E+010 +2.30000000E-001 +1.57300000E+003 /
PLOG /                           +1.00000000E+001 +9.18000000E+014 -2.26000000E+000 -4.00000000E-001 /
PLOG /                           +1.00000000E+001 +1.70000000E+014 -8.20000000E-001 +4.45000000E+003 /
PLOG /                           +3.16000000E+001 +6.11000000E+025 -4.21000000E+000 +1.30500000E+004 /
PLOG /                           +3.16000000E+001 +1.42000000E+011 +5.00000000E-002 +3.77400000E+003 /
PLOG /                           +1.00000000E+002 +1.65000000E+030 -5.35000000E+000 +1.84300000E+004 /
PLOG /                           +1.00000000E+002 +3.17000000E+011 -2.00000000E-002 +5.33800000E+003 /
C2H3+O2<=>CH2CHO+O                                +9.27000000E+025 -3.80000000E+000 +1.39100000E+004 !\Author: UB !\Ref: GOLDSMITH ET AL, J. PHYS. CHEM. A 2015, 119, 7766-7779 !\Comment: WARNING 
PLOG /                           +1.00000000E-002 +7.16000000E+020 -2.67000000E+000 +6.74200000E+003 /
PLOG /                           +1.00000000E-002 +1.24000000E+010 +6.20000000E-001 -2.77600000E+002 /
PLOG /                           +1.00000000E-001 +7.02000000E+020 -2.67000000E+000 +6.71300000E+003 /
PLOG /                           +1.00000000E-001 +1.29000000E+010 +6.20000000E-001 -2.47700000E+002 /
PLOG /                           +3.16000000E-001 +8.97000000E+020 -2.70000000E+000 +6.72400000E+003 /
PLOG /                           +3.16000000E-001 +1.51000000E+010 +6.00000000E-001 -1.62500000E+002 /
PLOG /                           +1.00000000E+000 +6.45000000E+020 -2.65000000E+000 +6.48900000E+003 /
PLOG /                           +1.00000000E+000 +1.84000000E+010 +5.80000000E-001 +3.84000000E+001 /
PLOG /                           +3.16000000E+000 +4.09000000E+020 -2.53000000E+000 +6.40600000E+003 /
PLOG /                           +3.16000000E+000 +8.86000000E+009 +6.70000000E-001 +2.48000000E+002 /
PLOG /                           +1.00000000E+001 +1.60000000E+023 -3.22000000E+000 +8.69700000E+003 /
PLOG /                           +1.00000000E+001 +6.67000000E+009 +7.20000000E-001 +7.78100000E+002 /
PLOG /                           +3.16000000E+001 +2.85000000E+025 -3.77000000E+000 +1.15300000E+004 /
PLOG /                           +3.16000000E+001 +1.43000000E+009 +9.20000000E-001 +1.21900000E+003 /
PLOG /                           +1.00000000E+002 +9.27000000E+025 -3.80000000E+000 +1.39100000E+004 /
PLOG /                           +1.00000000E+002 +7.14000000E+007 +1.28000000E+000 +1.40100000E+003 /
C2H3+O2<=>C2H2+HO2                                +1.06000000E+017 -1.45000000E+000 +1.22300000E+004 !\Author: WARNING !\Ref: GOLDSMITH ET AL, J. PHYS. CHEM. A 2015, 119, 7766-7779 !\Comment: WARNING 
PLOG /                           +1.00000000E-002 +1.08000000E+007 +1.28000000E+000 +3.32200000E+003 /
PLOG /                           +1.00000000E-002 +4.76000000E+001 +2.75000000E+000 -7.96400000E+002 /
PLOG /                           +1.00000000E-001 +7.75000000E+006 +1.33000000E+000 +3.21600000E+003 /
PLOG /                           +1.00000000E-001 +5.16000000E+001 +2.73000000E+000 -7.68300000E+002 /
PLOG /                           +3.16000000E-001 +1.21000000E+007 +1.27000000E+000 +3.31100000E+003 /
PLOG /                           +3.16000000E-001 +5.55000000E+001 +2.73000000E+000 -6.58500000E+002 /
PLOG /                           +1.00000000E+000 +2.15000000E+007 +1.19000000E+000 +3.36700000E+003 /
PLOG /                           +1.00000000E+000 +4.60000000E+001 +2.76000000E+000 -4.92800000E+002 /
PLOG /                           +3.16000000E+000 +1.13000000E+008 +1.00000000E+000 +3.69500000E+003 /
PLOG /                           +3.16000000E+000 +3.75000000E+000 +3.07000000E+000 -6.01000000E+002 /
PLOG /                           +1.00000000E+001 +1.31000000E+011 +1.20000000E-001 +5.87200000E+003 /
PLOG /                           +1.00000000E+001 +5.48000000E+000 +3.07000000E+000 +8.57000000E+001 /
PLOG /                           +3.16000000E+001 +1.19000000E+009 +8.20000000E-001 +5.61700000E+003 /
PLOG /                           +3.16000000E+001 +4.47000000E+008 +0.00000000E+000 +9.55000000E+002 /
PLOG /                           +1.00000000E+002 +1.06000000E+017 -1.45000000E+000 +1.22300000E+004 /
PLOG /                           +1.00000000E+002 +2.02000000E+001 +2.94000000E+000 +1.84700000E+003 /
C2H3+O2<=>CHOCHO+H                                +3.28000000E+031 -5.76000000E+000 +1.62500000E+004 !\Author: WARNING !\Ref: GOLDSMITH ET AL, J. PHYS. CHEM. A 2015, 119, 7766-7779 !\Comment: WARNING 
PLOG /                           +1.00000000E-002 +4.79000000E+014 -1.03000000E+000 +9.12000000E+002 /
PLOG /                           +1.00000000E-002 +2.80000000E-004 +4.04000000E+000 -7.01900000E+003 /
PLOG /                           +1.00000000E-001 +5.03000000E+014 -1.04000000E+000 +9.22500000E+002 /
PLOG /                           +1.00000000E-001 +3.45000000E-004 +4.01000000E+000 -6.97800000E+003 /
PLOG /                           +3.16000000E-001 +6.43000000E+014 -1.07000000E+000 +9.82900000E+002 /
PLOG /                           +3.16000000E-001 +9.73000000E-004 +3.89000000E+000 -6.76800000E+003 /
PLOG /                           +1.00000000E+000 +3.73000000E+015 -1.29000000E+000 +1.44100000E+003 /
PLOG /                           +1.00000000E+000 +4.98000000E-001 +3.15000000E+000 -5.49600000E+003 /
PLOG /                           +3.16000000E+000 +2.44000000E+018 -2.13000000E+000 +3.23400000E+003 /
PLOG /                           +3.16000000E+000 +1.34000000E+005 +1.67000000E+000 -2.93100000E+003 /
PLOG /                           +1.00000000E+001 +1.30000000E+015 -1.09000000E+000 +2.39300000E+003 /
PLOG /                           +1.00000000E+001 +4.50000000E+015 -3.08000000E+000 -4.83600000E+003 /
PLOG /                           +3.16000000E+001 +3.57000000E+033 -6.50000000E+000 +1.49100000E+004 /
PLOG /                           +3.16000000E+001 +3.84000000E+010 +2.20000000E-001 +9.41300000E+002 /
PLOG /                           +1.00000000E+002 +3.28000000E+031 -5.76000000E+000 +1.62500000E+004 /
PLOG /                           +1.00000000E+002 +2.75000000E+008 +8.30000000E-001 +8.57600000E+002 /
C2H3+O2<=>CH2CO+OH                                +1.66000000E+010 +3.60000000E-001 +1.20100000E+004 !\Author: WARNING !\Ref: GOLDSMITH ET AL, J. PHYS. CHEM. A 2015, 119, 7766-7779 !\Comment: WARNING 
PLOG /                           +1.00000000E-002 +8.66000000E+002 +2.41000000E+000 +6.06100000E+003 /
PLOG /                           +1.00000000E-002 +1.82000000E-001 +3.12000000E+000 +1.33100000E+003 /
PLOG /                           +1.00000000E-001 +8.91000000E+002 +2.41000000E+000 +6.07800000E+003 /
PLOG /                           +1.00000000E-001 +2.07000000E-001 +3.11000000E+000 +1.38300000E+003 /
PLOG /                           +3.16000000E-001 +9.43000000E+002 +2.40000000E+000 +6.11200000E+003 /
PLOG /                           +3.16000000E-001 +2.71000000E-001 +3.08000000E+000 +1.49600000E+003 /
PLOG /                           +1.00000000E+000 +1.06000000E+003 +2.39000000E+000 +6.18000000E+003 /
PLOG /                           +1.00000000E+000 +5.26000000E-001 +3.01000000E+000 +1.77700000E+003 /
PLOG /                           +3.16000000E+000 +1.09000000E+003 +2.38000000E+000 +6.17900000E+003 /
PLOG /                           +3.16000000E+000 +1.37000000E+000 +2.90000000E+000 +2.22500000E+003 /
PLOG /                           +1.00000000E+001 +1.39000000E+003 +2.36000000E+000 +6.07400000E+003 /
PLOG /                           +1.00000000E+001 +4.19000000E-001 +2.93000000E+000 +2.05200000E+003 /
PLOG /                           +3.16000000E+001 +2.49000000E+006 +1.42000000E+000 +8.48000000E+003 /
PLOG /                           +3.16000000E+001 +1.19000000E-004 +4.21000000E+000 +2.04300000E+003 /
PLOG /                           +1.00000000E+002 +1.66000000E+010 +3.60000000E-001 +1.20100000E+004 /
PLOG /                           +1.00000000E+002 +1.30000000E-003 +3.97000000E+000 +3.41400000E+003 /
C2H3+O2<=>CH2O+HCO                                +3.03000000E+033 -6.28000000E+000 +1.60000000E+004 !\Author: UB !\Ref: GOLDSMITH ET AL, J. PHYS. CHEM. A 2015, 119, 7766-7779 !\Comment: WARNING 
PLOG /                           +1.00000000E-002 +2.77000000E+036 -7.60000000E+000 +1.26400000E+004 /
PLOG /                           +1.00000000E-002 +5.04000000E+015 -1.28000000E+000 +5.15300000E+002 /
PLOG /                           +1.00000000E-001 +2.70000000E+036 -7.60000000E+000 +1.26100000E+004 /
PLOG /                           +1.00000000E-001 +5.10000000E+015 -1.28000000E+000 +5.13000000E+002 /
PLOG /                           +3.16000000E-001 +2.17000000E+036 -7.57000000E+000 +1.24900000E+004 /
PLOG /                           +3.16000000E-001 +5.34000000E+015 -1.29000000E+000 +5.20600000E+002 /
PLOG /                           +1.00000000E+000 +3.03000000E+035 -7.32000000E+000 +1.18200000E+004 /
PLOG /                           +1.00000000E+000 +6.76000000E+015 -1.31000000E+000 +6.45700000E+002 /
PLOG /                           +3.16000000E+000 +1.59000000E+036 -7.47000000E+000 +1.24600000E+004 /
PLOG /                           +3.16000000E+000 +1.05000000E+016 -1.36000000E+000 +1.06600000E+003 /
PLOG /                           +1.00000000E+001 +5.76000000E+035 -7.20000000E+000 +1.34300000E+004 /
PLOG /                           +1.00000000E+001 +2.84000000E+015 -1.18000000E+000 +1.42900000E+003 /
PLOG /                           +3.16000000E+001 +3.54000000E+020 -2.57000000E+000 +5.57800000E+003 /
PLOG /                           +3.16000000E+001 +1.14000000E+069 -1.92300000E+001 +1.47600000E+004 /
PLOG /                           +1.00000000E+002 +3.03000000E+033 -6.28000000E+000 +1.60000000E+004 /
PLOG /                           +1.00000000E+002 +4.68000000E+010 +1.90000000E-001 +8.30600000E+002 /
C2H3+O2=>CH2O+H+CO                                +7.07000000E+033 -6.28000000E+000 +1.60000000E+004 !\Author: UB !\Ref: GOLDSMITH ET AL, J. PHYS. CHEM. A 2015, 119, 7766-7779 !\Comment: WARNING 
PLOG /                           +1.00000000E-002 +6.47000000E+036 -7.60000000E+000 +1.26400000E+004 /
PLOG /                           +1.00000000E-002 +1.18000000E+016 -1.28000000E+000 +5.15300000E+002 /
PLOG /                           +1.00000000E-001 +6.29000000E+036 -7.60000000E+000 +1.26100000E+004 /
PLOG /                           +1.00000000E-001 +1.19000000E+016 -1.28000000E+000 +5.13000000E+002 /
PLOG /                           +3.16000000E-001 +5.06000000E+036 -7.57000000E+000 +1.24900000E+004 /
PLOG /                           +3.16000000E-001 +1.26000000E+016 -1.29000000E+000 +5.20600000E+002 /
PLOG /                           +1.00000000E+000 +7.07000000E+035 -7.32000000E+000 +1.18200000E+004 /
PLOG /                           +1.00000000E+000 +1.58000000E+016 -1.31000000E+000 +6.45700000E+002 /
PLOG /                           +3.16000000E+000 +3.72000000E+036 -7.47000000E+000 +1.24600000E+004 /
PLOG /                           +3.16000000E+000 +2.44000000E+016 -1.36000000E+000 +1.06600000E+003 /
PLOG /                           +1.00000000E+001 +1.34000000E+036 -7.20000000E+000 +1.34300000E+004 /
PLOG /                           +1.00000000E+001 +6.64000000E+015 -1.18000000E+000 +1.42900000E+003 /
PLOG /                           +3.16000000E+001 +8.26000000E+020 -2.57000000E+000 +5.57800000E+003 /
PLOG /                           +3.16000000E+001 +2.66000000E+069 -1.92300000E+001 +1.47600000E+004 /
PLOG /                           +1.00000000E+002 +7.07000000E+033 -6.28000000E+000 +1.60000000E+004 /
PLOG /                           +1.00000000E+002 +1.09000000E+011 +1.90000000E-001 +8.30600000E+002 /
C2H3+O2<=>CO+CH3O                                 +5.79000000E+032 -6.45000000E+000 +1.68100000E+004 !\Author: WARNING !\Ref: GOLDSMITH ET AL, J. PHYS. CHEM. A 2015, 119, 7766-7779 !\Comment: WARNING 
PLOG /                           +1.00000000E-002 +8.19000000E+018 -2.66000000E+000 +3.20100000E+003 /
PLOG /                           +1.00000000E-002 +1.29000000E+009 +1.80000000E-001 -1.71700000E+003 /
PLOG /                           +1.00000000E-001 +4.06000000E+014 -1.32000000E+000 +8.85800000E+002 /
PLOG /                           +1.00000000E-001 +5.99000000E+011 -2.93000000E+000 -9.56400000E+003 /
PLOG /                           +3.16000000E-001 +4.34000000E+014 -1.33000000E+000 +9.00600000E+002 /
PLOG /                           +3.16000000E-001 +2.91000000E+011 -2.93000000E+000 -1.01200000E+004 /
PLOG /                           +1.00000000E+000 +1.03000000E+011 -3.30000000E-001 -7.47800000E+002 /
PLOG /                           +1.00000000E+000 +5.77000000E+021 -3.54000000E+000 +4.77200000E+003 /
PLOG /                           +3.16000000E+000 +1.89000000E+012 -3.00000000E+000 -8.99500000E+003 /
PLOG /                           +3.16000000E+000 +4.99000000E+015 -1.62000000E+000 +1.84900000E+003 /
PLOG /                           +1.00000000E+001 +1.93000000E+024 -5.63000000E+000 +1.80000000E+000 /
PLOG /                           +1.00000000E+001 +9.33000000E+016 -1.96000000E+000 +3.32400000E+003 /
PLOG /                           +3.16000000E+001 +1.10000000E+018 -2.22000000E+000 +5.17800000E+003 /
PLOG /                           +3.16000000E+001 +1.02000000E+072 -2.06900000E+001 +1.58600000E+004 /
PLOG /                           +1.00000000E+002 +5.79000000E+032 -6.45000000E+000 +1.68100000E+004 /
PLOG /                           +1.00000000E+002 +1.10000000E+009 +3.10000000E-001 +1.02400000E+003 /
C2H3+O2<=>CO2+CH3                                 +1.21000000E+032 -6.32000000E+000 +1.61900000E+004 !\Author: WARNING !\Ref: GOLDSMITH ET AL, J. PHYS. CHEM. A 2015, 119, 7766-7779 !\Comment: WARNING 
PLOG /                           +1.00000000E-002 +2.37000000E+035 -7.76000000E+000 +1.26300000E+004 /
PLOG /                           +1.00000000E-002 +6.27000000E+013 -1.16000000E+000 +4.06300000E+002 /
PLOG /                           +1.00000000E-001 +1.73000000E+035 -7.72000000E+000 +1.25200000E+004 /
PLOG /                           +1.00000000E-001 +6.24000000E+013 -1.16000000E+000 +4.01400000E+002 /
PLOG /                           +3.16000000E-001 +4.47000000E+034 -7.55000000E+000 +1.21400000E+004 /
PLOG /                           +3.16000000E-001 +6.12000000E+013 -1.16000000E+000 +3.97000000E+002 /
PLOG /                           +1.00000000E+000 +7.25000000E+031 -6.70000000E+000 +1.04400000E+004 /
PLOG /                           +1.00000000E+000 +5.32000000E+013 -1.14000000E+000 +4.46700000E+002 /
PLOG /                           +3.16000000E+000 +3.63000000E+035 -7.75000000E+000 +1.28300000E+004 /
PLOG /                           +3.16000000E+000 +1.45000000E+014 -1.26000000E+000 +9.87700000E+002 /
PLOG /                           +1.00000000E+001 +2.09000000E+035 -7.53000000E+000 +1.40500000E+004 /
PLOG /                           +1.00000000E+001 +5.02000000E+013 -1.11000000E+000 +1.40900000E+003 /
PLOG /                           +3.16000000E+001 +3.84000000E+018 -2.44000000E+000 +5.40800000E+003 /
PLOG /                           +3.16000000E+001 +1.40000000E+070 -2.01100000E+001 +1.54300000E+004 /
PLOG /                           +1.00000000E+002 +1.21000000E+032 -6.32000000E+000 +1.61900000E+004 /
PLOG /                           +1.00000000E+002 +9.21000000E+008 +2.50000000E-001 +8.55300000E+002 /
C2H3OO<=>CHCHO+OH                                 +9.54000000E+195 -5.22700000E+001 +1.63500000E+005 !\Author: WARNING !\Ref: GOLDSMITH ET AL, J. PHYS. CHEM. A 2015, 119, 7766-7779 !\Comment: WARNING 
PLOG /                           +1.00000000E-002 +3.64000000E+049 -1.21300000E+001 +6.74200000E+004 /
PLOG /                           +1.00000000E-002 +1.17000000E+056 -1.48100000E+001 +6.07000000E+004 /
PLOG /                           +1.00000000E-001 +1.44000000E+036 -9.92000000E+000 +4.12200000E+004 /
PLOG /                           +1.00000000E-001 +2.32000000E+040 -9.39000000E+000 +5.04200000E+004 /
PLOG /                           +3.16000000E-001 +4.18000000E+040 -1.05300000E+001 +4.36700000E+004 /
PLOG /                           +3.16000000E-001 +1.61000000E+043 -9.99000000E+000 +5.02900000E+004 /
PLOG /                           +1.00000000E+000 +3.79000000E+046 -1.07200000E+001 +5.19000000E+004 /
PLOG /                           +1.00000000E+000 +2.33000000E+124 -3.67700000E+001 +7.01000000E+004 /
PLOG /                           +3.16000000E+000 +1.60000000E+049 -1.12400000E+001 +5.41500000E+004 /
PLOG /                           +3.16000000E+000 +1.88000000E+103 -2.94900000E+001 +6.54100000E+004 /
PLOG /                           +1.00000000E+001 +2.38000000E+051 -1.16400000E+001 +5.69800000E+004 /
PLOG /                           +1.00000000E+001 +5.96000000E+086 -2.38100000E+001 +6.21700000E+004 /
PLOG /                           +3.16000000E+001 +2.00000000E+054 -1.22200000E+001 +6.18400000E+004 /
PLOG /                           +3.16000000E+001 +1.51000000E+057 -1.39400000E+001 +5.53900000E+004 /
PLOG /                           +1.00000000E+002 +9.54000000E+195 -5.22700000E+001 +1.63500000E+005 /
PLOG /                           +1.00000000E+002 +1.79000000E+034 -6.40000000E+000 +5.00000000E+004 /
C2H3OO<=>CH2CHO+O                                 +4.30000000E+048 -1.03100000E+001 +5.60900000E+004 !\Author: WARNING !\Ref: GOLDSMITH ET AL, J. PHYS. CHEM. A 2015, 119, 7766-7779 !\Comment: WARNING 
PLOG /                           +1.00000000E-002 +2.70000000E+180 -4.81900000E+001 +1.69300000E+005 /
PLOG /                           +1.00000000E-002 +1.47000000E+030 -6.64000000E+000 +4.11100000E+004 /
PLOG /                           +1.00000000E-001 +9.65000000E-012 +5.96000000E+000 +2.28900000E+004 /
PLOG /                           +1.00000000E-001 +3.90000000E+038 -8.69000000E+000 +4.27700000E+004 /
PLOG /                           +3.16000000E-001 +4.57000000E+047 -1.12100000E+001 +4.70500000E+004 /
PLOG /                           +3.16000000E-001 +3.95000000E+022 -3.71000000E+000 +3.62700000E+004 /
PLOG /                           +1.00000000E+000 +7.62000000E+081 -2.12800000E+001 +6.50800000E+004 /
PLOG /                           +1.00000000E+000 +2.39000000E+033 -6.62000000E+000 +4.12800000E+004 /
PLOG /                           +3.16000000E+000 +1.86000000E+068 -1.68300000E+001 +6.06800000E+004 /
PLOG /                           +3.16000000E+000 +6.37000000E+031 -5.96000000E+000 +4.12600000E+004 /
PLOG /                           +1.00000000E+001 +2.02000000E+055 -1.26900000E+001 +5.58400000E+004 /
PLOG /                           +1.00000000E+001 +2.13000000E+029 -5.10000000E+000 +4.07100000E+004 /
PLOG /                           +3.16000000E+001 +1.11000000E+053 -1.17900000E+001 +5.66900000E+004 /
PLOG /                           +3.16000000E+001 +4.66000000E+027 -4.50000000E+000 +4.05300000E+004 /
PLOG /                           +1.00000000E+002 +4.30000000E+048 -1.03100000E+001 +5.60900000E+004 /
PLOG /                           +1.00000000E+002 +5.99000000E+025 -3.85000000E+000 +4.01200000E+004 /
C2H3OO<=>CHOCHO+H                                 +1.30000000E+032 -5.92000000E+000 +4.06600000E+004 !\Author: WARNING !\Ref: GOLDSMITH ET AL, J. PHYS. CHEM. A 2015, 119, 7766-7779 !\Comment: WARNING 
PLOG /                           +1.00000000E-002 +6.41000000E+080 -2.22000000E+001 +5.17500000E+004 /
PLOG /                           +1.00000000E-002 +1.19000000E+028 -6.01000000E+000 +2.87400000E+004 /
PLOG /                           +1.00000000E-001 +3.31000000E+065 -1.70100000E+001 +4.80900000E+004 /
PLOG /                           +1.00000000E-001 +1.40000000E+025 -4.80000000E+000 +2.89400000E+004 /
PLOG /                           +3.16000000E-001 +5.98000000E+051 -1.26200000E+001 +4.30000000E+004 /
PLOG /                           +3.16000000E-001 +2.91000000E+020 -3.29000000E+000 +2.75500000E+004 /
PLOG /                           +1.00000000E+000 +1.48000000E+044 -1.01200000E+001 +4.07900000E+004 /
PLOG /                           +1.00000000E+000 +1.58000000E+019 -2.82000000E+000 +2.76200000E+004 /
PLOG /                           +3.16000000E+000 +1.26000000E+059 -1.43300000E+001 +5.13900000E+004 /
PLOG /                           +3.16000000E+000 +1.93000000E+022 -3.54000000E+000 +2.99800000E+004 /
PLOG /                           +1.00000000E+001 +4.93000000E+026 -4.67000000E+000 +3.43200000E+004 /
PLOG /                           +1.00000000E+001 +7.51000000E+029 -5.75000000E+000 +3.44900000E+004 /
PLOG /                           +3.16000000E+001 +2.06000000E+033 -6.38000000E+000 +3.95200000E+004 /
PLOG /                           +3.16000000E+001 +7.14000000E+061 -1.61600000E+001 +4.32800000E+004 /
PLOG /                           +1.00000000E+002 +1.30000000E+032 -5.92000000E+000 +4.06600000E+004 /
PLOG /                           +1.00000000E+002 +1.14000000E+019 -2.56000000E+000 +2.96700000E+004 /
C2H3OO<=>CH2CO+OH                                 +9.08000000E+035 -7.21000000E+000 +5.75500000E+004 !\Author: WARNING !\Ref: GOLDSMITH ET AL, J. PHYS. CHEM. A 2015, 119, 7766-7779 !\Comment: WARNING 
PLOG /                           +1.00000000E-002 +1.15000000E+047 -1.22800000E+001 +7.53300000E+004 /
PLOG /                           +1.00000000E-002 +2.31000000E+002 -7.30000000E-001 +2.57100000E+004 /
PLOG /                           +1.00000000E-001 +8.43000000E+009 -2.06000000E+000 +3.37200000E+004 /
PLOG /                           +1.00000000E-001 +1.83000000E-023 +7.84000000E+000 +2.01900000E+004 /
PLOG /                           +3.16000000E-001 +6.06000000E+004 +1.70000000E-001 +3.42200000E+004 /
PLOG /                           +3.16000000E-001 +3.82000000E+063 -2.04400000E+001 +4.34200000E+004 /
PLOG /                           +1.00000000E+000 +1.51000000E+019 -3.61000000E+000 +4.30600000E+004 /
PLOG /                           +1.00000000E+000 +3.18000000E+027 -7.76000000E+000 +3.72300000E+004 /
PLOG /                           +3.16000000E+000 +2.13000000E+033 -7.39000000E+000 +5.16100000E+004 /
PLOG /                           +3.16000000E+000 +2.32000000E-005 +3.47000000E+000 +3.15600000E+004 /
PLOG /                           +1.00000000E+001 +4.44000000E+036 -7.99000000E+000 +5.46800000E+004 /
PLOG /                           +1.00000000E+001 +1.06000000E-001 +2.64000000E+000 +3.41600000E+004 /
PLOG /                           +3.16000000E+001 +1.19000000E+037 -7.80000000E+000 +5.64600000E+004 /
PLOG /                           +3.16000000E+001 +5.62000000E+002 +1.70000000E+000 +3.64500000E+004 /
PLOG /                           +1.00000000E+002 +9.08000000E+035 -7.21000000E+000 +5.75500000E+004 /
PLOG /                           +1.00000000E+002 +1.11000000E+007 +5.20000000E-001 +3.86700000E+004 /
C2H3OO<=>CH2O+HCO                                 +5.70000000E+029 -5.19000000E+000 +3.68000000E+004 !\Author: WARNING !\Ref: GOLDSMITH ET AL, J. PHYS. CHEM. A 2015, 119, 7766-7779 !\Comment: WARNING 
PLOG /                           +1.00000000E-002 +1.66000000E+174 -5.55200000E+001 +6.03200000E+004 /
PLOG /                           +1.00000000E-002 +2.27000000E+035 -7.97000000E+000 +3.12800000E+004 /
PLOG /                           +1.00000000E-001 +9.03000000E+066 -1.72500000E+001 +4.81200000E+004 /
PLOG /                           +1.00000000E-001 +2.08000000E+026 -4.96000000E+000 +2.87800000E+004 /
PLOG /                           +3.16000000E-001 +1.82000000E+043 -9.87000000E+000 +3.79600000E+004 /
PLOG /                           +3.16000000E-001 +1.45000000E+020 -3.08000000E+000 +2.66300000E+004 /
PLOG /                           +1.00000000E+000 +8.64000000E+033 -6.88000000E+000 +3.43700000E+004 /
PLOG /                           +1.00000000E+000 +1.06000000E+130 -3.93800000E+001 +5.47000000E+004 /
PLOG /                           +3.16000000E+000 +7.29000000E+171 -4.35300000E+001 +1.91900000E+005 /
PLOG /                           +3.16000000E+000 +2.35000000E+034 -6.87000000E+000 +3.57000000E+004 /
PLOG /                           +1.00000000E+001 +1.03000000E+032 -6.06000000E+000 +3.55000000E+004 /
PLOG /                           +1.00000000E+001 +2.18000000E+175 -5.37800000E+001 +6.85000000E+004 /
PLOG /                           +3.16000000E+001 +1.85000000E+034 -6.57000000E+000 +3.85100000E+004 /
PLOG /                           +3.16000000E+001 +1.07000000E+185 -5.42200000E+001 +8.89900000E+004 /
PLOG /                           +1.00000000E+002 +5.70000000E+029 -5.19000000E+000 +3.68000000E+004 /
PLOG /                           +1.00000000E+002 +4.68000000E+002 +1.81000000E+000 +1.81000000E+004 /
C2H3OO=>CH2O+H+CO                                 +1.33000000E+030 -5.19000000E+000 +3.68000000E+004 !\Author: WARNING !\Ref: GOLDSMITH ET AL, J. PHYS. CHEM. A 2015, 119, 7766-7779 !\Comment: WARNING 
PLOG /                           +1.00000000E-002 +3.88000000E+174 -5.55200000E+001 +6.03200000E+004 /
PLOG /                           +1.00000000E-002 +5.29000000E+035 -7.97000000E+000 +3.12800000E+004 /
PLOG /                           +1.00000000E-001 +2.11000000E+067 -1.72500000E+001 +4.81200000E+004 /
PLOG /                           +1.00000000E-001 +4.85000000E+026 -4.96000000E+000 +2.87800000E+004 /
PLOG /                           +3.16000000E-001 +4.26000000E+043 -9.87000000E+000 +3.79600000E+004 /
PLOG /                           +3.16000000E-001 +3.37000000E+020 -3.08000000E+000 +2.66300000E+004 /
PLOG /                           +1.00000000E+000 +2.02000000E+034 -6.88000000E+000 +3.43700000E+004 /
PLOG /                           +1.00000000E+000 +2.46000000E+130 -3.93800000E+001 +5.47000000E+004 /
PLOG /                           +3.16000000E+000 +1.70000000E+172 -4.35300000E+001 +1.91900000E+005 /
PLOG /                           +3.16000000E+000 +5.49000000E+034 -6.87000000E+000 +3.57000000E+004 /
PLOG /                           +1.00000000E+001 +2.40000000E+032 -6.06000000E+000 +3.55000000E+004 /
PLOG /                           +1.00000000E+001 +5.09000000E+175 -5.37800000E+001 +6.85000000E+004 /
PLOG /                           +3.16000000E+001 +4.32000000E+034 -6.57000000E+000 +3.85100000E+004 /
PLOG /                           +3.16000000E+001 +2.49000000E+185 -5.42200000E+001 +8.89900000E+004 /
PLOG /                           +1.00000000E+002 +1.33000000E+030 -5.19000000E+000 +3.68000000E+004 /
PLOG /                           +1.00000000E+002 +1.09000000E+003 +1.81000000E+000 +1.81000000E+004 /
C2H3OO=CO+CH3O                             1.60E+04    1.676	  22805.65 !\Author: WARNING !\Ref: GOLDSMITH ET AL, J. PHYS. CHEM. A 2015, 119, 7766-7779 !\Comment: WARNING 
PLOG /  1.00E-02  5.20E+33   -7.920   31320 /
PLOG /  1.00E-02 2.31E+129  -41.860   45850 /
PLOG /  1.00E-01  1.26E+98  -27.090   64060 /
PLOG /  1.00E-01  2.42E+28   -5.990   30540 /
PLOG /  3.16E-01  1.80E+33   -7.270   33760 /
PLOG /  3.16E-01  8.69E-50   16.630   -3900 /
PLOG /  1.00E+00  3.83E+33   -7.200   35100 /
PLOG /  1.00E+00  1.19E-39   13.610   -1317 /
PLOG /  3.16E+00  1.28E+79  -19.610   74870 /
PLOG /  3.16E+00  8.80E+86  -23.080   61010 /
PLOG /  1.00E+01  4.07E+32   -6.620   37210 /
PLOG /  1.00E+01  1.27E+03    1.440   18660 /
PLOG /  3.16E+01  6.86E+44  -10.040   47030 /
PLOG /  3.16E+01  1.97E+17   -2.230   28590 /
!DONG 1027 REFIT CONVERGE!PLOG /  1.00E+02 -1.07E+04    1.330   15620 /
!DONG 1027 REFIT CONVERGE!PLOG /  1.00E+02  1.16E-07    4.810   12010 /
PLOG /  1.00E+02  8.18E-07    4.747	  19711.98 /  ! fit btw. 500 and 2000 K with MAE of 76%, 40%
PLOG /  1.00E+02  1.60E+04    1.676	  22805.65 /
!___________________________________________________________________________________________________________ 
!\REACTIONCLASS: R+R<=>RH_RH
!___________________________________________________________________________________________________________ 
C2H3+H<=>C2H2+H2                                  +4.50000000E+013 +0.00000000E+000 +0.00000000E+000 !\Author: ABS !\Ref: !MONKS PS NESBITT FL PAYNE WA SCANLON M STIEF LJ SHALLCROSS DE JPC 99 !\Comment: WARNING 
C2H3+H<=>H2CC+H2                                  +6.00000000E+013 +0.00000000E+000 +0.00000000E+000 !\Author: ABS !\Ref: USC ESTIMATE !\Comment: WARNING 
C2H3+OH<=>C2H3OH                                  +3.01100000E+013 +0.00000000E+000 +0.00000000E+000 !\Author: UB !\Ref: TSANG AND HAMPSON, J. PHYS. CHEM. REF. DATA, 15 !\Comment: PRODUCT CHANGED BASED ON G.X.LIU, ET AL. CHEM. J. CHIN. UNIV. 23(2002) 1147-1150 
C2H3+CH3<=>C2H2+CH4                               +2.05000000E+013 +0.00000000E+000 +0.00000000E+000 !\Author: UB !\Ref: A. FAHR ET AL. J. PHYS. CHEM. 95(1991) 3218-3224 !\Comment: WARNING 
C2H3+C2H3<=>C2H2+C2H4                             +1.45000000E+013 +0.00000000E+000 +0.00000000E+000 !\Author: UB !\Ref: A. FAHR ET AL. J. PHYS. CHEM. 95(1991) 3218-3224 !\Comment: WARNING 
C2H3+HO2=>CH2CHO+OH                               +3.01100000E+013 +0.00000000E+000 +0.00000000E+000 !\Author: UB !\Ref: W.TSANG, R.F.HAMPSON, J. PHYS. CHEM. REF. DATA, 15(1986) !\Comment: WARNING 
C2H3+O<=>CH2CHO                                   +1.03000000E+013 +2.00000000E-001 -4.27000000E+002 !\Author: UB !\Ref: L.B.HARDING, S.J.KLIPPENSTEIN, Y.GEORGIEVSHII, PROC.COMBUST.INST. 30(2005) 985-993 !\Comment: WARNING 
C2H3+O<=>C2H2+OH                                  +1.03000000E+012 +2.00000000E-001 -4.27000000E+002 !\Author: UB !\Ref: L.B.HARDING, S.J.KLIPPENSTEIN, Y.GEORGIEVSHII, PROC.COMBUST.INST. 30(2005) 985-993 !\Comment: WARNING 
C2H3+HCO<=>C2H4+CO                                +9.03300000E+013 +0.00000000E+000 +0.00000000E+000 !\Author: UB !\Ref: TSANG AND HAMPSON, J. PHYS. CHEM. REF. DATA, 15 !\Comment: WARNING 
!===========================================================================================================
!\ENDSUBSPECIES: C2H3
!===========================================================================================================
!===========================================================================================================
!\SUBSPECIES: C2H3OOH
!===========================================================================================================
!___________________________________________________________________________________________________________ 
!\REACTIONCLASS: RH<=>PRODUCTS
!___________________________________________________________________________________________________________ 
C2H3OOH<=>CH2CHO+OH                               +2.22000000E+017 -4.20000000E-001 +4.46220000E+004 !\Author: UB !\Ref: GIMENEZ-LOPEZ ET AL. INT. J. CHEM. KINET. 48, 11(2016) 724-738 !\Comment: WARNING 
PLOG /                           +1.00000000E+000 +2.00000000E+035 -6.70000000E+000 +4.74500000E+004 /
PLOG /                           +1.00000000E+001 +1.12000000E+028 -4.15000000E+000 +4.61900000E+004 /
PLOG /                           +5.00000000E+001 +2.80000000E+026 -3.50000000E+000 +4.63400000E+004 /
PLOG /                           +1.00000000E+002 +2.22000000E+017 -4.20000000E-001 +4.46220000E+004 /
!___________________________________________________________________________________________________________ 
!\REACTIONCLASS: RH+R_ABSTRACTION
!___________________________________________________________________________________________________________ 
C2H3OOH+H<=>C2H3OO+H2                             +4.30000000E+010 +0.00000000E+000 +1.86000000E+003 !\Author: UB !\Ref: GIMENEZ-LOPEZ ET AL. INT. J. CHEM. KINET. 48, 11(2016) 724-738 !\Comment: WARNING 
C2H3OOH+H<=>CH2CHO+H2O                            +1.20000000E+010 +0.00000000E+000 +1.86000000E+003 !\Author: UB !\Ref: GIMENEZ-LOPEZ ET AL. INT. J. CHEM. KINET. 48, 11(2016) 724-738 !\Comment: WARNING 
C2H3OOH+O<=>C2H3OO+OH                             +8.70000000E+012 +0.00000000E+000 +4.75000000E+003 !\Author: UB !\Ref: GIMENEZ-LOPEZ ET AL. INT. J. CHEM. KINET. 48, 11(2016) 724-738 !\Comment: WARNING 
C2H3OOH+OH<=>C2H3OO+H2O                           +1.10000000E+012 +0.00000000E+000 -4.37000000E+002 !\Author: UB !\Ref: GIMENEZ-LOPEZ ET AL. INT. J. CHEM. KINET. 48, 11(2016) 724-738 !\Comment: WARNING 
C2H3OOH+HO2<=>C2H3OO+H2O2                         +4.10000000E+004 +2.50000000E+000 +1.02060000E+004 !\Author: UB !\Ref: GIMENEZ-LOPEZ ET AL. INT. J. CHEM. KINET. 48, 11(2016) 724-738 !\Comment: WARNING 
!___________________________________________________________________________________________________________ 
!\REACTIONCLASS: RADICAL_ADDITIONMISC
!___________________________________________________________________________________________________________ 
C2H3OO+H<=>CH2CHO+OH                              +9.60000000E+013 +0.00000000E+000 +0.00000000E+000 !\Author: UB !\Ref: GIMENEZ-LOPEZ ET AL. INT. J. CHEM. KINET. 48, 11(2016) 724-738 !\Comment: WARNING 
C2H3OO+O<=>CH2CHO+O2                              +1.60000000E+013 +0.00000000E+000 -1.45000000E+002 !\Author: UB !\Ref: GIMENEZ-LOPEZ ET AL. INT. J. CHEM. KINET. 48, 11(2016) 724-738 !\Comment: WARNING 
C2H3OO+OH<=>C2H3OH+O2                             +2.00000000E+015 -6.00000000E-001 +0.00000000E+000 !\Author: UB !\Ref: GIMENEZ-LOPEZ ET AL. INT. J. CHEM. KINET. 48, 11(2016) 724-738 !\Comment: WARNING 
C2H3OO+OH<=>CH2CHO+HO2                            +4.00000000E+011 +6.00000000E-001 +0.00000000E+000 !\Author: UB !\Ref: GIMENEZ-LOPEZ ET AL. INT. J. CHEM. KINET. 48, 11(2016) 724-738 !\Comment: WARNING 
C2H3OOH+O2=C2H3OO+HO2                             +9.00000000E+013 +0.00000000E+000 +4.04000000E+004 !\Author: SP !GK_RATE_ESTIAMTES BASED ON SWW ANALYSIS.. GK ! ! !\Ref: WARNING !\Comment: WARNING 
C2H3OO+CO<=>CH2CHO+CO2                            +1.60000000E+005 +2.18000000E+000 +1.79400000E+004 !\Author: UB !\Ref: GIMENEZ-LOPEZ ET AL. INT. J. CHEM. KINET. 48, 11(2016) 724-738 !\Comment: WARNING 
C2H3OO+CH3<=>CH2CHO+CH3O                          +5.10000000E+012 +0.00000000E+000 -1.41100000E+003 !\Author: UB !\Ref: GIMENEZ-LOPEZ ET AL. INT. J. CHEM. KINET. 48, 11(2016) 724-738 !\Comment: WARNING 
C2H3OO+CH4<=>C2H3OOH+CH3                          +4.70000000E+004 +2.50000000E+000 +2.10000000E+004 !\Author: UB !\Ref: GIMENEZ-LOPEZ ET AL. INT. J. CHEM. KINET. 48, 11(2016) 724-738 !\Comment: WARNING 
C2H3OO+CH3OH<=>C2H3OOH+CH2OH                      +4.00000000E+013 +0.00000000E+000 +1.94000000E+004 !\Author: UB !\Ref: GIMENEZ-LOPEZ ET AL. INT. J. CHEM. KINET. 48, 11(2016) 724-738 !\Comment: WARNING 
C2H3OO+CH2O<=>C2H3OOH+HCO                         +4.10000000E+004 +2.50000000E+000 +1.02060000E+004 !\Author: UB !\Ref: GIMENEZ-LOPEZ ET AL. INT. J. CHEM. KINET. 48, 11(2016) 724-738 !\Comment: WARNING 
C2H3OO+C2H6<=>C2H3OOH+C2H5                        +8.60000000E+000 +3.76000000E+000 +1.72000000E+004 !\Author: UB !\Ref: GIMENEZ-LOPEZ ET AL. INT. J. CHEM. KINET. 48, 11(2016) 724-738 !\Comment: WARNING 
!===========================================================================================================
!\ENDSUBSPECIES: C2H3OOH
!===========================================================================================================
!===========================================================================================================
!\SUBSPECIES: CHCHO
!===========================================================================================================
!___________________________________________________________________________________________________________ 
!\REACTIONCLASS: RADICAL_ADDITIONMISC
!___________________________________________________________________________________________________________ 
CHCHO+H<=>CH2CO+H                                 +1.00000000E+014 +0.00000000E+000 +0.00000000E+000 !\Author: UB !\Ref: GIMENEZ-LOPEZ ET AL. INT. J. CHEM. KINET. 48, 11(2016) 724-738 !\Comment: WARNING 
CHCHO+O2=>CO2+H+HCO                               +4.80000000E+003 +2.88200000E+000 -1.62167200E+003 !\Author: SP !\Ref: GIMENEZ-LOPEZ ET AL. INT. J. CHEM. KINET. 48, 11(2016) 724-738 !\Comment: BR INCREASED 
CHCHO+O2<=>CHOCHO+O                               +1.02000000E+006 +2.42000000E+000 +1.60668600E+003 !\Author: SP !\Ref: GIMENEZ-LOPEZ ET AL. INT. J. CHEM. KINET. 48, 11(2016) 724-738 !\Comment: WARNING 
!===========================================================================================================
!\ENDSUBSPECIES: CHCHO
!===========================================================================================================
!===========================================================================================================
!\SUBSPECIES: CHOCHO
!===========================================================================================================
!___________________________________________________________________________________________________________ 
!\REACTIONCLASS: RH<=>PRODUCTS
!___________________________________________________________________________________________________________ 
CHOCHO<=>CH2O+CO                                  +5.50000000E+056 -1.26000000E+001 +7.99640000E+004 !\Author: UB !\Ref: G. FRIEDRICHS ET AL. PHYS. CHEM. CHEM. PHYS. 10(2008) 6520-6533 !\Comment: WARNING 
PLOG /                           +9.86900000E-003 +4.20000000E+053 -1.25000000E+001 +7.08450000E+004 /
PLOG /                           +4.93500000E-002 +5.10000000E+054 -1.26000000E+001 +7.30120000E+004 /
PLOG /                           +9.86900000E-002 +1.00000000E+055 -1.26000000E+001 +7.38770000E+004 /
PLOG /                           +4.93500000E-001 +4.50000000E+055 -1.26000000E+001 +7.58690000E+004 /
PLOG /                           +9.86900000E-001 +8.00000000E+055 -1.26000000E+001 +7.67130000E+004 /
PLOG /                           +4.93500000E+000 +1.10000000E+056 -1.22000000E+001 +7.76430000E+004 /
PLOG /                           +9.86900000E+000 +5.50000000E+056 -1.26000000E+001 +7.99640000E+004 /
CHOCHO<=>HCOH+CO                                  +5.70000000E+059 -1.33000000E+001 +8.35390000E+004 !\Author: UB !\Ref: G. FRIEDRICHS ET AL. PHYS. CHEM. CHEM. PHYS. 10(2008) 6520-6533 !\Comment: WARNING 
PLOG /                           +9.86900000E-003 +8.40000000E+052 -1.26000000E+001 +7.23930000E+004 /
PLOG /                           +4.93500000E-002 +8.30000000E+054 -1.29000000E+001 +7.51130000E+004 /
PLOG /                           +9.86900000E-002 +4.40000000E+055 -1.30000000E+001 +7.62570000E+004 /
PLOG /                           +4.93500000E-001 +1.30000000E+057 -1.32000000E+001 +7.88510000E+004 /
PLOG /                           +9.86900000E-001 +2.60000000E+057 -1.32000000E+001 +7.97540000E+004 /
PLOG /                           +4.93500000E+000 +1.00000000E+057 -1.29000000E+001 +8.11610000E+004 /
PLOG /                           +9.86900000E+000 +5.70000000E+059 -1.33000000E+001 +8.35390000E+004 /
CHOCHO=>CO+CO+H2                                  +3.40000000E+059 -1.33000000E+001 +8.42940000E+004 !\Author: UB !\Ref: G. FRIEDRICHS ET AL. PHYS. CHEM. CHEM. PHYS. 10(2008) 6520-6533 !\Comment: WARNING 
PLOG /                           +9.86900000E-003 +6.00000000E+051 -1.21000000E+001 +7.18540000E+004 /
PLOG /                           +4.93500000E-002 +1.40000000E+054 -1.25000000E+001 +7.47510000E+004 /
PLOG /                           +9.86900000E-002 +1.80000000E+055 -1.27000000E+001 +7.61370000E+004 /
PLOG /                           +4.93500000E-001 +1.30000000E+057 -1.30000000E+001 +7.89720000E+004 /
PLOG /                           +9.86900000E-001 +6.10000000E+057 -1.31000000E+001 +8.01470000E+004 /
PLOG /                           +4.93500000E+000 +5.80000000E+057 -1.29000000E+001 +8.18710000E+004 /
PLOG /                           +9.86900000E+000 +3.40000000E+059 -1.33000000E+001 +8.42940000E+004 /
CHOCHO<=>HCO+HCO                                  +3.00000000E+060 -1.33000000E+001 +8.89930000E+004 !\Author: UB !\Ref: G. FRIEDRICHS ET AL. PHYS. CHEM. CHEM. PHYS. 10(2008) 6520-6533 !\Comment: WARNING 
PLOG /                           +9.86900000E-003 +1.00000000E+042 -9.70000000E+000 +7.35340000E+004 /
PLOG /                           +4.93500000E-002 +6.00000000E+048 -1.11000000E+001 +7.74620000E+004 /
PLOG /                           +9.86900000E-002 +1.70000000E+051 -1.16000000E+001 +7.91110000E+004 /
PLOG /                           +4.93500000E-001 +5.30000000E+055 -1.25000000E+001 +8.27740000E+004 /
PLOG /                           +9.86900000E-001 +1.90000000E+057 -1.28000000E+001 +8.43210000E+004 /
PLOG /                           +4.93500000E+000 +2.20000000E+059 -1.31000000E+001 +8.72580000E+004 /
PLOG /                           +9.86900000E+000 +3.00000000E+060 -1.33000000E+001 +8.89930000E+004 /
!___________________________________________________________________________________________________________ 
!\REACTIONCLASS: RH+R_ABSTRACTIONLUMPED
!___________________________________________________________________________________________________________ 
CHOCHO+OH=>HCO+CO+H2O                             +6.13299000E+004 +2.65000000E+000 -4.58640000E+003 !\Author: WARNING !\Ref: J. MENDES, C-W ZHOU, AND H. J. CURRAN. JPCA, 2014, 118, 12089-12104. !\Comment: WARNING 
CHOCHO+O=>HCO+CO+OH                               +5.94000000E+012 +0.00000000E+000 +1.86800000E+003 !\Author: UB !\Ref: ANALOGY TO CH3CHO+O<=>CH3CO+OH !\Comment: WARNING 
CHOCHO+HO2=>HCO+CO+H2O2                           +1.70000000E+013 +0.00000000E+000 +1.62900000E+004 !\Author: SP\REF !\Ref: WARNING !\Comment: WARNING 
CHOCHO+HO2=>HOCHO+CO+OH                           +3.30000000E-004 +3.99500000E+000 +3.00000000E+002 !\Author: UB !\Ref: G. DA SILVA J. PHYS. CHEM. A, 115(2011) 191-197 !\Comment: WARNING 
CHOCHO+O2=>HCO+CO+HO2                             +3.01000000E+013 +0.00000000E+000 +3.91500000E+004 !\Author: UB !\Ref: ANALOGY TO CH3CHO+O2<=>CH3CO+HO2 !\Comment: WARNING 
CHOCHO+H<=>CH2O+HCO                               +5.40000000E+013 +0.00000000E+000 +4.30000000E+003 !\Author: UB !\Ref: M. COLBERG, G. FRIEDRICHS, J. PHYS. CHEM. A, 110(2006) 160-170 !\Comment: WARNING 
!===========================================================================================================
!\ENDSUBSPECIES: CHOCHO
!===========================================================================================================
!----------------------------------------------------------------------------------------------------------------------------------
!\ENDSUBMECH: C2H4
!----------------------------------------------------------------------------------------------------------------------------------
!----------------------------------------------------------------------------------------------------------------------------------
!\SUBMECH: C2H2
!----------------------------------------------------------------------------------------------------------------------------------
!___________________________________________________________________________________________________________ 
!\REACTIONCLASS: RADICAL_ADDITIONO2
!___________________________________________________________________________________________________________ 
C2H2+O2<=>HCO+HCO                                 +6.10000000E+012 +0.00000000E+000 +5.32500000E+004 !\Author: UB !\Ref: GIMENEZ-LOPEZ ET AL. INT. J. CHEM. KINET. 48, 11(2016) 724-738 !\Comment: WARNING 
DUP
C2H2+O2<=>HCO+HCO                                 +1.70000000E+007 +1.67000000E+000 +7.09600000E+004 !\Author: UB !\Ref: GIMENEZ-LOPEZ ET AL. INT. J. CHEM. KINET. 48, 11(2016) 724-738 !\Comment: WARNING 
DUP
!___________________________________________________________________________________________________________ 
!\REACTIONCLASS: RH+R_ABSTRACTION
!___________________________________________________________________________________________________________ 
!C2H+H2<=>H+C2H2                                   +4.10000000E+005 +2.39000000E+000 +8.64000000E+002 !\Author: UB !\Ref: L.B. HARDING ET AL. J. CHEM. PHYS. 76, 10(1982) 5172 !\Comment: WARNING 
C2H2+OH<=>C2H+H2O                                 +2.63200000E+006 +2.14000000E+000 +1.70600000E+004 !\Author: WARNING !\Ref: SJK J. PHYS. CHEM A 2005, 109, 6045-6055 !\Comment: WARNING 
!___________________________________________________________________________________________________________ 
!\REACTIONCLASS: RH<=>PRODUCTS
!___________________________________________________________________________________________________________ 
!C2H+H(+M)<=>C2H2(+M)                              +2.25000000E+013 +3.20000000E-001 +0.00000000E+000 !\Author: UB !\Ref: L.B.HARDING, Y.GEORGIEVSKII, S.J.KLIPPENSTEIN, J.PHYS.CHEM.A. 109(2005) 4646-4656 !\Comment: WARNING 
!LOW /                                             +3.75000000E+033 -4.80000000E+000 +1.90000000E+003 /
!TROE /                           +6.46000000E-001 +1.32000000E+002 +1.31500000E+003 +5.56600000E+003 /
!HE / +0.7000 / AR / +0.7000 / CO / +1.5000 / CO2 / +2.0000 / CH4 / +2.0000 / H2 / +2.0000 / C2H6 / +3.0000 / H2O / +6.0000 / 
C2H2(+M)<=>H2CC(+M)                               +8.00000000E+014 -5.20000000E-001 +5.07500000E+004 !\Author: WARNING !\Ref: 99 LAS / WA !\Comment: WARNING 
LOW /                                             +2.45000000E+015 -6.40000000E-001 +4.97000000E+004 /
CO / +1.5000 / CO2 / +2.0000 / CH4 / +2.0000 / H2 / +2.0000 / C2H4 / +2.5000 / C2H2 / +2.5000 / C2H6 / +3.0000 / H2O / +6.0000 / 
!___________________________________________________________________________________________________________ 
!\REACTIONCLASS: RADICAL_ADDITIONHCO
!___________________________________________________________________________________________________________ 
C2H2+HCO<=>C2H3+CO                                +1.00000000E+007 +2.00000000E+000 +6.00000000E+003 !\Author: WARNING !\Ref: GRI 3.0 AND USC II !\Comment: WARNING 
!___________________________________________________________________________________________________________ 
!\REACTIONCLASS: RADICAL_ADDITIONCH3O2
!___________________________________________________________________________________________________________ 
C2H2+CH3O2<=>CH2O+CH2CHO                          +4.45800000E-003 +4.30100000E+000 +9.04302000E+003 !\Author: UB !\Ref: K EST. BASED ON TOTAL K FOR C2H2+HO2, P'S BASED ON ADD-ISOM-BETA-S !\Comment: WARNING 
!___________________________________________________________________________________________________________ 
!\REACTIONCLASS: RADICAL_ADDITIONOH
!___________________________________________________________________________________________________________ 
C2H2+OH<=>HCCOH+H                                 +7.34700000E+006 +1.89000000E+000 +1.36000000E+004 !\Author: WARNING !\Ref: SJK J. PHYS. CHEM A 2005, 109, 6045-6055 !\Comment: WARNING 
PLOG /                           +1.00000000E-002 +2.80000000E+005 +2.28000000E+000 +1.24200000E+004 /
PLOG /                           +2.50000000E-002 +7.46700000E+005 +2.16000000E+000 +1.25500000E+004 /
PLOG /                           +1.00000000E-001 +1.77600000E+006 +2.04000000E+000 +1.26700000E+004 /
PLOG /                           +1.00000000E+000 +2.41500000E+006 +2.00000000E+000 +1.27100000E+004 /
PLOG /                           +1.00000000E+001 +3.21000000E+006 +1.97000000E+000 +1.28100000E+004 /
PLOG /                           +1.00000000E+002 +7.34700000E+006 +1.89000000E+000 +1.36000000E+004 /
C2H2+OH<=>CH2CO+H                                 +1.45700000E+004 +2.45000000E+000 +4.47700000E+003 !\Author: WARNING !\Ref: SJK J. PHYS. CHEM A 2005, 109, 6045-6055 !\Comment: WARNING 
PLOG /                           +1.00000000E-002 +1.57800000E+003 +2.56000000E+000 -8.44500000E+002 /
PLOG /                           +2.50000000E-002 +1.51800000E+004 +2.28000000E+000 -2.92100000E+002 /
PLOG /                           +1.00000000E-001 +3.01700000E+005 +1.92000000E+000 +5.98100000E+002 /
PLOG /                           +1.00000000E+000 +7.52800000E+006 +1.55000000E+000 +2.10600000E+003 /
PLOG /                           +1.00000000E+001 +5.10100000E+006 +1.65000000E+000 +3.40000000E+003 /
PLOG /                           +1.00000000E+002 +1.45700000E+004 +2.45000000E+000 +4.47700000E+003 /
C2H2+OH<=>CH3+CO                                  +8.25000000E+005 +1.77000000E+000 +4.69700000E+003 !\Author: WARNING !\Ref: SJK J. PHYS. CHEM A 2005, 109, 6045-6055 !\Comment: WARNING 
PLOG /                           +1.00000000E-002 +4.75700000E+005 +1.68000000E+000 -3.29800000E+002 /
PLOG /                           +2.50000000E-002 +4.37200000E+006 +1.40000000E+000 +2.26500000E+002 /
PLOG /                           +1.00000000E-001 +7.64800000E+007 +1.05000000E+000 +1.11500000E+003 /
PLOG /                           +1.00000000E+000 +1.27700000E+009 +7.30000000E-001 +2.57900000E+003 /
PLOG /                           +1.00000000E+001 +4.31200000E+008 +9.20000000E-001 +3.73600000E+003 /
PLOG /                           +1.00000000E+002 +8.25000000E+005 +1.77000000E+000 +4.69700000E+003 /
C2H2+OH<=>C2H2OH                                  +6.20000000E+020 -2.80000000E+000 +2.83100000E+003 !\Author: WARNING !\Ref: SJK J. PHYS. CHEM A 2005, 109, 6045-6055 !\Comment: WARNING 
PLOG /                           +1.00000000E-002 +2.90000000E+064 -1.85700000E+001 +1.00090000E+004 /
PLOG /                           +1.00000000E-002 +2.60000000E+033 -7.36000000E+000 +6.39200000E+003 /
PLOG /                           +2.50000000E-002 +4.70000000E+059 -1.68700000E+001 +9.08700000E+003 /
PLOG /                           +2.50000000E-002 +4.40000000E+032 -7.02000000E+000 +5.93300000E+003 /
PLOG /                           +1.00000000E-001 +1.20000000E+028 -5.56000000E+000 +3.72400000E+003 /
PLOG /                           +1.00000000E-001 +6.40000000E+042 -9.96000000E+000 +1.17370000E+004 /
PLOG /                           +1.00000000E+000 +1.90000000E+044 -1.13800000E+001 +6.29900000E+003 /
PLOG /                           +1.00000000E+000 +3.50000000E+031 -6.20000000E+000 +6.63500000E+003 /
PLOG /                           +1.00000000E+001 +1.50000000E+024 -4.06000000E+000 +3.26100000E+003 /
PLOG /                           +1.00000000E+001 +4.50000000E+031 -5.92000000E+000 +8.76100000E+003 /
PLOG /                           +1.00000000E+002 +6.20000000E+020 -2.80000000E+000 +2.83100000E+003 /
PLOG /                           +1.00000000E+002 +1.60000000E+029 -4.91000000E+000 +9.73400000E+003 /
!___________________________________________________________________________________________________________ 
!\REACTIONCLASS: RADICAL_ADDITIONO
!___________________________________________________________________________________________________________ 
C2H2+O<=>CH2+CO                                   +7.39500000E+008 +1.28000000E+000 +2.47200000E+003 !\Author: SP !\Ref: NGUYEN ET AL. J.PHYS.CHEM A 2006, 110, 6696-6706 !\Comment: WARNING 
C2H2+O<=>HCCO+H                                   +2.95800000E+009 +1.28000000E+000 +2.47200000E+003 !\Author: SP !\Ref: NGUYEN ET AL. J.PHYS.CHEM A 2006, 110, 6696-6706 !\Comment: WARNING 
C2H2+O<=>CHCHO                                    +3.80000000E+044 -9.63000000E+000 +3.76000000E+004 !\Author: UB !\Ref: DAVIS AND LAW J. PHYS. CHEM. A 1999, 103, 5889-589 !\Comment: ANALOGY TO THE DECOMPOSITION OF ALLYL RADICAL 
!___________________________________________________________________________________________________________ 
!\REACTIONCLASS: RADICAL_ADDITIONHO2
!___________________________________________________________________________________________________________ 
C2H2+HO2<=>CHCHO+OH                               +1.12000000E+011 +4.80000000E-001 +1.77000000E+004 !\Author: UB !\Ref: GIMENEZ-LOPEZ ET AL. INT. J. CHEM. KINET. 48, 11(2016) 724-738 !\Comment: WARNING 
PLOG /                           +1.00000000E-002 +4.22000000E+009 +9.10000000E-001 +1.85000000E+004 /
PLOG /                           +1.00000000E-002 +1.85000000E+007 +1.54000000E+000 +1.47000000E+004 /
PLOG /                           +1.00000000E-001 +4.56000000E+009 +9.00000000E-001 +1.86000000E+004 /
PLOG /                           +1.00000000E-001 +1.91000000E+007 +1.54000000E+000 +1.47000000E+004 /
PLOG /                           +3.16000000E-001 +5.23000000E+009 +8.80000000E-001 +1.86000000E+004 /
PLOG /                           +3.16000000E-001 +2.02000000E+007 +1.54000000E+000 +1.47000000E+004 /
PLOG /                           +1.00000000E+000 +1.20000000E+010 +7.70000000E-001 +1.90000000E+004 /
PLOG /                           +1.00000000E+000 +1.92000000E+007 +1.56000000E+000 +1.48000000E+004 /
PLOG /                           +3.16000000E+000 +2.68000000E+009 +9.90000000E-001 +1.88000000E+004 /
PLOG /                           +3.16000000E+000 +1.13000000E+008 +1.32000000E+000 +1.51000000E+004 /
PLOG /                           +1.00000000E+001 +4.15000000E+010 +6.10000000E-001 +2.07000000E+004 /
PLOG /                           +1.00000000E+001 +1.24000000E+008 +1.36000000E+000 +1.54000000E+004 /
PLOG /                           +3.16000000E+001 +2.85000000E+008 +1.23000000E+000 +1.60000000E+004 /
PLOG /                           +3.16000000E+001 +1.28000000E+007 +1.59000000E+000 +1.59000000E+004 /
PLOG /                           +1.00000000E+002 +1.12000000E+011 +4.80000000E-001 +1.77000000E+004 /
PLOG /                           +1.00000000E+002 +5.55000000E+006 +1.73000000E+000 +1.60000000E+004 /
C2H2+HO2<=>CH2CHO+O                               +5.78000000E+018 -2.09000000E+000 +2.43500000E+004 !\Author: UB !\Ref: GIMENEZ-LOPEZ ET AL. INT. J. CHEM. KINET. 48, 11(2016) 724-738 !\Comment: WARNING 
PLOG /                           +1.00000000E-002 +5.50000000E+006 +1.19000000E+000 +1.28800000E+004 /
PLOG /                           +1.00000000E-002 +2.94000000E-004 +4.16000000E+000 +7.73600000E+003 /
PLOG /                           +1.00000000E-001 +1.16000000E+008 +7.70000000E-001 +1.36000000E+004 /
PLOG /                           +1.00000000E-001 +6.14000000E-003 +3.81000000E+000 +8.39400000E+003 /
PLOG /                           +3.16000000E-001 +1.20000000E+007 +1.09000000E+000 +1.30500000E+004 /
PLOG /                           +3.16000000E-001 +5.44000000E-004 +4.09000000E+000 +8.04400000E+003 /
PLOG /                           +1.00000000E+000 +3.02000000E+007 +9.80000000E-001 +1.33100000E+004 /
PLOG /                           +1.00000000E+000 +2.48000000E-004 +4.19000000E+000 +8.20300000E+003 /
PLOG /                           +3.16000000E+000 +1.98000000E+074 -1.63300000E+001 +1.09200000E+005 /
PLOG /                           +3.16000000E+000 +6.57000000E+004 +1.85000000E+000 +1.23600000E+004 /
PLOG /                           +1.00000000E+001 +7.50000000E+014 -1.17000000E+000 +1.83500000E+004 /
PLOG /                           +1.00000000E+001 +2.92000000E-001 +3.38000000E+000 +1.05900000E+004 /
PLOG /                           +3.16000000E+001 +8.63000000E+018 -2.27000000E+000 +2.22300000E+004 /
PLOG /                           +3.16000000E+001 +1.95000000E+000 +3.17000000E+000 +1.17400000E+004 /
PLOG /                           +1.00000000E+002 +5.78000000E+018 -2.09000000E+000 +2.43500000E+004 /
PLOG /                           +1.00000000E+002 +1.10000000E-001 +3.52000000E+000 +1.19800000E+004 /
C2H2+HO2<=>CHOCHO+H                               +5.91000000E+021 -3.32000000E+000 +2.50300000E+004 !\Author: UB !\Ref: GIMENEZ-LOPEZ ET AL. INT. J. CHEM. KINET. 48, 11(2016) 724-738 !\Comment: WARNING 
PLOG /                           +1.00000000E-002 +8.51000000E+007 +4.80000000E-001 +1.17200000E+004 /
PLOG /                           +1.00000000E-002 +2.43000000E-006 +4.43000000E+000 +5.57800000E+003 /
PLOG /                           +1.00000000E-001 +7.43000000E+007 +5.00000000E-001 +1.16900000E+004 /
PLOG /                           +1.00000000E-001 +2.00000000E-006 +4.45000000E+000 +5.56400000E+003 /
PLOG /                           +3.16000000E-001 +7.91000000E+007 +4.90000000E-001 +1.17000000E+004 /
PLOG /                           +3.16000000E-001 +1.81000000E-006 +4.46000000E+000 +5.65400000E+003 /
PLOG /                           +1.00000000E+000 +2.18000000E+009 +6.00000000E-002 +1.24700000E+004 /
PLOG /                           +1.00000000E+000 +2.24000000E-005 +4.17000000E+000 +6.41600000E+003 /
PLOG /                           +3.16000000E+000 +7.00000000E+049 -1.01800000E+001 +7.71100000E+004 /
PLOG /                           +3.16000000E+000 +7.65000000E+005 +1.18000000E+000 +1.13400000E+004 /
PLOG /                           +1.00000000E+001 +4.06000000E+016 -2.03000000E+000 +1.76300000E+004 /
PLOG /                           +1.00000000E+001 +2.01000000E-002 +3.38000000E+000 +8.69600000E+003 /
PLOG /                           +3.16000000E+001 +9.38000000E+016 -2.03000000E+000 +1.95900000E+004 /
PLOG /                           +3.16000000E+001 +6.06000000E-003 +3.53000000E+000 +9.21700000E+003 /
PLOG /                           +1.00000000E+002 +5.91000000E+021 -3.32000000E+000 +2.50300000E+004 /
PLOG /                           +1.00000000E+002 +6.76000000E-002 +3.27000000E+000 +1.07600000E+004 /
C2H2+HO2<=>CH2CO+OH                               +3.58000000E+003 +1.97000000E+000 +2.30100000E+004 !\Author: UB !\Ref: GIMENEZ-LOPEZ ET AL. INT. J. CHEM. KINET. 48, 11(2016) 724-738 !\Comment: WARNING 
PLOG /                           +1.00000000E-002 +6.25000000E-007 +4.75000000E+000 +1.55300000E+004 /
PLOG /                           +1.00000000E-002 +1.31000000E-014 +6.58000000E+000 +1.02700000E+004 /
PLOG /                           +1.00000000E-001 +6.70000000E-007 +4.74000000E+000 +1.55500000E+004 /
PLOG /                           +1.00000000E-001 +1.29000000E-014 +6.59000000E+000 +1.03300000E+004 /
PLOG /                           +3.16000000E-001 +4.18000000E-007 +4.81000000E+000 +1.54100000E+004 /
PLOG /                           +3.16000000E-001 +3.99000000E-014 +6.36000000E+000 +1.02700000E+004 /
PLOG /                           +1.00000000E+000 +5.28000000E-007 +4.78000000E+000 +1.54600000E+004 /
PLOG /                           +1.00000000E+000 +3.28000000E-015 +6.70000000E+000 +1.00900000E+004 /
PLOG /                           +3.16000000E+000 +1.04000000E-006 +4.69000000E+000 +1.56400000E+004 /
PLOG /                           +3.16000000E+000 +8.71000000E-021 +8.30000000E+000 +8.10700000E+003 /
PLOG /                           +1.00000000E+001 +4.68000000E-005 +4.22000000E+000 +1.67800000E+004 /
PLOG /                           +1.00000000E+001 +8.36000000E-022 +8.76000000E+000 +8.80400000E+003 /
PLOG /                           +3.16000000E+001 +8.99000000E-001 +2.97000000E+000 +1.97300000E+004 /
PLOG /                           +3.16000000E+001 +6.87000000E-014 +6.67000000E+000 +1.31300000E+004 /
PLOG /                           +1.00000000E+002 +3.58000000E+003 +1.97000000E+000 +2.30100000E+004 /
PLOG /                           +1.00000000E+002 +6.63000000E-012 +6.15000000E+000 +1.47300000E+004 /
C2H2+HO2<=>CH2O+HCO                               +2.47000000E+016 -1.70000000E+000 +2.00300000E+004 !\Author: UB !\Ref: GIMENEZ-LOPEZ ET AL. INT. J. CHEM. KINET. 48, 11(2016) 724-738 !\Comment: WARNING 
PLOG /                           +1.00000000E-002 +3.90000000E+013 -1.17000000E+000 +1.37500000E+004 /
PLOG /                           +1.00000000E-002 +8.43000000E+000 +2.56000000E+000 +7.38200000E+003 /
PLOG /                           +1.00000000E-001 +4.26000000E+000 +2.64000000E+000 +7.25300000E+003 /
PLOG /                           +1.00000000E-001 +1.56000000E+013 -1.05000000E+000 +1.35200000E+004 /
PLOG /                           +3.16000000E-001 +2.59000000E-006 +4.34000000E+000 +4.52500000E+003 /
PLOG /                           +3.16000000E-001 +6.90000000E+009 -0.00000000E+000 +1.17200000E+004 /
PLOG /                           +1.00000000E+000 +3.33000000E+102 -2.41800000E+001 +1.38600000E+005 /
PLOG /                           +1.00000000E+000 +8.07000000E+007 +6.00000000E-001 +1.08500000E+004 /
PLOG /                           +3.16000000E+000 +5.22000000E+015 -1.75000000E+000 +1.51800000E+004 /
PLOG /                           +3.16000000E+000 +3.54000000E+000 +2.69000000E+000 +8.02500000E+003 /
PLOG /                           +1.00000000E+001 +7.32000000E+035 -7.77000000E+000 +2.69700000E+004 /
PLOG /                           +1.00000000E+001 +9.84000000E+006 +9.10000000E-001 +1.17100000E+004 /
PLOG /                           +3.16000000E+001 +1.78000000E+028 -5.30000000E+000 +2.51300000E+004 /
PLOG /                           +3.16000000E+001 +1.79000000E+004 +1.70000000E+000 +1.12500000E+004 /
PLOG /                           +1.00000000E+002 +2.47000000E+016 -1.70000000E+000 +2.00300000E+004 /
PLOG /                           +1.00000000E+002 +4.32000000E-006 +4.31000000E+000 +6.82900000E+003 /
C2H2+HO2=>CH2O+H+CO                               +5.77000000E+016 -1.70000000E+000 +2.00300000E+004 !\Author: UB !\Ref: GIMENEZ-LOPEZ ET AL. INT. J. CHEM. KINET. 48, 11(2016) 724-738 !\Comment: WARNING 
PLOG /                           +1.00000000E-002 +9.10000000E+013 -1.17000000E+000 +1.37500000E+004 /
PLOG /                           +1.00000000E-002 +1.97000000E+001 +2.56000000E+000 +7.38200000E+003 /
PLOG /                           +1.00000000E-001 +9.94000000E+000 +2.64000000E+000 +7.25300000E+003 /
PLOG /                           +1.00000000E-001 +3.63000000E+013 -1.05000000E+000 +1.35200000E+004 /
PLOG /                           +3.16000000E-001 +6.05000000E-006 +4.34000000E+000 +4.52500000E+003 /
PLOG /                           +3.16000000E-001 +1.61000000E+010 -0.00000000E+000 +1.17200000E+004 /
PLOG /                           +1.00000000E+000 +7.77000000E+102 -2.41800000E+001 +1.38600000E+005 /
PLOG /                           +1.00000000E+000 +1.88000000E+008 +6.00000000E-001 +1.08500000E+004 /
PLOG /                           +3.16000000E+000 +1.22000000E+016 -1.75000000E+000 +1.51800000E+004 /
PLOG /                           +3.16000000E+000 +8.26000000E+000 +2.69000000E+000 +8.02500000E+003 /
PLOG /                           +1.00000000E+001 +1.71000000E+036 -7.77000000E+000 +2.69700000E+004 /
PLOG /                           +1.00000000E+001 +2.30000000E+007 +9.10000000E-001 +1.17100000E+004 /
PLOG /                           +3.16000000E+001 +4.14000000E+028 -5.30000000E+000 +2.51300000E+004 /
PLOG /                           +3.16000000E+001 +4.19000000E+004 +1.70000000E+000 +1.12500000E+004 /
PLOG /                           +1.00000000E+002 +5.77000000E+016 -1.70000000E+000 +2.00300000E+004 /
PLOG /                           +1.00000000E+002 +1.01000000E-005 +4.31000000E+000 +6.82900000E+003 /
C2H2+HO2<=>CO+CH3O                                +1.17000000E+018 -2.57000000E+000 +2.23600000E+004 !\Author: UB !\Ref: GIMENEZ-LOPEZ ET AL. INT. J. CHEM. KINET. 48, 11(2016) 724-738 !\Comment: WARNING 
PLOG /                           +1.00000000E-002 +3.54000000E+011 +0.00000000E+000 +4.95100000E+004 /
PLOG /                           +1.00000000E-002 +2.89000000E+004 +1.23000000E+000 +9.90300000E+003 /
PLOG /                           +1.00000000E-001 +2.78000000E+008 +1.00000000E-002 +1.19200000E+004 /
PLOG /                           +1.00000000E-001 +9.67000000E-007 +4.15000000E+000 +5.17300000E+003 /
PLOG /                           +3.16000000E-001 +8.06000000E+007 +1.80000000E-001 +1.16500000E+004 /
PLOG /                           +3.16000000E-001 +1.84000000E-008 +4.62000000E+000 +4.51700000E+003 /
PLOG /                           +1.00000000E+000 +8.94000000E+069 -1.58500000E+001 +1.02500000E+005 /
PLOG /                           +1.00000000E+000 +5.38000000E+005 +8.60000000E-001 +1.07000000E+004 /
PLOG /                           +3.16000000E+000 +5.66000000E+012 -1.25000000E+000 +1.45700000E+004 /
PLOG /                           +3.16000000E+000 +5.37000000E-004 +3.42000000E+000 +7.21800000E+003 /
PLOG /                           +1.00000000E+001 +3.30000000E+023 -4.45000000E+000 +2.12100000E+004 /
PLOG /                           +3.16000000E+001 +2.43000000E+022 -3.96000000E+000 +2.26500000E+004 /
PLOG /                           +3.16000000E+001 +8.11000000E+000 +2.30000000E+000 +1.05600000E+004 /
PLOG /                           +1.00000000E+002 +1.17000000E+018 -2.57000000E+000 +2.23600000E+004 /
PLOG /                           +1.00000000E+002 +6.86000000E-004 +3.42000000E+000 +9.32900000E+003 /
C2H2+HO2<=>CO2+CH3                                +1.71000000E+015 -1.80000000E+000 +2.03700000E+004 !\Author: UB !\Ref: GIMENEZ-LOPEZ ET AL. INT. J. CHEM. KINET. 48, 11(2016) 724-738 !\Comment: WARNING 
PLOG /                           +1.00000000E-002 +1.15000000E-007 +4.31000000E+000 +4.61400000E+003 /
PLOG /                           +1.00000000E-002 +2.01000000E+008 +0.00000000E+000 +1.17900000E+004 /
PLOG /                           +1.00000000E-001 +1.10000000E-007 +4.32000000E+000 +4.62200000E+003 /
PLOG /                           +1.00000000E-001 +2.01000000E+008 +0.00000000E+000 +1.17800000E+004 /
PLOG /                           +3.16000000E-001 +1.75000000E+142 -3.50400000E+001 +1.88700000E+005 /
PLOG /                           +3.16000000E-001 +1.55000000E+005 +9.50000000E-001 +1.02000000E+004 /
PLOG /                           +1.00000000E+000 +3.96000000E+084 -1.98000000E+001 +1.19800000E+005 /
PLOG /                           +1.00000000E+000 +1.38000000E+006 +6.80000000E-001 +1.08100000E+004 /
PLOG /                           +3.16000000E+000 +5.02000000E+013 -1.60000000E+000 +1.49800000E+004 /
PLOG /                           +3.16000000E+000 +9.29000000E-003 +3.00000000E+000 +7.65900000E+003 /
PLOG /                           +1.00000000E+001 +8.56000000E+028 -6.15000000E+000 +2.40300000E+004 /
PLOG /                           +1.00000000E+001 +1.86000000E+004 +1.26000000E+000 +1.12300000E+004 /
PLOG /                           +3.16000000E+001 +1.28000000E+027 -5.42000000E+000 +2.53800000E+004 /
PLOG /                           +3.16000000E+001 +2.89000000E+002 +1.79000000E+000 +1.12400000E+004 /
PLOG /                           +1.00000000E+002 +1.71000000E+015 -1.80000000E+000 +2.03700000E+004 /
PLOG /                           +1.00000000E+002 +3.90000000E-007 +4.21000000E+000 +7.31400000E+003 /
C2H2+HO2<=>C2H3OO                                 +2.53000000E+035 -7.26000000E+000 +2.63900000E+004 !\Author: UB !\Ref: GIMENEZ-LOPEZ ET AL. INT. J. CHEM. KINET. 48, 11(2016) 724-738 !\Comment: WARNING 
PLOG /                           +1.00000000E-002 +4.99000000E+006 -1.02000000E+000 +9.15200000E+003 /
PLOG /                           +1.00000000E-002 +1.88000000E+026 -8.34000000E+000 +9.24900000E+003 /
PLOG /                           +1.00000000E-001 +6.02000000E+017 -3.82000000E+000 +1.07900000E+004 /
PLOG /                           +1.00000000E-001 +5.26000000E+129 -4.17400000E+001 +3.59300000E+004 /
PLOG /                           +3.16000000E-001 +2.47000000E+048 -1.28200000E+001 +2.52200000E+004 /
PLOG /                           +3.16000000E-001 +1.96000000E+018 -3.67000000E+000 +1.04800000E+004 /
PLOG /                           +1.00000000E+000 +4.06000000E+050 -1.30700000E+001 +2.72200000E+004 /
PLOG /                           +1.00000000E+000 +4.93000000E+021 -4.37000000E+000 +1.22200000E+004 /
PLOG /                           +3.16000000E+000 +9.08000000E+046 -1.15700000E+001 +2.68800000E+004 /
PLOG /                           +3.16000000E+000 +1.92000000E+022 -4.28000000E+000 +1.30800000E+004 /
PLOG /                           +1.00000000E+001 +4.60000000E+043 -1.02400000E+001 +2.69300000E+004 /
PLOG /                           +1.00000000E+001 +2.11000000E+021 -3.78000000E+000 +1.33800000E+004 /
PLOG /                           +3.16000000E+001 +5.61000000E+038 -8.49000000E+000 +2.62100000E+004 /
PLOG /                           +3.16000000E+001 +1.39000000E+020 -3.30000000E+000 +1.34100000E+004 /
PLOG /                           +1.00000000E+002 +2.53000000E+035 -7.26000000E+000 +2.63900000E+004 /
PLOG /                           +1.00000000E+002 +1.42000000E+019 -2.91000000E+000 +1.34200000E+004 /
!===========================================================================================================
!\SUBSPECIES: H2CC
!===========================================================================================================
!___________________________________________________________________________________________________________ 
!\REACTIONCLASS: RADICAL_ADDITIONMISC
!___________________________________________________________________________________________________________ 
H2CC+OH<=>CH2CO+H                                 +2.00000000E+013 +0.00000000E+000 +0.00000000E+000 !\Author: WARNING !\Ref: USC II !\Comment: WARNING 
H2CC+O2<=>HCO+HCO                                 +1.00000000E+013 +0.00000000E+000 +0.00000000E+000 !\Author: UB !\Ref: FROM USCII/A.LASKIN, H.WANG CHEM. PHYS. LETT. 30(1999) 43-49 !\Comment: WARNING 
H2CC+H<=>C2H2+H                                   +1.00000000E+014 +0.00000000E+000 +0.00000000E+000 !\Author: WARNING !\Ref: USC II !\Comment: WARNING 
!===========================================================================================================
!\ENDSUBSPECIES: H2CC
!===========================================================================================================
!===========================================================================================================
!\SUBSPECIES: C2H
!===========================================================================================================
!___________________________________________________________________________________________________________ 
!\REACTIONCLASS: RADICAL_ADDITION
!___________________________________________________________________________________________________________ 
C2H+O2<=>CO2+CHV                                  +2.17000000E+010 +0.00000000E+000 +0.00000000E+000 !\Author: WARNING !\Ref: DEVRIENDT, VAN LOOK, CEURSTERS, AND PEETERS, CHEM PHYS LETT. 261(1996) 450, C2H+O2 !\Comment: WARNING 
C2H+O2=>CO+CO+H                                   +4.70000000E+013 -1.60000000E-001 +0.00000000E+000 !\Author: UB !\Ref: H. THIESEMANN, C.A. TAATJES, CHEM. PHYS. LETT. 270, 5-6(1997) 580-586 !\Comment: WARNING 
C2H+O<=>CO+CHV                                    +6.20000000E+012 +0.00000000E+000 +0.00000000E+000 !\Author: WARNING !\Ref: OHV KATHROTIA ET AL. COMB & FLAME 2010 !\Comment: WARNING 
C2H+O<=>CO+CH                                     +5.00000000E+013 +0.00000000E+000 +0.00000000E+000 !\Author: WARNING !\Ref: GRI3.0 !\Comment: WARNING 
C2+H2<=>C2H+H                                     +4.00000000E+005 +2.40000000E+000 +1.00000000E+003 !\Author: UB !\Ref: P. GLARBORG ET AL. COMBUST. FLAME, 115, 1(1998) 1-27 !\Comment: WARNING 
!C2H+CH4<=>CH3+C2H2                                +7.20000000E+012 +0.00000000E+000 +9.76000000E+002 !\Author: UB !\Ref: B.J. OPANSKY ET AL. J. PHYS. CHEM., 100(1996) 4888-4892 !\Comment: WARNING 
!===========================================================================================================
!\ENDSUBSPECIES: C2H
!===========================================================================================================
!===========================================================================================================
!\SUBSPECIES: C2
!===========================================================================================================
!___________________________________________________________________________________________________________ 
!\REACTIONCLASS: MISC
!___________________________________________________________________________________________________________ 
C2+M<=>C+C+M                                      +1.50000000E+016 +0.00000000E+000 +1.42300000E+005 !\Author: UB !\Ref: T. KRUSE, P. ROTH, J. PHYS. CHEM. A, 101(1997) 2138-2146 !\Comment: WARNING 
C2+O<=>C+CO                                       +1.00000000E+014 +0.00000000E+000 +0.00000000E+000 !\Author: UB !\Ref: GIMENEZ-LOPEZ ET AL. INT. J. CHEM. KINET. 48, 11(2016) 724-738 !\Comment: WARNING 
C2+OH<=>C2O+H                                     +5.00000000E+013 +0.00000000E+000 +0.00000000E+000 !\Author: UB !\Ref: P. GLARBORG ET AL. COMBUST. FLAME, 115, 1(1998) 1-27 !\Comment: WARNING 
C2+O2<=>CO+CO                                     +9.00000000E+012 +0.00000000E+000 +9.80000000E+002 !\Author: UB !\Ref: S.L. BAUGHUM, R.C. OLDENBORG, AMERICAN CHEM. SOC. SYMP. SER., 249, ED. T.M. SLOANE, WASHINGTON DC, 1984, 257-266 !\Comment: WARNING 
!===========================================================================================================
!\ENDSUBSPECIES: C2
!===========================================================================================================
!===========================================================================================================
!\SUBSPECIES: C2O
!===========================================================================================================
!___________________________________________________________________________________________________________ 
!\REACTIONCLASS: MISC
!___________________________________________________________________________________________________________ 
C2O+M=>C+CO+M                                     +2.00000000E+015 +0.00000000E+000 +4.42000000E+004 !\Author: UB !\Ref: G. FRIEDRICHS ET AL. Z. PHYS. CHEM. 203(1998) 1-14 !\Comment: WARNING 
!C2O+H<=>CH+CO                                     +1.30000000E+013 +0.00000000E+000 +0.00000000E+000 !\Author: UB !\Ref: W. BAUER ET AL. BER. BUNSENGES. PHYS. CHEM. 89(1985) 340 !\Comment: WARNING 
!C2O+O<=>CO+CO                                     +5.20000000E+013 +0.00000000E+000 +0.00000000E+000 !\Author: UB !\Ref: W. BAUER ET AL. BER. BUNSENGES. PHYS. CHEM. 89(1985) 340 !\Comment: WARNING 
!C2O+OH=>CO+CO+H                                   +2.00000000E+013 +0.00000000E+000 +0.00000000E+000 !\Author: UB !\Ref: GIMENEZ-LOPEZ ET AL. INT. J. CHEM. KINET. 48, 11(2016) 724-738 !\Comment: WARNING 
!C2O+O2=>CO+CO+O                                   +1.00000000E+013 +0.00000000E+000 +2.60000000E+003 !\Author: UB !\Ref: K.H. BECKER ET AL. J. PHOTOCHEM. PHOTOBIOL. A, 64(1992) 1-14 !\Comment: D.G. WILLIAMSON K.D. BAYES JACS 89 
!C2O+O2<=>CO+CO2                                   +1.00000000E+013 +0.00000000E+000 +2.60000000E+003 !\Author: UB !\Ref: K.H. BECKER ET AL. J. PHOTOCHEM. PHOTOBIOL. A, 64(1992) 1-14 !\Comment: D.G. WILLIAMSON K.D. BAYES JACS 89 
C2O+C<=>CO+C2                                     +1.00000000E+014 +0.00000000E+000 +0.00000000E+000 !\Author: UB !\Ref: G. FRIEDRICHS ET AL. Z. PHYS. CHEM. 203(1998) 1-14 !\Comment: WARNING 
!===========================================================================================================
!\ENDSUBSPECIES: C2O
!===========================================================================================================
!===========================================================================================================
!\SUBSPECIES: HCCOH
!===========================================================================================================
!___________________________________________________________________________________________________________ 
!\REACTIONCLASS: RADICAL_ADDITIONH
!___________________________________________________________________________________________________________ 
H+HCCOH<=>H2+HCCO                                 +3.00000000E+007 +2.00000000E+000 +1.00000000E+003 !\Author: UB !\Ref: GIMENEZ-LOPEZ ET AL. INT. J. CHEM. KINET. 48, 11(2016) 724-738 !\Comment: WARNING 
!___________________________________________________________________________________________________________ 
!\REACTIONCLASS: RADICAL_ADDITIONOH
!___________________________________________________________________________________________________________ 
OH+HCCOH<=>H2O+HCCO                               +1.00000000E+007 +2.00000000E+000 +1.00000000E+003 !\Author: UB !\Ref: GIMENEZ-LOPEZ ET AL. INT. J. CHEM. KINET. 48, 11(2016) 724-738 !\Comment: WARNING 
!===========================================================================================================
!\ENDSUBSPECIES: HCCOH
!===========================================================================================================
!===========================================================================================================
!\SUBSPECIES: C2H2OH
!===========================================================================================================
!___________________________________________________________________________________________________________ 
!\REACTIONCLASS: RH<=>PRODUCTS
!___________________________________________________________________________________________________________ 
C2H2OH<=>HCCOH+H                                  +5.50000000E+029 -5.05700000E+000 +5.23770000E+004 !\Author: UB !\Ref: W.-C. ING ET AL. FUEL PROC. TECH. 83, 1-3(2003) 111-145 !\Comment: WARNING 
PLOG /                           +4.00000000E-002 +4.40000000E+029 -6.15300000E+000 +5.13830000E+004 /
PLOG /                           +1.00000000E+000 +1.10000000E+031 -6.15300000E+000 +5.13830000E+004 /
PLOG /                           +1.00000000E+001 +1.50000000E+032 -6.16800000E+000 +5.22390000E+004 /
PLOG /                           +1.00000000E+002 +5.50000000E+029 -5.05700000E+000 +5.23770000E+004 /
!___________________________________________________________________________________________________________ 
!\REACTIONCLASS: RADICAL_ADDITIONH
!___________________________________________________________________________________________________________ 
C2H2OH+H<=>CH2CHO+H                               +5.00000000E+013 +0.00000000E+000 +0.00000000E+000 !\Author: UB !\Ref: P. GLARBORG ET AL. COMBUST. FLAME, 115, 1(1998) 1-27 !\Comment: WARNING 
C2H2OH+H<=>HCCOH+H2                               +2.40881250E+013 +0.00000000E+000 +0.00000000E+000 !\Author: UB !\Ref: TSANG AND HAMPSON, J. PHYS. CHEM. REF. DATA, 15 !\Comment: ESTIMATED BASED ON C2H3+H 
!___________________________________________________________________________________________________________ 
!\REACTIONCLASS: RADICAL_ADDITIONOH
!___________________________________________________________________________________________________________ 
C2H2OH+OH<=>HCCOH+H2O                             +3.01100000E+013 +0.00000000E+000 +0.00000000E+000 !\Author: UB !\Ref: TSANG AND HAMPSON, J. PHYS. CHEM. REF. DATA, 15 !\Comment: WARNING 
!___________________________________________________________________________________________________________ 
!\REACTIONCLASS: RADICAL_ADDITIONO
!___________________________________________________________________________________________________________ 
C2H2OH+O<=>CHOCHO+H                               +5.00000000E+013 +0.00000000E+000 +0.00000000E+000 !\Author: UB !\Ref: P. GLARBORG ET AL. COMBUST. FLAME, 115, 1(1998) 1-27 !\Comment: WARNING 
!___________________________________________________________________________________________________________ 
!\REACTIONCLASS: RADICAL_ADDITIONO2
!___________________________________________________________________________________________________________ 
C2H2OH+O2=CHOCHO+OH                               +1.80000000E+012 +0.00000000E+000 -1.87000000E+002 !\Author: SP !\Ref: GIMENEZ-LOPEZ ET AL. INT. J. CHEM. KINET. 48, 11(2016) 724-738 !\Comment: WARNING 
C2H2OH+O2=HOCHO+HCO                               +1.27800000E+022 -2.87100000E+000 +8.25130000E+003 !\Author: SP !\Ref: GIMENEZ-LOPEZ ET AL. INT. J. CHEM. KINET. 48, 11(2016) 724-738 !\Comment: WARNING 
DUP
C2H2OH+O2=HOCHO+HCO                               +5.89500000E+015 -1.19500000E+000 +1.19050000E+003 !\Author: SP !\Ref: GIMENEZ-LOPEZ ET AL. INT. J. CHEM. KINET. 48, 11(2016) 724-738 !\Comment: WARNING 
DUP
C2H2OH+O2=>HOCHO+H+CO                              +1.43500000E+022 -2.52800000E+000 +2.03454000E+004 !\Author: SP !\Ref: GIMENEZ-LOPEZ ET AL. INT. J. CHEM. KINET. 48, 11(2016) 724-738 !\Comment: WARNING 
!___________________________________________________________________________________________________________ 
!\REACTIONCLASS: RADICAL_ADDITIONMISC
!___________________________________________________________________________________________________________ 
C2H2OH+CH2O<=>C2H3OH+HCO                          +5.40000000E+003 +2.81000000E+000 +5.86000000E+003 !\Author: UB !\Ref: GIMENEZ-LOPEZ ET AL. INT. J. CHEM. KINET. 48, 11(2016) 724-738 !\Comment: WARNING 
C2H2OH+HCO<=>C2H3OH+CO                            +9.03300000E+013 +0.00000000E+000 +0.00000000E+000 !\Author: UB !\Ref: TSANG AND HAMPSON, J. PHYS. CHEM. REF. DATA, 15 !\Comment: BASE ON VINYL+RADICAL 
C2H2OH+CH3<=>HCCOH+CH4                            +2.05000000E+013 +0.00000000E+000 +0.00000000E+000 !\Author: UB !\Ref: A. FAHR ET AL. J. PHYS. CHEM. 95(1991) 3218-3224 !\Comment: BASE ON VINYL+RADICAL 
!===========================================================================================================
!\ENDSUBSPECIES: C2H2OH
!===========================================================================================================
!----------------------------------------------------------------------------------------------------------------------------------
!\ENDSUBMECH: C2H2
!----------------------------------------------------------------------------------------------------------------------------------
!----------------------------------------------------------------------------------------------------------------------------------
!\SUBMECH: CH3CHO
!----------------------------------------------------------------------------------------------------------------------------------
!___________________________________________________________________________________________________________ 
!\REACTIONCLASS: RH<=>PRODUCTS
!___________________________________________________________________________________________________________ 
CH3CHO(+M)<=>CH3+HCO(+M)                          +2.72000000E+022 -1.74000000E+000 +8.63550000E+004 !\Author: WARNING !\Ref: SIVARAMAKRISHNAN THE JOURNAL OF PHYSICAL CHEMISTRY A 28(2015) 7724-7733. !\Comment: WARNING 
LOW /                                             +1.14400000E+059 -1.13000000E+001 +9.59125000E+004 /
TROE /                           +1.83000000E-001 +4.62000000E+002 +1.67730000E+005 +1.58000000E+006 /
CH3CHO<=>CH4+CO                                   +1.63900000E+045 -9.10000000E+000 +9.27930000E+004 !\Author: WARNING !\Ref: SIVARAMAKRISHNAN THE JOURNAL OF PHYSICAL CHEMISTRY A 28(2015) 7724-7733. !\Comment: WARNING 
PLOG /                           +5.00000000E-002 +5.12400000E+045 -9.85000000E+000 +8.90180000E+004 /
PLOG /                           +1.00000000E-001 +1.43800000E+045 -9.65000000E+000 +8.79250000E+004 /
PLOG /                           +1.00000000E+000 +1.86700000E+045 -9.43000000E+000 +8.94150000E+004 /
PLOG /                           +1.00000000E+001 +1.63900000E+045 -9.10000000E+000 +9.27930000E+004 /
CH3CHO<=>CH2CO+H2                                 +2.21900000E+045 -9.55000000E+000 +9.48790000E+004 !\Author: WARNING !\Ref: SIVARAMAKRISHNAN THE JOURNAL OF PHYSICAL CHEMISTRY A 28(2015) 7724-7733. !\Comment: WARNING 
PLOG /                           +5.00000000E-002 +3.97900000E+044 -1.00700000E+001 +8.74280000E+004 /
PLOG /                           +1.00000000E-001 +7.38000000E+044 -1.00500000E+001 +8.84220000E+004 /
PLOG /                           +1.00000000E+000 +8.54400000E+044 -9.77000000E+000 +9.09050000E+004 /
PLOG /                           +1.00000000E+001 +2.21900000E+045 -9.55000000E+000 +9.48790000E+004 /
!___________________________________________________________________________________________________________ 
!\REACTIONCLASS: RH+R_ABSTRACTION
!___________________________________________________________________________________________________________ 
CH3CHO+O2<=>CH3CO+HO2                             +1.20000000E+005 +2.50000000E+000 +3.75600000E+004 !\Author: WARNING !\Ref: WARNING !\Comment: WARNING 
CH3CHO+O<=>CH3CO+OH                               +5.94000000E+012 +0.00000000E+000 +1.86800000E+003 !\Author: WARNING !\Ref: CURRAN, FIT TO NIST DATABASE !\Comment: WARNING 
CH3CHO+H=CH3CO+H2                                 +6.90000000E+005 +2.40000000E+000 +1.90500000E+003 !\Author: WARNING !\Ref: WARNING !\Comment: WARNING 
CH3CHO+H=CH2CHO+H2                                +1.05000000E+005 +2.50000000E+000 +8.04100000E+003 !\Author: WARNING !\Ref: WARNING !\Comment: WARNING 
CH3CHO+OH=CH3CO+H2O                               +2.80000000E+012 +0.00000000E+000 -7.09000000E+002 !\Author: SP !\Ref: S. WANG, D.F. DAVIDSON, R.K. HANSON, PROC. COMBUST. INST. 35(2015) 473-480. !\Comment: WARNING 
CH3CHO+OH<=>CH2CHO+H2O                            +8.50000000E+013 +0.00000000E+000 +5.31300000E+003 !\Author: SP !\Ref: S. WANG, D.F. DAVIDSON, R.K. HANSON, PROC. COMBUST. INST. 35(2015) 473-480. !\Comment: WARNING 
CH3CHO+HO2=CH3CO+H2O2                             +1.70000000E+013 +0.00000000E+000 +1.62930000E+004 !\Author: WARNING !\Ref: WARNING !\Comment: WARNING 
CH3CHO+HO2=CH2CHO+H2O2                            +1.10000000E+013 +0.00000000E+000 +2.32480000E+004 !\Author: WARNING !\Ref: WARNING !\Comment: WARNING 
CH3CHO+CH3<=>CH3CO+CH4                            +7.08000000E-004 +4.58000000E+000 +9.66000000E+002 !\Author: WARNING !\Ref: WARNING !\Comment: WARNING 
CH3CHO+CH3<=>CH2CHO+CH4                           +1.43700000E+000 +3.70000000E+000 +8.85700000E+003 !\Author: WARNING !\Ref: WARNING !\Comment: WARNING 
CH3CHO+C2H3<=>CH3CO+C2H4                          +1.65000000E+001 +3.17000000E+000 +9.39980000E+003 !\Author: WARNING !\Ref: KINETICS FROM FRANKLIN C GOLDSMITH J. PHYS. CHEM. A, 2012, 116(13), PP 3325? 3346 !\Comment: WARNING 
CH3CHO+CH3O2<=>CH3CO+CH3O2H                       +4.83000000E-001 +3.94000000E+000 +9.50000000E+003 !\Author: WARNING !\Ref: WARNING !\Comment: WARNING 
DUP
CH3CHO+CH3O2<=>CH3CO+CH3O2H                       +4.99000000E-006 +4.97560000E+000 +5.26820000E+003 !\Author: WARNING !\Ref: WARNING !\Comment: WARNING 
DUP
CH3CHO+CH3O2<=>CH2CHO+CH3O2H                      +8.23000000E-003 +4.27590000E+000 +1.68170000E+004 !\Author: WARNING !\Ref: WARNING !\Comment: WARNING 
DUP
CH3CHO+CH3O2<=>CH2CHO+CH3O2H                      +7.08000000E-009 +5.65710000E+000 +1.16990000E+004 !\Author: WARNING !\Ref: WARNING !\Comment: WARNING 
DUP
CH3CHO+CH3CO3<=>CH2CHO+CH3CO3H                    +2.54000000E-003 +4.35740000E+000 +1.34260000E+004 !\Author: WARNING !\Ref: WARNING !\Comment: WARNING 
DUP
CH3CHO+CH3CO3<=>CH2CHO+CH3CO3H                    +3.60000000E-011 +6.20000000E+000 +7.35080000E+003 !\Author: WARNING !\Ref: WARNING !\Comment: WARNING 
DUP
CH3CHO+CH3CO3<=>CH3CO+CH3CO3H                     +1.91580000E+000 +3.64260000E+000 +5.64190000E+003 !\Author: WARNING !\Ref: WARNING !\Comment: WARNING 
DUP
CH3CHO+CH3CO3<=>CH3CO+CH3CO3H                     +9.81000000E-004 +4.32010000E+000 +2.63610000E+003 !\Author: WARNING !\Ref: WARNING !\Comment: WARNING 
DUP
!___________________________________________________________________________________________________________ 
!\REACTIONCLASS: RADICAL_ADDITIONOH
!___________________________________________________________________________________________________________ 
CH3CHO+OH<=>CH3+HOCHO                             +3.00000000E+015 -1.07600000E+000 +0.00000000E+000 !\Author: WARNING !\Ref: TAYLOR ET AL. 1996 !\Comment: WARNING 
!===========================================================================================================
!\SUBSPECIES: CH3CO
!===========================================================================================================
!___________________________________________________________________________________________________________ 
!\REACTIONCLASS: RADICAL_ALPHA_SCISSION
!___________________________________________________________________________________________________________ 
CH3CO(+M)<=>CH3+CO(+M)                            +1.07000000E+012 +6.30000000E-001 +1.69000000E+004 !\Author: WARNING !\Ref: J. PHYS. CHEM. A 2006, 110, 5772-5781 !\Comment: WARNING 
LOW /                                             +5.65000000E+018 -9.70000000E-001 +1.46000000E+004 /
TROE /                           +6.29000000E-001 +8.73000000E+009 +5.52000000E+000 +7.60000000E+007 /
CH2CO+H=CH3CO                                     +2.30000000E+008 +1.61000000E+000 +2.62700000E+003 !\Author: WARNING !\Ref: WARNING !\Comment: WARNING 
!___________________________________________________________________________________________________________ 
!\REACTIONCLASS: R+R<=>RH_RH
!___________________________________________________________________________________________________________ 
CH3CO+H<=>CH2CO+H2                                +2.00000000E+013 +0.00000000E+000 +0.00000000E+000 !\Author: WARNING !\Ref: ESTIMATE !\Comment: WARNING 
CH3CO+O<=>CH2CO+OH                                +2.00000000E+013 +0.00000000E+000 +0.00000000E+000 !\Author: WARNING !\Ref: ESTIMATE !\Comment: WARNING 
CH3CO+CH3<=>CH2CO+CH4                             +5.00000000E+013 +0.00000000E+000 +0.00000000E+000 !\Author: WARNING !\Ref: ESTIMATE !\Comment: WARNING 
!___________________________________________________________________________________________________________ 
!\REACTIONCLASS: R+O2<=>PRODUCTS
!___________________________________________________________________________________________________________ 
CH3CO+O2=CH3CO3                                   +3.15000000E+059 -1.53000000E+001 +1.46000000E+004 !\Author: WARNING !\Ref: WARNING !\Comment: WARNING 
PLOG /                           +1.00000000E-001 +1.08000000E+095 -2.73360000E+001 +2.51410000E+004 /
PLOG /                           +1.00000000E-001 +1.21000000E+045 -1.17330000E+001 +5.35830000E+003 /
PLOG /                           +1.00000000E+000 +9.27000000E+068 -1.87000000E+001 +1.67000000E+004 /
PLOG /                           +1.00000000E+000 +6.18000000E+043 -1.10000000E+001 +5.69000000E+003 /
PLOG /                           +1.00000000E+001 +3.15000000E+059 -1.53000000E+001 +1.46000000E+004 /
PLOG /                           +1.00000000E+001 +2.46000000E+045 -1.14000000E+001 +6.41000000E+003 /
CH2CO2=CH2(S)+CO2                                 +1.24000000E+011 -8.50000000E-001 +1.65630000E+004 !\Author: WARNING !\Ref: WARNING !\Comment: WARNING 
!H2COCO#<=>CH2O+CO                                 +1.21000000E+012 +0.00000000E+000 +3.60000000E+004 !\Author: WARNING !\Ref: WARNING !\Comment: WARNING 
CH3CHO+CH3O<=>CH3CO+CH3OH                         +1.69000000E+005 +2.04380000E+000 +2.35320000E+003 !\Author: WARNING !\Ref: WARNING !\Comment: WARNING 
DUP
CH3CHO+CH3O<=>CH3CO+CH3OH                         +9.62000000E+003 +2.50050000E+000 +1.58950000E+002 !\Author: WARNING !\Ref: WARNING !\Comment: WARNING 
DUP
CH3CHO+CH3O<=>CH2CHO+CH3OH                        +2.65020000E+001 +3.45190000E+000 +5.87330000E+003 !\Author: WARNING !\Ref: WARNING !\Comment: WARNING 
DUP
CH3CHO+CH3O<=>CH2CHO+CH3OH                        +5.64000000E-006 +4.93000000E+000 +6.27690000E+002 !\Author: WARNING !\Ref: WARNING !\Comment: WARNING 
DUP
CH2CHO+HO2=>CO+CH2O+H2O                           +1.00000000E+013 +0.00000000E+000 +0.00000000E+000 !\Author: WARNING !\Ref: WARNING !\Comment: WARNING 
CH2CHO+HO2=>HCO+CH2O+OH                           +1.00000000E+013 +0.00000000E+000 +0.00000000E+000 !\Author: WARNING !\Ref: WARNING !\Comment: WARNING 
!===========================================================================================================
!\ENDSUBSPECIES: CH3CO
!===========================================================================================================
!===========================================================================================================
!\SUBSPECIES: C2H3OH
!===========================================================================================================
!___________________________________________________________________________________________________________ 
!\REACTIONCLASS: RH<=>PRODUCTS
!___________________________________________________________________________________________________________ 
C2H3OH(+M)<=>CH3CHO(+M)                           +9.66000000E+023 -3.29000000E+000 +5.99875300E+004 !\Author: SP !\Ref: E.E. DAMES, INT. J. CHEM. KINET. 46(2014) 176-188 !\Comment: WARNING 
LOW /                                             +2.87000000E+043 -8.12000000E+000 +5.21984900E+004 /
TROE /                           +5.00000000E-001 +8.63000000E+002 +3.20000000E+002 +1.00000000E+005 /
!___________________________________________________________________________________________________________ 
!\REACTIONCLASS: RH+R_ABSTRACTION
!___________________________________________________________________________________________________________ 
C2H3OH+O2<=>CH2CHO+HO2                            +5.31000000E+011 +2.10000000E-001 +3.98300000E+004 !\Author: WARNING !\Ref: ETHENOL CHEMISTRY FROM CURRAN / YASUNAGA !\Comment: WARNING 
C2H3OH+O<=>CH2CHO+OH                              +1.87500000E+006 +1.90000000E+000 -8.60000000E+002 !\Author: WARNING !\Ref: ETHENOL CHEMISTRY FROM CURRAN / YASUNAGA !\Comment: WARNING 
C2H3OH+H<=>CH2CHO+H2                              +1.48000000E+003 +3.07700000E+000 +7.22000000E+003 !\Author: WARNING !\Ref: ENOL+H RAO |J. PHYS. CHEM. A 2011, 115, 1602-1608, !\Comment: WARNING 
C2H3OH+OH<=>CH2CHO+H2O                            +3.33000000E+009 +1.10000000E+000 +5.40500000E+002 !\Author: WARNING !\Ref: ETHENOL CHEMISTRY FROM CURRAN / YASUNAGA !\Comment: WARNING
[truncated: 3,056,738 more chars]
