# Supplementary material for: Understanding the Reactivity of N-Heptane Blended with Ethanol or Ethyl Acetate
Source: ACS Omega. 2025 May 1;10(18):18480–9. doi: 10.1021/acsomega.4c10828 (PMC12079609; doi:10.1021/acsomega.4c10828)
Supplement: Supplementary file 1 — ao4c10828_si_001.zip [file ao4c10828_si_001.zip › Supplementary Information/mechanism/blend_NUIG-EA.THERM]

THERMO
300.000    1000.000   5000.000
!_____________________________________________________________________________________________________________________________________
! EA SUBMECH
!_____________________________________________________________________________________________________________________________________
CH2C(OH)2          PCFC c   2h   4o   2n   0g    200.00  3000.00  1000.00      1 ! 5.90 % max.err. / OC(=C)O
 9.60342939e+00 1.07016766e-02-4.63535529e-06 1.01636236e-09-9.13270493e-14    2
-4.16962781e+04-2.40865510e+01-1.32534858e+00 5.42942589e-02-6.84859529e-05    3
 4.12318316e-08-9.12361384e-12-3.95296842e+04 2.85903799e+01                   4
CH2COOH-O2         PCFC c   2h   3o   4n   0g    200.00  3000.00  1000.00      1 ! 8.89 % max.err. / [O]OCC(=O)O
 7.85146547e+00 2.03966917e-02-1.15403737e-05 3.13715052e-09-3.33866844e-13    2
-4.42494526e+04-8.38153363e+00 8.28818640e-01 4.74929486e-02-5.11925525e-05    3
 2.90853844e-08-6.70144577e-12-4.27719554e+04 2.58006298e+01                   4
CH2COOH            PCFC c   2h   3o   2n   0g    200.00  3000.00  1000.00      1 ! 14.44 % max.err. / [CH2]C(=O)O
 3.72657704e+00 2.22846856e-02-1.42030132e-05 4.18041120e-09-4.69609490e-13    2
-3.06838265e+04 6.82290874e+00 6.97672493e-01 3.12632839e-02-2.33171188e-05    3
 7.38565895e-09-5.10908107e-13-2.99004330e+04 2.22650097e+01                   4
CH3COOH            PCFC c   2h   4o   2n   0g    200.00  3000.00  1000.00      1 ! 11.61 % max.err. / CC(=O)O
 1.63834261e+00 2.66897102e-02-1.56612057e-05 4.35065877e-09-4.68633419e-13    2
-5.32128450e+04 1.78505636e+01 1.87318591e+00 1.73943284e-02 1.38697301e-05    3
-2.83176464e-08 1.17112102e-11-5.29153620e+04 1.85999176e+01                   4
EA-2DO-EOOH        PCFC c   4h   6o   5n   0g    200.00  3000.00  1000.00      1 ! 23.79 % max.err. / C[C@@H](OO)OC(=O)C=O
 1.44826876e+01 3.50338242e-02-2.10369023e-05 6.03271409e-09-6.71264379e-13    2
-7.72817477e+04-4.11705380e+01 4.75772051e+00 6.07053709e-02-3.74829924e-05    3
 1.10587559e-10 5.73480029e-12-7.47150701e+04 8.92734082e+00                   4
EA-2DO-MOOH        PCFC c   4h   6o   5n   0g    200.00  3000.00  1000.00      1 ! 15.90 % max.err. / OOCCOC(=O)C=O
 1.46595646e+01 3.46318637e-02-2.05176856e-05 5.77912323e-09-6.30937385e-13    2
-7.23886650e+04-4.04478522e+01 7.54139527e-01 9.59681627e-02-1.24551482e-04    3
 8.53928847e-08-2.36235399e-11-6.97788101e+04 2.54977747e+01                   4
EA-2               PCFC c   4h   7o   2n   0g    200.00  3000.00  1000.00      1 ! 17.36 % max.err. / CCOC(=O)[CH2]
 2.49782282e+00 4.53148373e-02-2.68305798e-05 7.49667241e-09-8.10040310e-13    2
-3.29893902e+04 1.71492342e+01 2.91341200e+00 3.55052819e-02 3.63815891e-06    3
-2.64425653e-08 1.20332998e-11-3.27441675e+04 1.69520525e+01                   4
EA-2O2             PCFC c   4h   7o   4n   0g    200.00  3000.00  1000.00      1 ! 12.79 % max.err. / CCOC(=O)CO[O]
 4.49921575e+00 4.81581127e-02-2.74484934e-05 7.41988989e-09-7.79608443e-13    2
-4.65372958e+04 1.35077694e+01 5.59543669e+00 3.28570141e-02 1.77950250e-05    3
-4.25264314e-08 1.80948745e-11-4.63572670e+04 1.05400854e+01                   4
EA-2O              PCFC c   4h   7o   3n   0g    200.00  3000.00  1000.00      1 ! 22.58 % max.err. / CCOC(=O)C[O]
 3.73716296e+00 4.68696987e-02-2.76950422e-05 7.78510187e-09-8.49146443e-13    2
-4.59851608e+04 1.38043520e+01 4.64062140e+00 2.67263006e-02 3.30078685e-05    3
-5.79000020e-08 2.33387288e-11-4.54731792e+04 1.31978966e+01                   4
EA-2OOH-E          PCFC c   4h   7o   4n   0g    200.00  3000.00  1000.00      1 ! 27.90 % max.err. / C[CH]OC(=O)COO
 1.33554585e+01 3.79912032e-02-2.34035796e-05 6.82228311e-09-7.67095312e-13    2
-4.53456527e+04-3.73279191e+01 2.67383397e+00 5.85447197e-02-1.33353129e-05    3
-3.37994243e-08 1.98714446e-11-4.22771599e+04 1.92434772e+01                   4
EA-2OOH-EO2        PCFC c   4h   7o   6n   0g    200.00  3000.00  1000.00      1 ! 34.24 % max.err. / OOCC(=O)O[C@H](O[O])C
 1.57333532e+01 4.28155666e-02-2.65892329e-05 7.80664454e-09-8.83212864e-13    2
-6.43729943e+04-4.62482636e+01 4.55572803e+00 5.44201556e-02 1.60984932e-05    3
-6.95462396e-08 3.32941686e-11-6.07339588e+04 1.52458423e+01                   4
EA-2OOH-M          PCFC c   4h   7o   4n   0g    200.00  3000.00  1000.00      1 ! 25.12 % max.err. / [CH2]COC(=O)COO
 1.12959214e+01 4.14217615e-02-2.51870747e-05 7.19564077e-09-7.92847212e-13    2
-4.27254144e+04-2.57429191e+01 3.86075873e+00 4.42042354e-02 2.00892099e-05    3
-6.34372863e-08 2.91642637e-11-4.01144484e+04 1.62442001e+01                   4
EA-2OOH-MO2        PCFC c   4h   7o   6n   0g    200.00  3000.00  1000.00      1 ! 21.80 % max.err. / [O]OCCOC(=O)COO
 1.52757305e+01 4.26430304e-02-2.52512096e-05 7.04697668e-09-7.61752490e-13    2
-6.04127114e+04-4.19881875e+01 8.39128916e+00 3.52605468e-02 5.33147494e-05    3
-1.02665762e-07 4.45693172e-11-5.76750974e+04-1.10574571e+00                   4
EA-2OOH            PCFC c   4h   8o   4n   0g    200.00  3000.00  1000.00      1 ! 28.60 % max.err. / CCOC(=O)COO
 9.64887977e+00 4.75801691e-02-2.88062320e-05 8.22292975e-09-9.06637459e-13    2
-6.68487148e+04-1.96490500e+01 3.42044227e+00 4.37052998e-02 2.93149988e-05    3
-7.30031901e-08 3.22475246e-11-6.43888685e+04 1.69686799e+01                   4
EA-ECYC2           PCFC c   4h   6o   3n   0g    200.00  3000.00  1000.00      1 ! 16.27 % max.err. / C[C@@H]1OC(=O)CO1
 5.01728922e+00 3.89768338e-02-2.15534751e-05 5.80153444e-09-6.15050616e-13    2
-6.61272523e+04-1.79881562e-01 8.09562043e-01 4.06545878e-02 4.62647048e-06    3
-3.58444120e-08 1.73478207e-11-6.46716515e+04 2.35041463e+01                   4
EA-EDO-MOOH        PCFC c   4h   6o   5n   0g    200.00  3000.00  1000.00      1 ! 22.94 % max.err. / CC(=O)OC(=O)COO
 1.60339021e+01 3.11422912e-02-1.81256666e-05 5.11825362e-09-5.65914526e-13    2
-8.35847755e+04-4.85519492e+01 5.69332631e+00 4.56012931e-02 9.37884419e-06    3
-5.33238497e-08 2.62019964e-11-8.03923269e+04 7.44837827e+00                   4
EA-E               PCFC c   4h   7o   2n   0g    200.00  3000.00  1000.00      1 ! 18.84 % max.err. / C[CH]OC(=O)C
 5.24361328e+00 3.92340498e-02-2.27665759e-05 6.34206989e-09-6.88657365e-13    2
-3.41223587e+04 3.51728843e+00 3.87260963e+00 2.69744193e-02 3.00196058e-05    3
-5.83504030e-08 2.48054946e-11-3.31496168e+04 1.40381042e+01                   4
EA-EO2             PCFC c   4h   7o   4n   0g    200.00  3000.00  1000.00      1 ! 25.14 % max.err. / C[C@@H](O[O])OC(=O)C
 6.10839218e+00 4.70459996e-02-2.79374139e-05 7.90338710e-09-8.67548276e-13    2
-5.28129954e+04 2.60383736e+00 5.90789238e+00 2.95299393e-02 3.11597047e-05    3
-5.79787414e-08 2.36004247e-11-5.19820638e+04 7.79462568e+00                   4
EA-EO              PCFC c   4h   7o   3n   0g    200.00  3000.00  1000.00      1 ! 13.70 % max.err. / C[C@H](OC(=O)C)[O]
 4.63124012e+00 4.48376971e-02-2.56347585e-05 6.95407362e-09-7.33664637e-13    2
-5.27515344e+04 7.44860605e+00 2.83181025e+00 4.14493070e-02 6.84603026e-07    3
-2.92855107e-08 1.43446677e-11-5.19916019e+04 1.84128638e+01                   4
EA-EOOH-2          PCFC c   4h   7o   4n   0g    200.00  3000.00  1000.00      1 ! 45.24 % max.err. / C[C@@H](OO)OC(=O)[CH2]
 9.01934698e+00 4.94220527e-02-3.25436135e-05 9.89312797e-09-1.14373859e-12    2
-4.84273372e+04-1.77909335e+01 3.48510148e+00 4.73399679e-02 9.98609966e-06    3
-4.78907184e-08 2.17021309e-11-4.61581200e+04 1.47990802e+01                   4
EA-EOOH-2O2        PCFC c   4h   7o   6n   0g    200.00  3000.00  1000.00      1 ! 39.31 % max.err. / [O]OCC(=O)O[C@H](OO)C
 1.25981858e+01 4.89168762e-02-3.07360428e-05 9.06454411e-09-1.02738247e-12    2
-6.22467786e+04-2.96743239e+01 6.06186113e+00 4.92540825e-02 1.18815403e-05    3
-5.21647812e-08 2.37519799e-11-5.97398105e+04 8.03965351e+00                   4
EA-EOOH-M          PCFC c   4h   7o   4n   0g    200.00  3000.00  1000.00      1 ! 37.19 % max.err. / [CH2][C@@H](OO)OC(=O)C
 1.28598463e+01 3.93870409e-02-2.44570437e-05 7.18726615e-09-8.15698772e-13    2
-4.69865043e+04-3.64346454e+01 6.40707457e+00 2.96447865e-02 5.00678735e-05    3
-8.79532992e-08 3.59500283e-11-4.40787807e+04 3.13497032e+00                   4
EA-EOOH-MO2        PCFC c   4h   7o   6n   0g    200.00  3000.00  1000.00      1 ! 44.51 % max.err. / [O]OC[C@H](OC(=O)C)OO
 1.11160272e+01 5.40280981e-02-3.47942273e-05 1.03812483e-08-1.18335742e-12    2
-6.26454865e+04-2.40594440e+01 5.86344670e+00 5.56950076e-02-9.53774784e-06    3
-2.44883365e-08 1.20097280e-11-6.05691691e+04 6.25113765e+00                   4
EA-EOOH            PCFC c   4h   8o   4n   0g    200.00  3000.00  1000.00      1 ! 56.07 % max.err. / C[C@@H](OO)OC(=O)C
 6.25045544e+00 5.75676765e-02-3.78923559e-05 1.15666051e-08-1.34371703e-12    2
-7.03155489e+04-4.36748954e+00 5.84546252e+00 2.67955896e-02 5.98401976e-05    3
-9.10880820e-08 3.47266834e-11-6.86592056e+04 5.52983624e+00                   4
EA-MCYC2           PCFC c   4h   6o   3n   0g    200.00  3000.00  1000.00      1 ! 18.52 % max.err. / O=C1COCCO1
 3.66241125e+00 4.18590754e-02-2.34097691e-05 6.35696018e-09-6.78571449e-13    2
-5.96568762e+04 6.39728956e+00 1.21802395e+00 3.19983011e-02 2.85176543e-05    3
-5.94373613e-08 2.54505173e-11-5.83751067e+04 2.25721961e+01                   4
EA-MCYCE           PCFC c   4h   6o   3n   0g    200.00  3000.00  1000.00      1 ! 22.80 % max.err. / CC(=O)O[C@H]1CO1
 5.03937929e+00 4.13476794e-02-2.44282768e-05 6.89195351e-09-7.55683797e-13    2
-5.51402659e+04 3.25529681e+00 3.66968941e+00 2.42166605e-02 4.38313500e-05    3
-7.42664489e-08 3.05953981e-11-5.39466353e+04 1.49253511e+01                   4
EA-MDE-2           PCFC c   4h   5o   2n   0g    200.00  3000.00  1000.00      1 ! 20.89 % max.err. / [CH2]C(=O)OC=C
 6.64530700e+00 3.36993560e-02-2.09840527e-05 6.11783113e-09-6.84811973e-13    2
-1.86478700e+04-6.99350645e+00-1.19533494e-02 5.15762338e-02-3.18521568e-05    3
 1.02799548e-12 5.06439554e-12-1.69313725e+04 2.71476599e+01                   4
EA-MDE             PCFC c   4h   6o   2n   0g    200.00  3000.00  1000.00      1 ! 12.71 % max.err. / CC(=O)OC=C
 5.28198759e+00 3.33961907e-02-1.82896109e-05 4.87910412e-09-5.13256561e-13    2
-4.06282453e+04 1.50298537e+00 2.69459524e+00 3.22947726e-02 5.09688098e-06    3
-2.90601390e-08 1.37028351e-11-3.96482303e+04 1.65391490e+01                   4
EA-MDO-2OOH        PCFC c   4h   6o   5n   0g    200.00  3000.00  1000.00      1 ! 32.53 % max.err. / OOCC(=O)OCC=O
 1.79690960e+01 3.29794832e-02-2.04944744e-05 5.98481927e-09-6.74739249e-13    2
-7.70692906e+04-6.35705302e+01 1.77147956e+00 5.60920701e-02 2.05707143e-05    3
-8.28453664e-08 4.01017249e-11-7.20754219e+04 2.40782155e+01                   4
EA-MDO-EOOH        PCFC c   4h   6o   5n   0g    200.00  3000.00  1000.00      1 ! 40.14 % max.err. / OO[C@@H](OC(=O)C)C=O
 1.59694122e+01 3.64646774e-02-2.30460369e-05 6.85204405e-09-7.85407943e-13    2
-8.02345430e+04-5.43317518e+01 2.40472250e+00 5.42859631e-02 1.11885937e-05    3
-6.20471822e-08 2.95805242e-11-7.58475102e+04 1.97991201e+01                   4
EA-M               PCFC c   4h   7o   2n   0g    200.00  3000.00  1000.00      1 ! 13.40 % max.err. / [CH2]COC(=O)C
 2.13426909e+00 4.36882631e-02-2.49590666e-05 6.78559371e-09-7.17814265e-13    2
-3.07717993e+04 2.16295049e+01 3.91766327e+00 2.48241006e-02 2.69577874e-05    3
-4.85872534e-08 1.97854030e-11-3.06911149e+04 1.55429066e+01                   4
EA-MO2             PCFC c   4h   7o   4n   0g    200.00  3000.00  1000.00      1 ! 11.69 % max.err. / CC(=O)OCCO[O]
 6.28044024e+00 4.42318385e-02-2.40271066e-05 6.18753440e-09-6.21930109e-13    2
-4.94063411e+04 3.73279062e+00 4.82370847e+00 3.94025749e-02 6.09206322e-06    3
-3.47861494e-08 1.64832726e-11-4.87574202e+04 1.29417650e+01                   4
EA-MO              PCFC c   4h   7o   3n   0g    200.00  3000.00  1000.00      1 ! 15.92 % max.err. / CC(=O)OCC[O]
 3.91499699e+00 4.41105404e-02-2.40254432e-05 6.20520565e-09-6.25425893e-13    2
-4.76058843e+04 1.39980235e+01 6.42755053e+00 1.70821405e-02 5.22716480e-05    3
-7.68229112e-08 3.05678737e-11-4.75253586e+04 5.39244854e+00                   4
EA-MOOH-2          PCFC c   4h   7o   4n   0g    200.00  3000.00  1000.00      1 ! 46.20 % max.err. / [CH2]C(=O)OCCOO
 2.09661427e+01 2.33013816e-02-1.20363044e-05 2.94820834e-09-2.81738727e-13    2
-4.76616295e+04-8.03710605e+01-9.29085775e+00 1.30640774e-01-1.32152374e-04    3
 3.84764364e-08 7.13609183e-12-4.14185830e+04 6.76410870e+01                   4
EA-MOOH-2O2        PCFC c   4h   7o   6n   0g    200.00  3000.00  1000.00      1 ! 10.13 % max.err. / OOCCOC(=O)CO[O]
 1.61168621e+01 3.71503922e-02-2.04257412e-05 5.40340587e-09-5.60746606e-13    2
-5.85309397e+04-4.31848109e+01 1.97730574e+00 1.02163426e-01-1.34789019e-04    3
 9.58059003e-08-2.74508023e-11-5.59986710e+04 2.32454392e+01                   4
EA-MOOH-E          PCFC c   4h   7o   4n   0g    200.00  3000.00  1000.00      1 ! 13.17 % max.err. / CC(=O)O[CH]COO
 1.15587224e+01 3.67573767e-02-2.06097185e-05 5.53892960e-09-5.82076363e-13    2
-4.48870597e+04-2.33996551e+01 3.82757777e+00 5.86208445e-02-3.40579454e-05    3
-3.37651734e-09 7.62092010e-12-4.30222486e+04 1.57813417e+01                   4
EA-MOOH-EO2        PCFC c   4h   7o   6n   0g    200.00  3000.00  1000.00      1 ! 43.61 % max.err. / OOC[C@H](OC(=O)C)O[O]
 1.70994934e+01 4.35513994e-02-2.76076144e-05 8.18059026e-09-9.31684374e-13    2
-6.61648256e+04-5.79667103e+01 5.09603622e+00 3.83576239e-02 7.55126244e-05    3
-1.36858997e-07 5.80936924e-11-6.14958719e+04 1.21614440e+01                   4
EA-MOOH            PCFC c   4h   8o   4n   0g    200.00  3000.00  1000.00      1 ! 15.34 % max.err. / CC(=O)OCCOO
 1.16222077e+01 4.39517754e-02-2.62859049e-05 7.39873160e-09-8.02716992e-13    2
-6.74728150e+04-3.01741858e+01-6.02321696e+00 1.19881929e-01-1.46519422e-04    3
 8.97199988e-08-2.11795296e-11-6.42239380e+04 5.35520997e+01                   4
EA                 PCFC c   4h   8o   2n   0g    200.00  3000.00  1000.00      1 ! 11.66 % max.err. / CCOC(=O)C
 4.96612409e-01 4.90955343e-02-2.75281015e-05 7.34826796e-09-7.64481887e-13    2
-5.51101836e+04 2.79155213e+01 3.83858808e+00 2.34230717e-02 3.63313110e-05    3
-5.77787454e-08 2.27951457e-11-5.53377443e+04 1.43867223e+01                   4
MA-M               PCFC c   3h   5o   2n   0g    200.00  3000.00  1000.00      1 ! 11.01 % max.err. / [CH2]OC(=O)C
 5.78157792e+00 2.57930284e-02-1.42996843e-05 3.85294338e-09-4.08546423e-13    2
-2.91344496e+04-8.22851788e-01 4.10442753e+00 2.21172794e-02 1.05090397e-05    3
-2.86702323e-08 1.26372739e-11-2.83706696e+04 9.61022192e+00                   4
O*CC(*O)O               C   2H   2O   3     G   100.000  5000.000 2089.61      1 ! rmg
 1.14246158E+01 9.07930448E-03-4.64391797E-06 8.84575097E-10-5.96992402E-14    2
-6.15096875E+04-3.41459651E+01 2.79802675E+00 2.55929623E-02-1.64982946E-05    3
 4.66666321E-09-5.12196374E-13-5.79045244E+04 1.38297547E+01                   4
CCOC(OH)*C 10/4/16 THERMC   4H   8O   2    0G   300.000  5000.000 1416.000    41 ! sun2017
 1.96541675E+01 1.35297881E-02-4.23221200E-06 6.16778322E-10-3.41833157E-14    2
-5.43392480E+04-7.91813960E+01-7.30221126E+00 1.04363792E-01-1.18294652E-04    3
 6.32700851E-08-1.26815682E-11-4.78564984E+04 5.55500822E+01                   4
C2H4COOH-2        FSCRMGO   2C   3H   5     G   200.000  5000.000 1570.00      1
+1.05322808E+01+1.71441007E-02-7.77096777E-06+1.46639919E-09-1.00505366E-13    2
-3.62806971E+04-2.76210444E+01+5.46298430E+00+1.64810962E-02+5.83551909E-06    3
-9.82004248E-09+2.57388938E-12-3.30154721E+04+4.45153438E+00                   4
C2H4COOH-3        FSCRMGO   2C   3H   5     G   200.000  5000.000 1681.41      1
+1.22647154E+01+1.55174177E-02-7.24885178E-06+1.36703542E-09-9.28782134E-14    2
-3.54248018E+04-3.83541684E+01+3.76715569E+00+2.54847018E-02-6.99835816E-06    3
-2.35718779E-09+9.99826870E-13-3.11185997E+04+1.13650340E+01                   4
C2H3COOH          FSCRMGO   2C   3H   4     G   200.000  5000.000 1872.63      1
-1.89088046E+01+4.68400112E-02-1.26167909E-05-1.11545995E-09+2.16397033E-13    2
-2.84723022E+04+1.45447906E+02+6.94908896E-01+3.97871649E-02-3.48598335E-05    3
+1.67331050E-08-3.49209466E-12-4.19198476E+04+2.22712194E+01                   4
C2H4COOH-2O2      FSCRMGO   4C   3H   5     G   200.000  5000.000  561.57      1
+4.91783960E+00+4.00634222E-02-2.10373700E-05+4.15295923E-09-2.92251438E-13    2
-5.03544200E+04+6.01817911E+00+4.56082765E-01+6.88086600E-02-8.97105111E-05    3
+7.60529108E-08-2.80156976E-11-4.98054412E+04+2.53951977E+01                   4
C2H4COOH-3O2      FSCRMGO   4C   3H   5     G   200.000  5000.000 1860.45      1
+1.97542618E+01+1.60274305E-02-9.57452847E-06+1.91089309E-09-1.31063573E-13    2
-5.80949589E+04-7.71567729E+01+4.56788250E+00+3.37137267E-02-1.17688990E-05    3
-1.62620733E-09+9.25200258E-13-4.98544037E+04+1.24969898E+01                   4
EF                FSCRMGO   2C   3H   6     G   200.000  5000.000 1244.32      1
+1.21826464E+01+1.45586782E-02-4.00867016E-06+1.49578697E-10+8.15698612E-15    2
-5.29534053E+04-3.78686397E+01+1.00265674E+00+3.29977012E-02-5.14045398E-06    3
-1.05465696E-08+4.42796213E-12-4.88162907E+04+2.39561662E+01                   4
EF-E              FSCRMGO   2C   3H   5     G   200.000  5000.000 1782.17      1
+3.90453630E+00+2.39627862E-02-8.47710345E-06+6.51479099E-10-1.21767693E-15    2
-2.46126725E+04+1.23466030E+01+1.62254819E-01+4.53689395E-02-3.74414259E-05    3
+1.55814775E-08-2.67003381E-12-2.53443603E+04+2.67682812E+01                   4
EF-M              FSCRMGO   2C   3H   5     G   200.000  5000.000 1338.13      1
+1.04293069E+01+1.58424727E-02-6.19002302E-06+1.11135698E-09-7.54599248E-14    2
-2.75763894E+04-2.53125012E+01+1.67878768E+00+3.31509872E-02-1.56729331E-05    3
+8.93912459E-10+8.88449631E-13-2.44422804E+04+2.24127459E+01                   4
EF-1              FSCRMGO   2C   3H   5     G   200.000  5000.000 1369.97      1
+1.11895389E+01+1.55111946E-02-6.73452972E-06+1.29077804E-09-9.10349218E-14    2
-2.94038360E+04-3.18979323E+01+1.08792679E+00+3.27418914E-02-1.21729073E-05    3
-2.59711044E-09+1.81088126E-12-2.54852222E+04+2.42166010E+01                   4
EF-EO2            FSCRMGO   4C   3H   5     G   200.000  5000.000 1020.31      1
+1.01087532E+01+2.36768302E-02-1.03735272E-05+2.03808128E-09-1.48363724E-13    2
-4.88271174E+04-1.97098496E+01+1.32466274E+01-2.77031444E-02+1.22612595E-04    3
-1.22392105E-07+3.95374927E-11-4.74333349E+04-2.49433374E+01                   4
EF-MO2            FSCRMGO   4C   3H   5     G   200.000  5000.000 1725.58      1
+1.99510378E+01+1.31046327E-02-7.18974566E-06+1.44474730E-09-1.01286238E-13    2
-4.98421317E+04-7.60709729E+01+1.83343841E+00+4.52548651E-02-2.65769427E-05    3
+5.62771859E-09-2.28175233E-13-4.21233520E+04+2.54684194E+01                   4
EF-1O2            FSCRMGO   4C   3H   5     G   200.000  5000.000 1210.04      1
+1.45297608E+01+1.66654101E-02-6.96126098E-06+1.32327757E-09-9.38470289E-14    2
-4.53683510E+04-4.08781426E+01+4.39432960E+00+3.23636249E-02-4.34792674E-06    3
-1.22778124E-08+5.22880115E-12-4.16119141E+04+1.53383517E+01                   4
EF-MDE            FSCRMGO   2C   3H   4     G   200.000  5000.000 1416.21      1
+1.06674863E+01+1.42398010E-02-6.42838815E-06+1.23776365E-09-8.69449920E-14    2
-3.39477372E+04-2.93618863E+01+4.20606686E+00+1.93849482E-02+2.00219216E-06    3
-9.26481024E-09+2.92047665E-12-3.08034201E+04+8.69895802E+00                   4
EF-MDE-1          FSCRMGO   2C   3H   3     G   200.000  5000.000 1412.77      1
+1.04657173E+01+1.17638159E-02-5.51121511E-06+1.08036210E-09-7.66514118E-14    2
-1.03602208E+04-2.68219515E+01+4.91020299E+00+1.49531092E-02+4.41706694E-06    3
-9.88762496E-09+2.97603873E-12-7.53904200E+03+6.32897980E+00                   4
EF-EOOH           FSCRMGO   4C   3H   6     G   200.000  5000.000 1134.99      1
+1.64763713E+01+1.88818184E-02-8.14569965E-06+1.58054778E-09-1.13838256E-13    2
-6.88004279E+04-5.76739561E+01+4.04793601E+00+3.79242180E-02-5.91159883E-07    3
-2.20763065E-08+9.33037076E-12-6.43844898E+04+1.08850010E+01                   4
EF-MOOH           FSCRMGO   4C   3H   6     G   200.000  5000.000 1439.69      1
+1.81919888E+01+1.61401377E-02-7.30485926E-06+1.41967875E-09-1.00531090E-13    2
-6.51119555E+04-6.49971778E+01+1.56824330E+00+4.82674553E-02-2.61292788E-05    3
+3.35324559E-09+7.41626805E-13-5.88682729E+04+2.63213284E+01                   4
EF-1OOH           FSCRMGO   4C   3H   6     G   200.000  5000.000 1189.89      1
+1.70838163E+01+1.68126291E-02-7.03148221E-06+1.34042980E-09-9.53902444E-14    2
-6.94070898E+04-5.72712980E+01+3.19506250E+00+4.56153845E-02-2.07929367E-05    3
-3.58232876E-09+3.59311361E-12-6.48356489E+04+1.74693626E+01                   4
EF-EO             FSCRMGO   3C   3H   5     G   200.000  5000.000 1319.66      1
+1.12312494E+01+2.04450939E-02-8.10626108E-06+1.45601465E-09-9.86394938E-14    2
-4.90716060E+04-2.86759115E+01+6.03619634E+00+2.31232034E-02+3.70402169E-06    3
-1.20144242E-08+3.87483147E-12-4.65625168E+04+2.13970287E+00                   4
EF-MO             FSCRMGO   3C   3H   5     G   200.000  5000.000 1047.70      1
+1.14502552E+01+1.91387801E-02-8.41874792E-06+1.66056329E-09-1.21196016E-13    2
-4.40455559E+04-2.92454214E+01+7.34581320E+00+2.81470074E-03+6.07595710E-05    3
-7.15065354E-08+2.42930690E-11-4.14295556E+04-8.72517541E-01                   4
EF-1O             FSCRMGO   3C   3H   5     G   200.000  5000.000 1385.21      1
+1.46196012E+01+1.26491576E-02-5.15727723E-06+9.63606017E-10-6.72637977E-14    2
-5.35374183E+04-5.16853471E+01-7.18902784E-01+4.90309427E-02-3.59880473E-05    3
+1.16791402E-08-1.25715821E-12-4.85290759E+04+3.00515535E+01                   4
EF-EOOH-M         FSCRMGO   4C   3H   5     G   200.000  5000.000 1629.53      1
+1.79712877E+01+1.37265763E-02-5.41326700E-06+9.72350145E-10-6.58089047E-14    2
-4.47674301E+04-6.31208618E+01+2.64150274E+00+5.13564996E-02-4.00519898E-05    3
+1.51435914E-08-2.23993725E-12-3.97713571E+04+1.83219074E+01                   4
EF-EOOH-1         FSCRMGO   4C   3H   5     G   200.000  5000.000 1116.17      1
+1.62451016E+01+1.64749433E-02-7.27121237E-06+1.43146948E-09-1.04110379E-13    2
-4.52083971E+04-5.49832549E+01+4.93603073E+00+3.22161137E-02+4.88505166E-06    3
-2.57248413E-08+1.04345619E-11-4.11397948E+04+7.73601413E+00                   4
EF-MOOH-E         FSCRMGO   4C   3H   5     G   200.000  5000.000 1573.57      1
+1.78591549E+01+1.39519258E-02-6.70596457E-06+1.34161756E-09-9.67053570E-14    2
-4.06631617E+04-6.05913692E+01+1.23784879E+00+5.62030516E-02-4.69816268E-05    3
+1.84049785E-08-2.80763178E-12-3.54321945E+04+2.71320729E+01                   4
EF-MOOH-1         FSCRMGO   4C   3H   5     G   200.000  5000.000 1426.12      1
+1.78794229E+01+1.38016557E-02-6.44772962E-06+1.27503854E-09-9.12498490E-14    2
-4.14610623E+04-6.17996132E+01+2.32009151E+00+4.35408470E-02-2.31056472E-05    3
+2.22685458E-09+9.40111416E-13-3.56094689E+04+2.37445015E+01                   4
EF-1OOH-E         FSCRMGO   4C   3H   5     G   200.000  5000.000 1454.99      1
+1.95499654E+01+1.06560838E-02-4.46044482E-06+8.53273505E-10-6.07854554E-14    2
-4.64663460E+04-6.91422679E+01+2.18519068E+00+5.83946805E-02-5.36758893E-05    3
+2.34034869E-08-3.93542377E-12-4.14132373E+04+2.11444856E+01                   4
EF-1OOH-M         FSCRMGO   4C   3H   5     G   200.000  5000.000 1443.52      1
+1.62924902E+01+1.51216337E-02-6.13359992E-06+1.13873782E-09-7.94639455E-14    2
-4.42596653E+04-4.95629813E+01+2.55244487E+00+5.31954005E-02-4.56971081E-05    3
+1.94105333E-08-3.24391894E-12-4.02928638E+04+2.17685379E+01                   4
EF-MCYCE          FSCRMGO   3C   3H   4     G   200.000  5000.000 1386.42      1
+2.80659041E+01-1.16663860E-02+7.75033309E-06-9.55463074E-10+2.85782441E-14    2
-6.07580066E+04-1.26729727E+02-1.16653086E-01+4.07013344E-02-1.75939342E-05    3
-3.82580707E-09+3.26128703E-12-5.01618144E+04+2.84744170E+01                   4
EF-ECYC1          FSCRMGO   3C   3H   4     G   200.000  5000.000 1039.47      1
+1.01854798E+01+1.65426048E-02-5.88479731E-06+1.03141011E-09-7.08613190E-14    2
-6.41756913E+04-3.11801021E+01-2.94140741E+00+4.51576567E-02-1.55768005E-05    3
-1.30197904E-08+8.18295137E-12-6.02636127E+04+3.83484642E+01                   4
EF-MCYC1          FSCRMGO   3C   3H   4     G   200.000  5000.000 1106.49      1
+1.01509419E+01+1.67666045E-02-7.33296920E-06+1.45308599E-09-1.06486327E-13    2
-7.01113493E+04-3.53807755E+01-7.85494274E+00+5.61910126E-02-2.59822150E-05    3
-8.27550895E-09+6.82840695E-12-6.45554285E+04+6.04094669E+01                   4
EF-EOOH-MO2       FSCRMGO   6C   3H   5     G   200.000  5000.000 1029.58      1
+2.11589342E+01+1.71832524E-02-8.30460917E-06+1.74203913E-09-1.32301057E-13    2
-6.29783458E+04-7.52620437E+01+1.07237131E+01+1.04801414E-02+7.02921027E-05    3
-9.37191601E-08+3.38693908E-11-5.83255033E+04-1.24533499E+01                   4
EF-EOOH-1O2       FSCRMGO   6C   3H   5     G   200.000  5000.000 1175.91      1
+2.08367679E+01+1.62442567E-02-6.99800081E-06+1.35847323E-09-9.78173436E-14    2
-6.19090534E+04-7.14692880E+01+6.15430468E+00+4.56379375E-02-1.82783111E-05    3
-7.10834167E-09+4.86194287E-12-5.70351849E+04+7.78565768E+00                   4
EF-MOOH-EO2       FSCRMGO   6C   3H   5     G   200.000  5000.000 1044.83      1
+1.58059183E+01+2.31085672E-02-1.05325197E-05+2.12115103E-09-1.56754707E-13    2
-6.03069775E+04-4.36759110E+01+1.48528622E+01-1.91530845E-02+1.16050543E-04    3
-1.20701666E-07+3.92940780E-11-5.76018708E+04-2.70440403E+01                   4
EF-MOOH-1O2       FSCRMGO   6C   3H   5     G   200.000  5000.000 1924.25      1
+2.57166977E+01+9.18477462E-03-4.06306116E-06+7.69215580E-10-5.28562743E-14    2
-5.99766648E+04-9.73756874E+01+3.72410554E+00+5.49013485E-02-3.97001482E-05    3
+1.31158390E-08-1.65693424E-12-5.15127915E+04+2.31208695E+01                   4
EF-1OOH-EO2       FSCRMGO   6C   3H   5     G   200.000  5000.000 1067.38      1
+1.72385399E+01+2.09574258E-02-9.22636233E-06+1.81842825E-09-1.32534419E-13    2
-6.60942038E+04-5.11845287E+01+1.28269572E+01+2.66393213E-03+6.54225782E-05    3
-7.53734502E-08+2.51066482E-11-6.31685708E+04-2.03203925E+01                   4
EF-1OOH-MO2       FSCRMGO   6C   3H   5     G   200.000  5000.000 1777.37      1
+2.45656645E+01+1.33450183E-02-7.32427466E-06+1.52657925E-09-1.11263683E-13    2
-6.55902900E+04-9.24859363E+01+3.31785575E+00+6.11635589E-02-4.76804271E-05    3
+1.66636093E-08-2.24039701E-12-5.80372468E+04+2.22428107E+01                   4
EF-EDO-MOOH       FSCRMGO   5C   3H   4     G   200.000  5000.000 1272.31      1
+2.12827652E+01+1.19867851E-02-5.35132521E-06+1.04777375E-09-7.54635349E-14    2
-8.58461756E+04-7.58870737E+01+2.17531484E+00+5.97524865E-02-4.71569219E-05    3
+1.53511620E-08-1.39225448E-12-7.99880210E+04+2.48113213E+01                   4
EF-EDO-1OOH       FSCRMGO   5C   3H   4     G   200.000  5000.000 1882.78      1
+2.16552160E+01+1.07948392E-02-4.91045961E-06+9.38628796E-10-6.51550506E-14    2
-9.28842912E+04-7.86083087E+01+4.93557578E+00+4.63158385E-02-3.32096942E-05    3
+1.09589510E-08-1.39567059E-12-8.65883789E+04+1.26337164E+01                   4
EF-MDO-EOOH       FSCRMGO   5C   3H   4     G   200.000  5000.000 1815.98      1
+2.15126351E+01+1.19053125E-02-5.34378065E-06+1.01236037E-09-6.99303328E-14    2
-7.56855777E+04-7.87816693E+01+1.54120752E+00+5.58954593E-02-4.16794346E-05    3
+1.43515065E-08-1.90627564E-12-6.84319912E+04+2.94845034E+01                   4
EF-MDO-1OOH       FSCRMGO   5C   3H   4     G   200.000  5000.000 1921.26      1
+2.09470511E+01+1.06582364E-02-4.35236132E-06+7.84059657E-10-5.24554274E-14    2
-8.02459090E+04-7.57462871E+01+5.48399139E+00+4.28520657E-02-2.94874897E-05    3
+9.50587849E-09-1.18737290E-12-7.43042432E+04+8.95100590E+00                   4
!
CH2COOH-O           HGD c   2h   3o   3n   0g    200.00  3000.00  1000.00      1 ! 9.14 % max.err. / [O]CC(=O)O
 3.84675210e+00 2.54054425e-02-1.51512840e-05 4.20089139e-09-4.48895248e-13    2
-4.28176633e+04 7.82313027e+00 2.47880198e-02 4.00628138e-02-3.59477793e-05    3
 1.68589809e-08-3.14725422e-12-4.20183489e+04 2.64191446e+01                   4
EA-EOH-M            HGD c   4h   7o   3n   0g    200.00  3000.00  1000.00      1 ! 15.75 % max.err. / [CH2][C@@H](OC(=O)C)O
 1.15350160e+01 3.10180380e-02-1.53710988e-05 3.59873167e-09-3.29572517e-13    2
-5.70335069e+04-2.95253420e+01-8.17416255e-01 6.71624781e-02-4.06474743e-05    3
-6.26843599e-09 1.09784967e-11-5.41293870e+04 3.27513526e+01                   4
EA-EOH-MO2          HGD c   4h   7o   5n   0g    200.00  3000.00  1000.00      1 ! 17.92 % max.err. / CC(=O)O[C@H](CO[O])O
 1.08378130e+01 4.48689823e-02-2.60048241e-05 7.09032525e-09-7.49995330e-13    2
-7.45250519e+04-2.29820504e+01 3.04588947e+00 5.67923484e-02-7.64583757e-06    3
-3.54443313e-08 1.92529598e-11-7.21876227e+04 1.89111204e+01                   4
EA-MDE-2O2          HGD c   4h   5o   4n   0g    200.00  3000.00  1000.00      1 ! 14.62 % max.err. / [O]OCC(=O)OC=C
 7.89157539e+00 3.79169327e-02-2.25228688e-05 6.30677189e-09-6.82441331e-13    2
-3.11753403e+04-6.52035778e+00 2.27781444e+00 5.45455468e-02-3.52010757e-05    3
 3.36119359e-09 3.90805949e-12-2.98358259e+04 2.17985726e+01                   4
EA-MDE-E            HGD c   4h   5o   2n   0g    200.00  3000.00  1000.00      1 ! 11.42 % max.err. / CC(=O)O[C]=C
 6.91273804e+00 2.75365643e-02-1.50812219e-05 4.03587278e-09-4.26409843e-13    2
-1.11977062e+04-4.65529696e+00 2.60930035e+00 3.63675574e-02-1.31258282e-05    3
-9.68645923e-09 6.79743709e-12-9.97853712e+03 1.80284957e+01                   4
EA-MDE-M            HGD c   4h   5o   2n   0g    200.00  3000.00  1000.00      1 ! 14.95 % max.err. / CC(=O)OC=[CH]
 4.48229598e+00 3.49052530e-02-2.07923492e-05 5.85057509e-09-6.36464456e-13    2
-9.56142131e+03 6.93809153e+00 2.26761113e+00 3.82041794e-02-1.53023960e-05    3
-6.75725381e-09 5.38441130e-12-8.88141396e+03 1.88870879e+01                   4
EA-MOH-E            HGD c   4h   7o   3n   0g    200.00  3000.00  1000.00      1 ! 19.51 % max.err. / CC(=O)O[CH]CO
 5.93276795e+00 4.22102633e-02-2.46987825e-05 6.91067646e-09-7.51929933e-13    2
-5.18597804e+04 4.58000855e+00 5.77996021e+00 2.91936051e-02 2.00863676e-05    3
-4.39273608e-08 1.84411786e-11-5.12609340e+04 8.40264457e+00                   4
EA-MOH-EO2          HGD c   4h   7o   5n   0g    200.00  3000.00  1000.00      1 ! 22.69 % max.err. / OC[C@@H](OC(=O)C)O[O]
 1.16649840e+01 4.06348498e-02-2.34139848e-05 6.52174906e-09-7.10799879e-13    2
-7.15559927e+04-2.35189958e+01 8.37555923e+00 3.44763124e-02 2.04272105e-05    3
-5.05521967e-08 2.19355314e-11-7.00672494e+04-3.20082331e+00                   4
!_____________________________________________________________________________________________________________________________________
! Ketene thermochemistry
! atomization method based on DSD-PBE-P86 / cc-pVTZ geometries and frequencies
! corrected for standard heat of formation from superposition of
! three combined methods: cbs-apno, g3, g4
!_____________________________________________________________________________________________________________________________________
CH2CO               PCFCC   2H   2O   1     G   100.000  5000.000 1415.000    01
 6.69340660E+00 5.00013794E-03-1.64744038E-06 2.50211664E-10-1.43778202E-14    2
-8.67774817E+03-1.16480971E+01 2.16921176E+00 1.78502792E-02-1.73609132E-05    3
 9.59379090E-09-2.17671222E-12-7.21208451E+03 1.20656524E+01                   4
DCH2CO              PCFCC   4H   4O   2     G   100.000  5000.000 1532.000    01
 1.49007627E+01 1.03342917E-02-3.37489654E-06 5.07509906E-10-2.88814512E-14    2
-3.02748797E+04-5.57576752E+01-2.34645333E+00 5.57816389E-02-5.24358682E-05    3
 2.56511264E-08-5.04624476E-12-2.45409533E+04 3.54611503E+01                   4
DHCCO               PCFCC   4H   2O   2     G   100.000  5000.000 1435.000    11
 1.30593657E+01 6.81521126E-03-2.27006340E-06 3.47057096E-10-2.00240732E-14    2
-1.06111039E+04-3.94270805E+01 3.11568074E+00 3.46544556E-02-3.49907353E-05    3
 1.88531378E-08-4.10256772E-12-7.42570840E+03 1.26925659E+01                   4
HCOHCO              PCFCC   2H   2O   2     G   100.000  5000.000 1505.000    11
 1.00131051E+01 4.61952833E-03-1.59784699E-06 2.52110975E-10-1.49261767E-14    2
-3.01452473E+04-2.81889704E+01 9.88402769E-01 2.53402041E-02-1.90309688E-05    3
 6.56444265E-09-8.31895602E-13-2.70549646E+04 2.02745185E+01                   4
HCCO                PCFCC   2H   1O   1     G   100.000  5000.000 1456.000    01
 6.42278849E+00 2.78844359E-03-9.03860175E-07 1.35269491E-10-7.67336767E-15    2
 1.86484044E+04-8.62758684E+00 3.17467291E+00 1.21728054E-02-1.24590140E-05    3
 6.93685075E-09-1.54596305E-12 1.96907028E+04 8.34469420E+00                   4
CYC3H2O             PCFCC   3H   2O   1     G   100.000  5000.000 1521.000    01
 9.24436589E+00 5.30920841E-03-1.72834935E-06 2.59223240E-10-1.47197283E-14    2
 1.52344734E+04-2.56366278E+01-2.28744269E-01 3.10040389E-02-3.02805563E-05    3
 1.52516821E-08-3.06208032E-12 1.83120425E+04 2.42116059E+01                   4
HCCOH               PCFCC   2H   2O   1     G   100.000  5000.000 1469.000    01
 7.15991243E+00 4.30040308E-03-1.33585083E-06 1.93544929E-10-1.07063697E-14    2
 8.60688224E+03-1.30731570E+01 2.92869350E+00 1.77516877E-02-1.89313468E-05    3
 1.07883018E-08-2.40380617E-12 9.84146010E+03 8.59833801E+00                   4
C2O                 PCFCC   2     O   1     G   100.000  5000.000 1442.000    01
 5.89855575E+00 1.36902449E-03-4.74183347E-07 7.45415899E-11-4.39004212E-15    2
 4.34600072E+04-6.71302225E+00 3.37314190E+00 7.69963838E-03-7.02628341E-06    3
 3.39754026E-09-6.85037382E-13 4.43253176E+04 6.75411787E+00                   4
C2H2                PCFCC   2H   2          G   100.000  5000.000 1476.000    01
 5.52040843E+00 3.64352514E-03-1.12172548E-06 1.60954481E-10-8.81944379E-15    2
 2.51366994E+04-9.11290790E+00 1.87297448E+00 1.58518990E-02-1.78963619E-05    3
 1.06165228E-08-2.42085826E-12 2.61753415E+04 9.41070159E+00                   4
C2H3                PCFCC   2H   3          G   100.000  5000.000 1493.000    01
 5.44698350E+00 5.89387373E-03-1.91553951E-06 2.87617904E-10-1.63708031E-14    2
 3.31103419E+04-5.95101791E+00 1.12796639E+00 1.68145913E-02-1.39090769E-05    3
 6.84733390E-09-1.44169911E-12 3.46583663E+04 1.71708097E+01                   4
C2H4                PCFCC   2H   4          G   100.000  5000.000 1489.000    01
 5.39788084E+00 8.37671090E-03-2.75278668E-06 4.17269970E-10-2.39410319E-14    2
 3.41851497E+03-8.59359338E+00-6.24109412E-02 2.07338180E-02-1.45309586E-05    3
 6.13297986E-09-1.18250010E-12 5.48326600E+03 2.10896337E+01                   4
C3H3                PCFCC   3H   3          G   100.000  5000.000 1458.000    01
 8.02315673E+00 6.10494220E-03-1.95325693E-06 2.89573691E-10-1.63119226E-14    2
 3.87541253E+04-1.84334246E+01 2.07010691E+00 2.40634039E-02-2.48552927E-05    3
 1.40441812E-08-3.15350998E-12 4.06015937E+04 1.24261732E+01                   4
C3H4-P              PCFCC   3H   4          G   100.000  5000.000 1615.000    01
 8.36058580E+00 8.12439159E-03-2.58618567E-06 3.81115220E-10-2.13402665E-14    2
 1.83128609E+04-2.24922828E+01 1.62240819E+00 2.31880972E-02-1.69600000E-05    3
 7.25371568E-09-1.35150661E-12 2.09669443E+04 1.43128759E+01                   4
C3H4-A              PCFCC   3H   4          G   100.000  5000.000 1517.000    01
 8.22505405E+00 8.39256595E-03-2.71983417E-06 4.07111505E-10-2.31024735E-14    2
 1.88387960E+04-2.23478607E+01 2.23957142E-01 2.89156409E-02-2.50803375E-05    3
 1.23003155E-08-2.51449852E-12 2.16390239E+04 2.03101996E+01                   4
CH3                 PCFCC   1H   3          G   100.000  5000.000 1505.000    01
 3.59994294E+00 4.84643220E-03-1.54092025E-06 2.27640705E-10-1.27992663E-14    2
 1.58687604E+04 1.26915052E+00 3.54256425E+00 4.22480202E-03-1.01024152E-06    3
 4.13090782E-10-1.76773311E-13 1.60714742E+04 2.02310354E+00                   4
CH3O2               PCFCC   1H   3O   2     G   100.000  5000.000 1494.000    11
 6.60250085E+00 7.19964075E-03-2.40951933E-06 3.70392483E-10-2.14844756E-14    2
-1.81068926E+03-9.07748288E+00 1.47122354E+00 1.72918037E-02-9.76672828E-06    3
 2.80996379E-09-3.54685854E-13 2.27870506E+02 1.92644848E+01                   4
!_____________________________________________________________________________________________________________________________________
! NUIG MECH
!_____________________________________________________________________________________________________________________________________
C5H91OO2-3              H   9C   5O   2    0g   300.000  5000.000 1395.000    01  !REFIT\COMMENT: [C]YCC(CC)OO, REF: Sun, Xiaohui, et al. Physical Chemistry Chemical Physics 21.20 (2019): 10693-10705.   
 1.93162420E+01 2.20654814E-02-7.49050929E-06 1.15751577E-09-6.69532897E-14    2
 1.90003996E+03-7.71172527E+01-1.85205080E+00 7.36471223E-02-5.59226496E-05    3
 2.19718883E-08-3.51098709E-12 8.99935902E+03 3.57493200E+01                   4
OVCCVCCJVO              H   3O   2C   4     G     300.0    5000.0  1394.0      1  !\COMMENT: -THERM 
   1.50223935E1  7.87097174E-3 -2.77323288E-6 4.39238238E-10-2.58421938E-14    2
  -1.53370088E4   -5.1342034E1   1.48861249E0  4.69160041E-2 -4.70057301E-5    3
   2.3305269E-8-4.49655195E-12  -1.13474729E4    1.8763437E1                   4
CVOCVCCOOH              C   4H   6O   3     G   100.000  5000.000  757.90      1  !\COMMENT: RMG
 5.91936460E+00 3.82041214E-02-1.98507907E-05 4.02439825E-09-2.91622556E-13    2
-2.45185420E+04 3.66984751E+00 1.50726888E+00 6.14898804E-02-6.59365917E-05    3
 4.45623090E-08-1.36633296E-11-2.38497525E+04 2.37326356E+01                   4
OVCCVCCOJ               C   4H   5O   2     G   100.000  5000.000  765.75      1  !\COMMENT: RMG
 7.66668974E-01 3.84598160E-02-2.00832121E-05 4.01738329E-09-2.86185606E-13    2
-4.65731865E+03 3.08000582E+01 2.20106637E+00 4.64023708E-02-6.58774741E-05    3
 7.02098452E-08-3.04906618E-11-5.32953695E+03 2.13078683E+01                   4
C6H7-2                  C   6H   7          G   100.000  5000.000  956.84      1  !\COMMENT: RMG
 1.31801461E+01 2.02036659E-02-6.69495806E-06 1.18324786E-09-8.42554547E-14    2
 3.46309510E+04-4.13920845E+01 1.67675678E+00 3.91983322E-02 9.13815308E-06    3
-4.16267941E-08 1.94040212E-11 3.81641868E+04 2.05572650E+01                   4
!
!<001_DILUENTS_001_UNDEFINED_UNDEFINED>
AR                      AR  1                   200.000 6000.000 1000.000      1  !\COMMENT:  G 5/97  
+2.50000000E+00+0.00000000E+00+0.00000000E+00+0.00000000E+00+0.00000000E+00    2
-7.45375000E+02+4.37967491E+00+2.50000000E+00+0.00000000E+00+0.00000000E+00    3
+0.00000000E+00+0.00000000E+00-7.45375000E+02+4.37967491E+00+0.00000000E+00    4
N2                      N   2                   200.000 6000.000 1000.000      1  !\COMMENT:  G 8/02  
+2.95257637E+00+1.39690040E-03-4.92631603E-07+7.86010195E-11-4.60755204E-15    2
-9.23948688E+02+5.87188762E+00+3.53100528E+00-1.23660988E-04-5.02999433E-07    3
+2.43530612E-09-1.40881235E-12-1.04697628E+03+2.96747038E+00+0.00000000E+00    4
HE                      HE  1                   200.000 6000.000 1000.000      1  !\COMMENT:  G 5/97  
+2.50000000E+00+0.00000000E+00+0.00000000E+00+0.00000000E+00+0.00000000E+00    2
-7.45375000E+02+9.28723974E-01+2.50000000E+00+0.00000000E+00+0.00000000E+00    3
+0.00000000E+00+0.00000000E+00-7.45375000E+02+9.28723974E-01+0.00000000E+00    4
!</001_DILUENTS_001_UNDEFINED_UNDEFINED>
!<002_H2_O2_001_H2_PYROSPEC>
H2                      H   2                   200.000 6000.000 1000.000      1  !\COMMENT:  TPIS78  
+2.93286575E+00+8.26608026E-04-1.46402364E-07+1.54100414E-11-6.88804800E-16    2
-8.13065581E+02-1.02432865E+00+2.34433112E+00+7.98052075E-03-1.94781510E-05    3
+2.01572094E-08-7.37611761E-12-9.17935173E+02+6.83010238E-01+0.00000000E+00    4
H                       H   1                   200.000 6000.000 1000.000      1  !\COMMENT:  L 6/94  
+2.50000000E+00+0.00000000E+00+0.00000000E+00+0.00000000E+00+0.00000000E+00    2
+2.54736600E+04-4.46682850E-01+2.50000000E+00+0.00000000E+00+0.00000000E+00    3
+0.00000000E+00+0.00000000E+00+2.54736600E+04-4.46682850E-01+2.62190350E+04    4
!</002_H2_O2_001_H2_PYROSPEC>
!<002_H2_O2_002_O2_PYROSPEC>
O2                      O   2                   200.000 6000.000 1000.000      1  !\COMMENT:  RUS 89  
+3.66096065E+00+6.56365811E-04-1.41149627E-07+2.05797935E-11-1.29913436E-15    2
-1.21597718E+03+3.41536279E+00+3.78245636E+00-2.99673416E-03+9.84730201E-06    3
-9.68129509E-09+3.24372837E-12-1.06394356E+03+3.65767573E+00+0.00000000E+00    4
O                       O   1                   200.000 6000.000 1000.000      1  !\COMMENT:  L 1/90  
+2.54363697E+00-2.73162486E-05-4.19029520E-09+4.95481845E-12-4.79553694E-16    2
+2.92260120E+04+4.92229457E+00+3.16826710E+00-3.27931884E-03+6.64306396E-06    3
-6.12806624E-09+2.11265971E-12+2.91222592E+04+2.05193346E+00+2.99687009E+04    4
!</002_H2_O2_002_O2_PYROSPEC>
!<002_H2_O2_003_H2O_PYROSPEC>
H2O                     H   2O   1              200.000 6000.000 1000.000      1  !\COMMENT:  L 5/89  
+2.67703890E+00+2.97318160E-03-7.73768890E-07+9.44335140E-11-4.26899910E-15    2
-2.98858940E+04+6.88255000E+00+4.19863520E+00-2.03640170E-03+6.52034160E-06    3
-5.48792690E-09+1.77196800E-12-3.02937260E+04-8.49009010E-01-2.90848170E+04    4
OH                      H   1O   1              200.000 6000.000 1000.000      1  !\COMMENT:  IU3/03  
+2.83853033E+00+1.10741289E-03-2.94000209E-07+4.20698729E-11-2.42289890E-15    2
+3.69780808E+03+5.84494652E+00+3.99198424E+00-2.40106655E-03+4.61664033E-06    3
-3.87916306E-09+1.36319502E-12+3.36889836E+03-1.03998477E-01+4.48613328E+03    4
OHV                     H   1O   1              300.000 5000.000 1000.000      1  !\COMMENT:  121286  
+2.88273000E+00+1.01397430E-03-2.27687700E-07+2.17468300E-11-5.12630500E-16    2
+5.02650000E+04+5.59571200E+00+3.63726600E+00+1.85091000E-04-1.67616460E-06    3
+2.38720200E-09-8.43144200E-13+5.00213000E+04+1.35886050E+00+0.00000000E+00    4
!</002_H2_O2_003_H2O_PYROSPEC>
!<002_H2_O2_004_H2O2_PYROSPEC>
H2O2                    H   2O   2              200.000 6000.000 1000.000      1  !\COMMENT:  T 8/03  
+4.57977305E+00+4.05326003E-03-1.29844730E-06+1.98211400E-10-1.13968792E-14    2
-1.80071775E+04+6.64970694E-01+4.31515149E+00-8.47390622E-04+1.76404323E-05    3
-2.26762944E-08+9.08950158E-12-1.77067437E+04+3.27373319E+00-1.63425145E+04    4
HO2                     H   1O   2              200.000 5000.000 1000.000      1  !\COMMENT:  T 1/09  
+4.17228741E+00+1.88117627E-03-3.46277286E-07+1.94657549E-11+1.76256905E-16    2
+3.10206839E+01+2.95767672E+00+4.30179807E+00-4.74912097E-03+2.11582905E-05    3
-2.42763914E-08+9.29225225E-12+2.64018485E+02+3.71666220E+00+1.47886045E+03    4
!</002_H2_O2_004_H2O2_PYROSPEC>
!<003_C1_001_CO_HTOXID>
HOCO                    C   1H   1O   2         200.000 6000.000 1000.000      1  !\COMMENT:  T05/06  
+5.39206152E+00+4.11221455E-03-1.48194900E-06+2.39875460E-10-1.43903104E-14    2
-2.38606717E+04-2.23529091E+00+2.92207919E+00+7.62453859E-03+3.29884437E-06    3
-1.07135205E-08+5.11587057E-12-2.30281524E+04+1.12925886E+01-2.18076591E+04    4
!</003_C1_001_CO_HTOXID>
!<003_C1_001_CO_PYROSPEC>
CO                      C   1O   1              200.000 6000.000 1000.000      1  !\COMMENT:  RUS 79  
+3.04848590E+00+1.35172810E-03-4.85794050E-07+7.88536440E-11-4.69807460E-15    2
-1.42661170E+04+6.01709770E+00+3.57953350E+00-6.10353690E-04+1.01681430E-06    3
+9.07005860E-10-9.04424490E-13-1.43440860E+04+3.50840930E+00-1.32936280E+04    4
CO2                     C   1O   2              200.000 6000.000 1000.000      1  !\COMMENT:  L 7/88  
+4.63651110E+00+2.74145690E-03-9.95897590E-07+1.60386660E-10-9.16198570E-15    2
-4.90249040E+04-1.93489550E+00+2.35681300E+00+8.98412990E-03-7.12206320E-06    3
+2.45730080E-09-1.42885480E-13-4.83719710E+04+9.90090350E+00-4.73281050E+04    4
!</003_C1_001_CO_PYROSPEC>
!<003_C1_002_CH4_LTOXID>
CH3O2H                  C   1H   4O   2         200.000 6000.000 1000.000      1  !\COMMENT:  A 7/05  
+7.76538058E+00+8.61499712E-03-2.98006935E-06+4.68638071E-10-2.75339255E-14    2
-1.82979984E+04-1.43992663E+01+2.90540897E+00+1.74994735E-02+5.28243630E-06    3
-2.52827275E-08+1.34368212E-11-1.68894632E+04+1.13741987E+01-1.52423685E+04    4
!CH3O2                   C   1H   3O   2         300.000 5000.000 1374.000      1  !\COMMENT:  
!+6.47970487E+00+7.44401080E-03-2.52348555E-06+3.89577296E-10-2.25182399E-14    2
!-1.56285441E+03-8.19477074E+00+1.97339205E+00+1.53542340E-02-6.37314891E-06    3
!+3.19930565E-10+2.82193915E-13+2.54278835E+02+1.69194215E+01+0.00000000E+00    4
CH2O2H                  C   1H   3O   2         300.000 5000.000 1410.000      1  !\COMMENT:  9/ 1/12  
+9.24697852E+00+4.60845541E-03-1.53501472E-06+2.34434830E-10-1.34573106E-14    2
+4.11529953E+03-2.11503248E+01+2.88976454E+00+2.09465776E-02-1.75190772E-05    3
+7.27819787E-09-1.18912344E-12+6.12390620E+03+1.23802076E+01+0.00000000E+00    4
!</003_C1_002_CH4_LTOXID>
!<003_C1_002_CH4_PYROSPEC>
CH4                     C   1H   4              200.000 6000.000 1000.000      1  !\COMMENT:  G 8/99  
+1.65326226E+00+1.00263099E-02-3.31661238E-06+5.36483138E-10-3.14696758E-14    2
-1.00095936E+04+9.90506283E+00+5.14911468E+00-1.36622009E-02+4.91453921E-05    3
-4.84246767E-08+1.66603441E-11-1.02465983E+04-4.63848842E+00-8.97226656E+03    4
!CH3                     C   1H   3              200.000 6000.000 1000.000      1  !\COMMENT:  IU0702  
!+2.97812060E+00+5.79785200E-03-1.97558000E-06+3.07297900E-10-1.79174160E-14    2
!+1.65095130E+04+4.72247990E+00+3.65717970E+00+2.12659790E-03+5.45838830E-06    3
!-6.61810030E-09+2.46570740E-12+1.64227160E+04+1.67353540E+00+1.76439350E+04    4
CH2                     C   1H   2              200.000 6000.000 1000.000      1  !\COMMENT:  IU3/03  
+3.14631886E+00+3.03671259E-03-9.96474439E-07+1.50483580E-10-8.57335515E-15    2
+4.60412605E+04+4.72341711E+00+3.71757846E+00+1.27391260E-03+2.17347251E-06    3
-3.48858500E-09+1.65208866E-12+4.58723866E+04+1.75297945E+00+4.70504920E+04    4
CH2(S)                  C   1H   2              200.000 6000.000 1000.000      1  !\COMMENT:  IU6/03  
+3.13501686E+00+2.89593926E-03-8.16668090E-07+1.13572697E-10-6.36262835E-15    2
+5.05040504E+04+4.06030621E+00+4.19331325E+00-2.33105184E-03+8.15676451E-06    3
-6.62985981E-09+1.93233199E-12+5.03662246E+04-7.46734310E-01+5.15727280E+04    4
C                       C   1                   200.000 6000.000 1000.000      1  !\COMMENT:  L 7/88  
+2.60558300E+00-1.95934340E-04+1.06737220E-07-1.64239400E-11+8.18705800E-16    2
+8.54117420E+04+4.19238680E+00+2.55423950E+00-3.21537720E-04+7.33792230E-07    3
-7.32234870E-10+2.66521440E-13+8.54426810E+04+4.53130850E+00+8.61950970E+04    4
CH                      C   1H   1              200.000 6000.000 1000.000      1  !\COMMENT:  IU3/03  
+2.52093690E+00+1.76536390E-03-4.61476600E-07+5.92896750E-11-3.34745010E-15    2
+7.09467690E+04+7.40518290E+00+3.48975830E+00+3.24321600E-04-1.68997510E-06    3
+3.16284200E-09-1.40618030E-12+7.06126460E+04+2.08428410E+00+7.16581880E+04    4
CHV                     C   1H   1              300.000 5000.000 1000.000      1  !\COMMENT:  073003  
+2.19622300E+00+2.34038100E-03-7.05820100E-07+9.00758200E-11-3.85504000E-15    2
+1.04195590E+05+9.17837300E+00+3.20020200E+00+2.07287500E-03-5.13443100E-06    3
+5.73389000E-09-1.95553300E-12+1.03937140E+05+3.33158700E+00+0.00000000E+00    4
!</003_C1_002_CH4_PYROSPEC>
!<003_C1_003_CH3OH_PYROSPEC>
CH3OH                   C   1H   4O   1         200.000 6000.000 1000.000      1  !\COMMENT:  T06/02  
+3.52726795E+00+1.03178783E-02-3.62892944E-06+5.77448016E-10-3.42182632E-14    2
-2.60028834E+04+5.16758693E+00+5.65851051E+00-1.62983419E-02+6.91938156E-05    3
-7.58372926E-08+2.80427550E-11-2.56119736E+04-8.97330508E-01-2.41746056E+04    4
CH3O                    C   1H   3O   1         200.000 6000.000 1000.000      1  !\COMMENT:  IU1/03  
+4.75779238E+00+7.44142474E-03-2.69705176E-06+4.38090504E-10-2.63537098E-14    2
+3.78111940E+02-1.96680028E+00+3.71180502E+00-2.80463306E-03+3.76550971E-05    3
-4.73072089E-08+1.86588420E-11+1.29569760E+03+6.57240864E+00+2.52571660E+03    4
CH2OH                   C   1H   3O   1         200.000 6000.000 1000.000      1  !\COMMENT:  IU2/03  
+5.09314370E+00+5.94761260E-03-2.06497460E-06+3.23008173E-10-1.88125902E-14    2
-4.03409640E+03-1.84691493E+00+4.47834367E+00-1.35070310E-03+2.78484980E-05    3
-3.64869060E-08+1.47907450E-11-3.50072890E+03+3.30913500E+00-2.04462770E+03    4
!</003_C1_003_CH3OH_PYROSPEC>
!<003_C1_004_CH2O_LTOXID>
HO2CHO                  C   1H   2O   3         300.000 5000.000 1378.000      1  !\COMMENT:  6/26/95 THERM  
+9.87503878E+00+4.64663708E-03-1.67230522E-06+2.68624413E-10-1.59595232E-14    2
-3.80502496E+04-2.24939155E+01+2.42464726E+00+2.19706380E-02-1.68705546E-05    3
+6.25612194E-09-9.11645843E-13-3.54828006E+04+1.75027796E+01+0.00000000E+00    4
HOCH2O2H                C   1H   4O   3         300.000 5000.000 1398.000      1  !\COMMENT:  9/ 1/12  
+1.24531886E+01+7.18221110E-03-2.47029548E-06+3.85611737E-10-2.24774193E-14    2
-4.24862928E+04-3.58745197E+01+5.35189713E-01+3.73266553E-02-3.15299511E-05    3
+1.30352583E-08-2.11473264E-12-3.86609415E+04+2.71776082E+01+0.00000000E+00    4
HOCH2O2                 C   1H   3O   3         300.000 5000.000 1377.000      1  !\COMMENT:  9/ 1/12  
+1.16406115E+01+5.72826040E-03-2.05362036E-06+3.29070695E-10-1.95188360E-14    2
-2.53505769E+04-3.07332064E+01+2.82068616E+00+2.47857094E-02-1.66186399E-05    3
+4.79633095E-09-4.28087766E-13-2.22077036E+04+1.70599803E+01+0.00000000E+00    4
OCH2O2H                 C   1H   3O   3         300.000 5000.000 1418.000      1  !\COMMENT:  7/21/14 THERM  
+1.29622491E+01+4.21948855E-03-1.54275194E-06+2.50413077E-10-1.49855537E-14    2
-1.81326406E+04-3.87016356E+01+4.46349361E-01+3.63049606E-02-3.26130978E-05    3
+1.37050551E-08-2.20872791E-12-1.41972598E+04+2.72960376E+01+0.00000000E+00    4
HOCH2O                  C   1H   3O   2         300.000 5000.000 1452.000      1  !\COMMENT:  2/16/99 THERM  
+6.39521515E+00+7.43673043E-03-2.50422354E-06+3.84879712E-10-2.21778689E-14    2
-2.41108840E+04-6.63865583E+00+4.11183145E+00+7.53850697E-03+3.77337370E-06    3
-5.38746005E-09+1.45615887E-12-2.28023001E+04+7.46807254E+00+0.00000000E+00    4
O2CHO                   C   1H   1O   3         300.000 5000.000 1368.000      1  !\COMMENT:  6/26/95 THERM  
+7.24075139E+00+4.63312951E-03-1.63693995E-06+2.59706693E-10-1.52964699E-14    2
-1.87027618E+04-6.49547212E+00+3.96059309E+00+1.06002279E-02-5.25713351E-06    3
+1.01716726E-09-2.87487602E-14-1.73599383E+04+1.17807483E+01+0.00000000E+00    4
HOCHO                   C   1H   2O   2         200.000 6000.000 1000.000      1  !\COMMENT:  L 8/88  
+4.61383160E+00+6.44963640E-03-2.29082510E-06+3.67160470E-10-2.18736750E-14    2
-4.75148500E+04+8.47883830E-01+3.89836160E+00-3.55877950E-03+3.55205380E-05    3
-4.38499590E-08+1.71077690E-11-4.67706090E+04+7.34953970E+00-4.55312460E+04    4
OCHO                    C   1H   1O   2         200.000 6000.000 1000.000      1  !\COMMENT:  ATCT/A  
+4.14394211E+00+5.59738818E-03-1.99794019E-06+3.16179193E-10-1.85614483E-14    2
-1.72459887E+04+5.07778617E+00+4.68825921E+00-4.14871834E-03+2.55066010E-05    3
-2.84473900E-08+1.04422559E-11-1.69867041E+04+4.28426480E+00-1.55992356E+04    4
!</003_C1_004_CH2O_LTOXID>
!<003_C1_004_CH2O_PYROSPEC>
CH2O                    C   1H   2O   1         200.000 6000.000 1000.000      1  !\COMMENT:  T 5/11  
+3.16952665E+00+6.19320560E-03-2.25056366E-06+3.65975660E-10-2.20149458E-14    2
-1.45486831E+04+6.04207898E+00+4.79372312E+00-9.90833322E-03+3.73219990E-05    3
-3.79285237E-08+1.31772641E-11-1.43791953E+04+6.02798058E-01-1.31293365E+04    4
HCO                     C   1H   1O   1         200.000 6000.000 1000.000      1  !\COMMENT:  T 5/03  
+3.92001542E+00+2.52279324E-03-6.71004164E-07+1.05615948E-10-7.43798261E-15    2
+3.65342928E+03+3.58077056E+00+4.23754610E+00-3.32075257E-03+1.40030264E-05    3
-1.34239995E-08+4.37416208E-12+3.87241185E+03+3.30834869E+00+5.08749163E+03    4
HCOH                    C   1H   2O   1         300.000 5000.000 1398.000      1  !\COMMENT:  MAR94  
+9.18749272E+00+1.52011152E-03-6.27603516E-07+1.09727989E-10-6.89655128E-15    2
+7.81364593E+03-2.73434214E+01-2.82157421E+00+3.57331702E-02-3.80861580E-05    3
+1.86205951E-08-3.45957838E-12+1.12956672E+04+3.48487757E+01+0.00000000E+00    4
C3H6O3                  C   3H   6O   3         200.000 6000.000 1000.000      1  !\COMMENT:  
+9.92478422E+00+2.18093198E-02-7.93042731E-06+1.29091522E-09-7.77324725E-14    2
-6.25507483E+04-3.12305136E+01+3.55243730E+00+1.70629316E-03+9.91146863E-05    3
-1.31998807E-07+5.26422498E-11-5.90301584E+04+1.06184813E+01-5.72554890E+04    4
!</003_C1_004_CH2O_PYROSPEC>
!<004_C2_001_C2H6_LTOXID>
C2H5O2H                 C   2H   6O   2         300.000 5000.000 1390.000      1  !\COMMENT:  9/ 1/12  
+1.04823538E+01+1.34779879E-02-4.62179078E-06+7.18618519E-10-4.17307436E-14    2
-2.46578171E+04-2.84294243E+01+1.83755328E+00+3.38053586E-02-2.37548140E-05    3
+9.31974865E-09-1.58003428E-12-2.15814086E+04+1.80977584E+01+0.00000000E+00    4
C2H5O2                  C   2H   5O   2         300.000 5000.000 1389.000      1  !\COMMENT:  9/ 1/12  
+9.50282570E+00+1.20429839E-02-4.09491581E-06+6.33049241E-10-3.66133788E-14    2
-7.37069391E+03-2.21717130E+01+3.90351912E+00+2.22599212E-02-1.01610079E-05    3
+1.71709751E-09+1.88166738E-14-5.09654081E+03+8.98722750E+00+0.00000000E+00    4
!</004_C2_001_C2H6_LTOXID>
!<004_C2_001_C2H6_PYROSPEC>
C2H6                    C   2H   6              200.000 6000.000 1000.000      1  !\COMMENT:  G 8/88  
+4.04666411E+00+1.53538802E-02-5.47039485E-06+8.77826544E-10-5.23167531E-14    2
-1.24473499E+04-9.68698313E-01+4.29142572E+00-5.50154901E-03+5.99438458E-05    3
-7.08466469E-08+2.68685836E-11-1.15222056E+04+2.66678994E+00-1.00849652E+04    4
C2H5                    C   2H   5              300.000 5000.000 1387.000      1  !\COMMENT:  8/ 4/ 4 THERM  
+5.88784390E+00+1.03076793E-02-3.46844396E-06+5.32499257E-10-3.06512651E-14    2
+1.15065499E+04-8.49651771E+00+1.32730217E+00+1.76656753E-02-6.14926558E-06    3
-3.01143466E-10+4.38617775E-13+1.34284028E+04+1.71789216E+01+0.00000000E+00    4
!</004_C2_001_C2H6_PYROSPEC>
!<004_C2_002_C2H4_HTOXID>
CHOCHO                  C   2H   2O   2         300.000 5000.000 1386.000      1  !\COMMENT:  
+9.75438561E+00+4.97645947E-03-1.74410483E-06+2.75586994E-10-1.61969892E-14    2
-2.95832896E+04-2.61878329E+01+1.88105120E+00+2.36386368E-02-1.83443295E-05    3
+6.84842963E-09-9.92733674E-13-2.69280190E+04+1.59154793E+01+0.00000000E+00    4
C2H3OOH                 C   2H   4O   2         300.000 5000.000 1397.000      1  !\COMMENT:  4/18/ 8 THERM  
+1.15749951E+01+8.09909174E-03-2.81808668E-06+4.42697954E-10-2.58998042E-14    2
-8.84852664E+03-3.43859117E+01+1.35644398E+00+3.37002447E-02-2.75988500E-05    3
+1.14222854E-08-1.89488886E-12-5.49996692E+03+1.98354466E+01+0.00000000E+00    4
C2H3OO                  C   2H   3O   2         298.150 2000.000 1000.000      1  !\COMMENT:  
+6.04483828E+00+1.45511127E-02-7.50974622E-06+1.83488280E-09-1.66689681E-13    2
+1.01699244E+04-3.71144913E+00+1.09784776E+00+2.95333237E-02-2.27744360E-05    3
+7.20559155E-09-3.07929092E-13+1.13996101E+04+2.13563583E+01+0.00000000E+00    4
CHCHO                   C   2H   2O   1         298.150 2000.000 1000.000      1  !\COMMENT:  
+4.92632910E+00+9.71712147E-03-5.54855980E-06+1.53068537E-09-1.64742462E-13    2
+2.89499494E+04+5.27874677E-01+2.33256751E+00+1.62952986E-02-9.72052177E-06    3
+5.15124155E-10+1.03836514E-12+2.96585452E+04+1.39904923E+01+0.00000000E+00    4
!</004_C2_002_C2H4_HTOXID>
!<004_C2_002_C2H4_PYROSPEC>
!C2H4                    C   2H   4              300.000 5000.000 1392.000      1  !\COMMENT:  8/12/15  
!+5.07061289E+00+9.11140768E-03-3.10506692E-06+4.80733851E-10-2.78321396E-14    2
!+3.66391217E+03-6.64501414E+00+4.81118223E-01+1.83778060E-02-9.99633565E-06    3
!+2.73211039E-09-3.01837289E-13+5.44386648E+03+1.85867157E+01+0.00000000E+00    4
!C2H3                    C   2H   3              300.000 5000.000 1400.000      1  !\COMMENT:  8/12/15  
!+4.99675415E+00+6.55838271E-03-2.20921909E-06+3.39300272E-10-1.95316926E-14    2
!+3.34604382E+04-3.01451097E+00+1.25545094E+00+1.57481597E-02-1.12218328E-05    3
!+4.50915682E-09-7.74861577E-13+3.47435574E+04+1.69664043E+01+0.00000000E+00    4
!</004_C2_002_C2H4_PYROSPEC>
!<004_C2_003_C2H2_HTOXID>
!C2O                     C   2O   1              200.000 6000.000 1000.000      1  !\COMMENT:  T 8/11  
!+5.42468378E+00+1.85393945E-03-5.17932956E-07+6.77646230E-11-3.53315237E-15    2
!+4.37161379E+04-3.69608405E+00+2.86278214E+00+1.19701204E-02-1.80851222E-05    3
!+1.52777730E-08-5.20063163E-12+4.43125964E+04+8.89759099E+00+4.55661248E+04    4
!</004_C2_003_C2H2_HTOXID>
!<004_C2_003_C2H2_PYROSPEC>
!C2H2                    C   2H   2              200.000 6000.000 1000.000      1  !\COMMENT:  G 1/91  
!+4.65878489E+00+4.88396667E-03-1.60828888E-06+2.46974544E-10-1.38605959E-14    2
!+2.57594042E+04-3.99838194E+00+8.08679682E-01+2.33615762E-02-3.55172234E-05    3
!+2.80152958E-08-8.50075165E-12+2.64289808E+04+1.39396761E+01+2.74459950E+04    4
C2H                     C   2H   1              200.000 6000.000 1000.000      1  !\COMMENT:  T 5/10  
+3.66270248E+00+3.82492252E-03-1.36632500E-06+2.13455040E-10-1.23216848E-14    2
+6.71683790E+04+3.92205792E+00+2.89867676E+00+1.32988489E-02-2.80733327E-05    3
+2.89484755E-08-1.07502351E-11+6.70616050E+04+6.18547632E+00+6.83210436E+04    4
H2CC                    C   2H   2              200.000 6000.000 1000.000      1  !\COMMENT:  L12/89  
+4.27803400E+00+4.75628040E-03-1.63010090E-06+2.54628060E-10-1.48863790E-14    2
+4.83166880E+04+6.40237010E-01+3.28154830E+00+6.97647910E-03-2.38552440E-06    3
-1.21044320E-09+9.81895450E-13+4.86217940E+04+5.92039100E+00+4.98872660E+04    4
C2                      C   2                   200.000 6000.000 1000.000      1  !\COMMENT:  T05/09  
+3.25289233E+00+1.23190307E-03-4.50354156E-07+7.49356656E-11-4.57925077E-15    2
+9.83737348E+04+3.95859964E+00+3.69386038E+00-1.84767427E-03+5.23712984E-06    3
-3.83965401E-09+8.61135711E-13+9.83822318E+04+2.23677006E+00+9.94405213E+04    4
!</004_C2_003_C2H2_PYROSPEC>
!<004_C2_004_C2H5OH_LTOXID>
O2C2H4OH                C   2H   5O   3         300.000 5000.000 1506.000      1  !\COMMENT:  9/ 1/12 THERM  
+1.27503881E+01+1.11514325E-02-3.83473891E-06+5.98155829E-10-3.48372108E-14    2
-2.52770876E+04-3.54317608E+01+7.04009800E+00+1.59564166E-02+2.21097416E-06    3
-7.05197355E-09+2.08266026E-12-2.24524432E+04-1.75361758E+00+0.00000000E+00    4
C2H4O2H                 C   2H   5O   2         300.000 5000.000 1389.000      1  !\COMMENT:  9/ 1/12  
+1.00590614E+01+1.13378955E-02-3.89403387E-06+6.06090687E-10-3.52212353E-14    2
+4.24048653E+02-2.32086536E+01+2.75788364E+00+2.88271987E-02-2.08302264E-05    3
+8.47401397E-09-1.48617610E-12+3.00153893E+03+1.59921711E+01+0.00000000E+00    4
C2H4O1-2                C   2H   4O   1         200.000 6000.000 1000.000      1  !\COMMENT:  L 8/88  
+5.48876410E+00+1.20461900E-02-4.33369310E-06+7.00283110E-10-4.19490880E-14    2
-9.18042510E+03-7.07996050E+00+3.75905320E+00-9.44121800E-03+8.03097210E-05    3
-1.00807880E-07+4.00399210E-11-7.56081430E+03+7.84974750E+00-6.33046570E+03    4
C2H3O1-2                C   2H   3O   1         200.000 6000.000 1000.000      1  !\COMMENT:  A 1/05  
+5.60158035E+00+9.17613962E-03-3.28028902E-06+5.27903888E-10-3.15362241E-14    2
+1.71446252E+04-5.47228512E+00+3.58349017E+00-6.02275805E-03+6.32426867E-05    3
-8.18540707E-08+3.30444505E-11+1.85681353E+04+9.59725926E+00+1.97814471E+04    4
!</004_C2_004_C2H5OH_LTOXID>
!<004_C2_004_C2H5OH_PYROSPEC>
C2H5OH                  C   2H   6O   1         300.000 5000.000 1402.000      1  !\COMMENT:  8/12/15  
+8.14483865E+00+1.28314052E-02-4.29052743E-06+6.55971721E-10-3.76506611E-14    2
-3.24005526E+04-1.86241126E+01+2.15805861E-01+2.95228396E-02-1.68271048E-05    3
+4.49484797E-09-4.02451543E-13-2.94851823E+04+2.45725052E+01+0.00000000E+00    4
C2H5O                   C   2H   5O   1         300.000 5000.000 1467.000      1  !\COMMENT:  8/12/15  
+8.19120635E+00+1.10391986E-02-3.75270536E-06+5.80275784E-10-3.35735146E-14    2
-5.66847208E+03-1.90131344E+01+2.90353584E+00+1.77256708E-02-2.69624757E-06    3
-3.45830533E-09+1.25224784E-12-3.28930290E+03+1.13545591E+01+0.00000000E+00    4
PC2H4OH                 C   2H   5O   1         300.000 5000.000 1395.000      1  !\COMMENT:  8/12/15  
+8.06750150E+00+1.06143554E-02-3.57999360E-06+5.50363760E-10-3.17051769E-14    2
-6.92747939E+03-1.53833428E+01+2.59479867E+00+2.27100669E-02-1.39473846E-05    3
+4.70095591E-09-6.90044236E-13-4.91486975E+03+1.43240718E+01+0.00000000E+00    4
SC2H4OH                 C   2H   5O   1         300.000 5000.000 1385.000      1  !\COMMENT:  8/12/15  
+8.15007136E+00+1.02549305E-02-3.40137764E-06+5.17509965E-10-2.96128942E-14    2
-1.05014386E+04-1.73134615E+01+1.46281093E+00+2.39193995E-02-1.30667185E-05    3
+3.10615465E-09-1.85896007E-13-8.00790323E+03+1.92547092E+01+0.00000000E+00    4
!</004_C2_004_C2H5OH_PYROSPEC>
!<004_C2_005_CH3CHO_LTOXID>
O2CH2CHO                C   2H   3O   3         300.000 5000.000 1393.000      1  !\COMMENT:  BOZ_03  
+1.11807543E+01+9.14479256E-03-3.15089833E-06+4.91944238E-10-2.86639180E-14    2
-1.55790331E+04-2.87892740E+01-1.29465843E+00+4.44936393E-02-4.26577074E-05    3
+2.07391950E-08-3.96828771E-12-1.18275628E+04+3.60778797E+01+0.00000000E+00    4
HO2CH2CO                C   2H   3O   3         300.000 5000.000 1386.000      1  !\COMMENT:  BOZ_03  
+1.04146322E+01+1.12680116E-02-5.17494839E-06+1.00333285E-09-6.68165911E-14    2
-1.40955672E+04-2.27894400E+01+2.22681686E+00+3.56781380E-02-3.26401909E-05    3
+1.47651988E-08-2.64794380E-12-1.18735095E+04+1.91581197E+01+0.00000000E+00    4
OCOCHO                  C   2H   1O   3         300.000 5000.000 1000.000      1  !\COMMENT:  THERGAS  
+1.21713140E+00+2.65450510E-02-2.00102080E-05+4.37033520E-09+5.17475760E-13    2
-3.20409220E+04+1.66355500E+01+1.14752700E+01+1.26664770E-03-1.04152740E-07    3
+5.04793780E-12-1.13342740E-16-3.51003710E+04-3.73153000E+01+0.00000000E+00    4
KHO2COCHO               C   2H   2O   4         300.000 5000.000 1000.000      1  !\COMMENT:  THERGAS  
+7.63069390E-01+3.61221210E-02-2.70708330E-05+6.42713080E-09+5.16489570E-13    2
-4.74917890E+04+2.42362540E+01+1.22843460E+01+5.81822540E-03-1.53572590E-06    3
+2.04794450E-10-1.11818800E-14-5.07116990E+04-3.56075290E+01+0.00000000E+00    4
O2QCH2CO3H              C   2H   3O   5         300.000 5000.000 1000.000      1  !\COMMENT:  THERGAS  
+1.02397530E+00+4.98462320E-02-4.71138010E-05+1.86224120E-08-1.35854830E-12    2
-3.40068670E+04+2.91211010E+01+7.96760500E-01+2.99204790E-02-1.15514900E-05    3
+2.01574340E-09-1.32243680E-13-3.17644730E+04+3.80642170E+01+0.00000000E+00    4
QCH2CO3H                C   2H   3O   3         300.000 2800.000 1000.000      1  !\COMMENT:  THERGAS  
-1.20868020E+00+4.47948910E-02-4.59814040E-05+2.36093490E-08-4.51333110E-12    2
-1.86835000E+04+3.54901050E+01+3.71801710E+00+1.84869950E-02-6.49034840E-06    3
+1.05986010E-09-6.64104530E-14-1.88719450E+04+1.44248200E+01+0.00000000E+00    4
H2COCO#                 C   2H   2O   2         300.000 5000.000 1000.000      1  !\COMMENT:  THERGAS  
+4.75370910E-01+2.31037570E-02-1.35923580E-05+1.94850160E-09+2.86044760E-13    2
-3.02879180E+04+2.32183860E+01+1.16222710E+01+6.48745680E-04-5.23751250E-08    3
+3.55406520E-12-1.71052200E-16-3.41771560E+04-3.73767810E+01+0.00000000E+00    4
CH2CO2                  C   2H   2O   2         300.000 5000.000 1000.000      1  !\COMMENT:  
+7.65364625E+00+8.11459788E-03-3.27402215E-06+6.04725280E-10-4.19318185E-14    2
-2.47039852E+03-1.29488037E+01+1.58410663E+00+2.55753337E-02-1.92389918E-05    3
+4.43061572E-09+7.05951245E-13-9.15619463E+02+1.80375721E+01+0.00000000E+00    4
!</004_C2_005_CH3CHO_LTOXID>
!<004_C2_005_CH3CHO_PYROSPEC>
CH3CHO                  C   2H   4O   1         200.000 6000.000 1000.000      1  !\COMMENT:  L 8/88  
+5.40411080E+00+1.17230590E-02-4.22631370E-06+6.83724510E-10-4.09848630E-14    2
-2.25931220E+04-3.48079170E+00+4.72945950E+00-3.19328580E-03+4.75349210E-05    3
-5.74586110E-08+2.19311120E-11-2.15728780E+04+4.10301590E+00-1.99879490E+04    4
CH3CO                   C   2H   3O   1         200.000 6000.000 1000.000      1  !\COMMENT:  IU2/03  
+5.31371650E+00+9.17377930E-03-3.32203860E-06+5.39474560E-10-3.24523680E-14    2
-3.64504140E+03-1.67575580E+00+4.03587050E+00+8.77294870E-04+3.07100100E-05    3
-3.92475650E-08+1.52968690E-11-2.68207380E+03+7.86176820E+00-1.23880390E+03    4
CH2CHO                  C   2H   3O   1         298.000 3000.000 1000.000      1  !\COMMENT:  
+3.63026330E+00+1.41239404E-02-7.16478146E-06+1.76263004E-09-1.70391996E-13    2
+4.29875072E+02+6.20577997E+00+9.86311004E-01+2.24920216E-02-1.64812936E-05    3
+5.86617239E-09-6.81551147E-13+1.07163704E+03+1.95196726E+01+0.00000000E+00    4
!</004_C2_005_CH3CHO_PYROSPEC>
!<004_C2_006_C2H3OH_LTOXID>
CH2COHCO                C   3H   3O   2         300.000 5000.000 1411.000      1  !\COMMENT:  9/25/15  
+1.31285142E+01+6.17948608E-03-1.93387986E-06+2.81892606E-10-1.56244314E-14    2
-1.93507932E+04-4.22958094E+01+1.24341370E+00+4.71484739E-02-5.44200189E-05    3
+2.95970356E-08-6.01447282E-12-1.65555219E+04+1.68301276E+01+0.00000000E+00    4
!</004_C2_006_C2H3OH_LTOXID>
!<004_C2_006_C2H3OH_PYROSPEC>
C2H3OH                  C   2H   4O   1         300.000 5000.000 1410.000      1  !\COMMENT:  2/ 3/ 9 THERM  
+8.32598158E+00+8.03387281E-03-2.63928405E-06+3.98410726E-10-2.26551155E-14    2
-1.83221436E+04-2.02080305E+01-1.27972260E-01+3.38506073E-02-3.30644935E-05    3
+1.64858739E-08-3.19935455E-12-1.59914544E+04+2.30438601E+01+0.00000000E+00    4
C2H2OH                  C   2H   3O   1         300.000 5000.000 1401.000      1  !\COMMENT:  
+8.20268447E+00+5.92989165E-03-1.99194448E-06+3.05794341E-10-1.76114732E-14    2
+1.24881328E+04-1.89670436E+01+6.41642616E-01+2.61903633E-02-2.30385370E-05    3
+1.02804704E-08-1.81971416E-12+1.48276951E+04+2.06750999E+01+0.00000000E+00    4
SC2H2OH                 C   2H   3O   1         300.000 5000.000 1410.000      1  !\COMMENT:  9/25/15  
+7.99235139E+00+5.83109353E-03-1.89242965E-06+2.83129118E-10-1.59933287E-14    2
+9.51237374E+03-1.62058375E+01+1.63791895E+00+2.64968839E-02-2.74821415E-05    3
+1.43110557E-08-2.85794966E-12+1.11467016E+04+1.58714777E+01+0.00000000E+00    4
!</004_C2_006_C2H3OH_PYROSPEC>
!<004_C2_007_CH2CO_PYROSPEC>
!CH2CO                   C   2H   2O   1         300.000 5000.000 1000.000      1  !\COMMENT:  
!+5.35869367E+00+6.95641586E-03-2.64802637E-06+4.65067592E-10-3.08641820E-14    2
!-7.90294013E+03-3.98525731E+00+1.81422511E+00+1.99008590E-02-2.21416008E-05    3
!+1.45028521E-08-3.98877068E-12-7.05394926E+03+1.36079359E+01+0.00000000E+00    4
!HCCO                    C   2H   1O   1         200.000 6000.000 1000.000      1  !\COMMENT:  T 4/09  
!+5.91479333E+00+3.71408730E-03-1.30137010E-06+2.06473345E-10-1.21476759E-14    2
!+1.93596301E+04-5.50567269E+00+1.87607969E+00+2.21205418E-02-3.58869325E-05    3
!+3.05402541E-08-1.01281069E-11+2.01633840E+04+1.36968290E+01+2.14444387E+04    4
!HCCOH                   C   2H   2O   1         200.000 6000.000 1000.000      1  !\COMMENT:  T12/09  
1+6.37509678E+00+5.49429011E-03-1.88136576E-06+2.93803536E-10-1.71771901E-14    2
!+8.93277676E+03-8.24498007E+00+2.05541154E+00+2.52003372E-02-3.80821654E-05    3
!+3.09890632E-08-9.89799902E-12+9.76872113E+03+1.22271534E+01+1.12217316E+04    4
CH2COOH                 C   2H   3O   2         100.000 5000.000 1058.000      1  !\COMMENT:  
+7.98363370E+00+1.18141983E-02-5.27086059E-06+1.04331700E-09-7.61676344E-14    2
-3.15520596E+04-1.60852630E+01+2.92688293E+00+1.79294703E-02+4.49427810E-06    3
-1.67263265E-08+6.86762832E-12-2.97543074E+04+1.20349895E+01+0.00000000E+00    4
CH3CCO                  C   3H   3O   1         100.000  5000.000 450.610      1  !\COMMENT:  
+4.07733162E+00+1.56711833E-02-6.97158858E-06+1.31787764E-09-9.17660519E-14    2
+1.95006394E+04+7.83646777E+00+3.34387132E+00+1.74325291E-02+2.97569379E-06    3
-3.67906168E-08+3.40290463E-11+1.96149582E+04+1.13253443E+01+0.00000000E+00    4
CH3COH                  C   2H   4O   1         100.000 5000.000 1002.180      1  !\COMMENT:  
+7.92846957E+00+8.15875470E-03-2.91410601E-06+5.15186396E-10-3.55331439E-14    2
+2.33088834E+04-1.53492432E+01+2.84111291E+00+2.24591992E-02-1.53305901E-05    3
+2.79616250E-09+8.86886968E-13+2.46301178E+04+1.07098389E+01+0.00000000E+00    4
!</004_C2_007_CH2CO_PYROSPEC>
!<004_C2_008_ACID_PYROSPEC>
CH3CO3H                 C   2H   4O   3         300.000 5000.000 1391.000      1  !\COMMENT:  6/26/95 THERM  
+1.25060485E+01+9.47789695E-03-3.30402246E-06+5.19630793E-10-3.04233568E-14    2
-4.59856703E+04-3.79195947E+01+2.24135876E+00+3.37963514E-02-2.53887482E-05    3
+9.67583587E-09-1.49266157E-12-4.24677831E+04+1.70668133E+01+0.00000000E+00    4
CH3CO3                  C   2H   3O   3         300.000 5000.000 1391.000      1  !\COMMENT:  4/ 3/ 0 THERM  
+1.12522498E+01+8.33652672E-03-2.89014530E-06+4.52781734E-10-2.64354456E-14    2
-2.60238584E+04-2.96370457E+01+3.60373432E+00+2.70080341E-02-2.08293438E-05    3
+8.50541104E-09-1.43846110E-12-2.34205171E+04+1.12014914E+01+0.00000000E+00    4
CH3CO2                  C   2H   3O   2         300.000 5000.000 1395.000      1  !\COMMENT:  2/14/95 THERM  
+8.54059736E+00+8.32951214E-03-2.84722010E-06+4.41927196E-10-2.56373394E-14    2
-2.97290678E+04-2.03883545E+01+1.37440768E+00+2.49115604E-02-1.74308894E-05    3
+6.24799508E-09-9.09516835E-13-2.72330150E+04+1.81405454E+01+0.00000000E+00    4
!</004_C2_008_ACID_PYROSPEC>
!<004_C2_009_CH3OCH3_LTOXID>
CH3OCH2O2H              C   2H   6O   3         300.000 5000.000 1404.000      1  !\COMMENT:  2/12/14 THERM  
+1.28159161E+01+1.34818095E-02-4.50397729E-06+6.88229286E-10-3.94883680E-14    2
-4.06745921E+04-3.78047802E+01+1.05786981E+00+4.36787095E-02-3.46383899E-05    3
+1.44808830E-08-2.46100643E-12-3.68851076E+04+2.43391936E+01+0.00000000E+00    4
CH3OCH2O2               C   2H   5O   3         300.000 5000.000 1441.000      1  !\COMMENT:  2/12/14 THERM  
+1.19179361E+01+1.19412867E-02-3.93526185E-06+5.95756132E-10-3.39597705E-14    2
-2.34231833E+04-3.20096863E+01+3.39930541E+00+3.09460407E-02-1.92548181E-05    3
+5.76033887E-09-6.16081571E-13-2.04433218E+04+1.39429608E+01+0.00000000E+00    4
CH2OCH2O2H              C   2H   5O   3         300.000 5000.000 1418.000      1  !\COMMENT:  2/12/14 THERM  
+1.23892901E+01+1.11758961E-02-3.59249095E-06+5.34196366E-10-3.00536541E-14    2
-1.80551598E+04-3.29576862E+01+1.62245477E-01+4.76101093E-02-4.52046954E-05    3
+2.18379311E-08-4.11295947E-12-1.46498100E+04+2.98253164E+01+0.00000000E+00    4
O2CH2OCH2O2H            C   2H   5O   5         300.000 5000.000 1433.000      1  !\COMMENT:  2/12/14 ERM  
+1.77378326E+01+1.13589899E-02-3.67382539E-06+5.49255712E-10-3.10405899E-14    2
-3.82903058E+04-5.66609932E+01+2.39977678E+00+5.39881943E-02-4.87969524E-05    3
+2.19792134E-08-3.86106979E-12-3.37824638E+04+2.30683371E+01+0.00000000E+00    4
HO2CH2OCHO              C   2H   4O   4         300.000 5000.000 1386.000      1  !\COMMENT:  2/12/14 THERM  
+1.57136128E+01+9.64430166E-03-3.44136025E-06+5.49722196E-10-3.25360322E-14    2
-6.29409094E+04-5.29505242E+01+1.21909586E+00+4.28858235E-02-3.17634222E-05    3
+1.11542676E-08-1.49753153E-12-5.79287926E+04+2.49759193E+01+0.00000000E+00    4
OCH2OCHO                C   2H   3O   3         300.000 5000.000 1523.000      1  !\COMMENT:  5/29/14 THERM  
+1.24013200E+01+7.83738243E-03-2.82992688E-06+4.55558739E-10-2.71061389E-14    2
-4.68453470E+04-3.78084549E+01+1.89539692E+00+2.74118545E-02-1.36476090E-05    3
+1.26325603E-09+5.17970476E-13-4.27879440E+04+2.02333278E+01+0.00000000E+00    4
HOCH2OCO                C   2H   3O   3         300.000 5000.000 1443.000      1  !\COMMENT:  5/29/14 THERM  
+1.11498410E+01+9.34736520E-03-3.35541548E-06+5.38037115E-10-3.19260183E-14    2
-4.75012119E+04-2.95983867E+01+5.95255071E+00+8.42196282E-03+1.36741678E-05    3
-1.46786275E-08+3.84143533E-12-4.44470269E+04+2.85657217E+00+0.00000000E+00    4
CH3OCH2OH               C   2H   6O   2         300.000 5000.000 2014.000      1  !\COMMENT:  2/ 9/96 THERM  
+8.70981570E+00+1.53602372E-02-5.41003788E-06+8.60573446E-10-5.08819752E-14    2
-4.76607115E+04-1.80226702E+01+3.15851876E+00+2.44325751E-02-8.66984784E-06    3
-5.93319328E-11+4.36400003E-13-4.54488899E+04+1.30511235E+01+0.00000000E+00    4
CH3OCH2O                C   2H   5O   2         300.000 5000.000 1523.000      1  !\COMMENT:  5/15/14 THERM  
+9.81288609E+00+1.21313106E-02-4.30285768E-06+6.84443177E-10-4.03862658E-14    2
-2.50760742E+04-2.51866352E+01+5.63414373E+00+8.92830283E-03+1.37225633E-05    3
-1.40497059E-08+3.54625624E-12-2.22825214E+04+1.93588846E+00+0.00000000E+00    4
!</004_C2_009_CH3OCH3_LTOXID>
!<004_C2_009_CH3OCH3_PYROSPEC>
CH3OCH3                 C   2H   6O   1         298.000 3000.000 1000.000      1  !\AUTHOR: KPS !\REF: DAMES, CNF, 2016 !\COMMENT:   
+1.13851970E+00+2.58202899E-02-1.29425822E-05+3.14818537E-09-3.01294764E-13    2
-2.35157473E+04+1.85133202E+01+3.75480003E+00+9.94330522E-03+2.04658920E-05    3
-2.65048607E-08+9.20398140E-12-2.38174871E+04+7.12147313E+00+0.00000000E+00    4
CH3OCH2                 C   2H   5O   1         298.000 3000.000 1000.000      1  !\AUTHOR: KPS !\REF: DAMES, CNF, 2016 !\COMMENT:  
+2.74300130E+00+2.06529566E-02-1.03925669E-05+2.54086134E-09-2.44516053E-13    2
-1.32986515E+03+1.24007048E+01+3.93734319E+00+9.90763869E-03+1.63345997E-05    3
-2.34568933E-08+8.57704791E-12-1.32547779E+03+7.99274498E+00+0.00000000E+00    4
!</004_C2_009_CH3OCH3_PYROSPEC>
!<004_C2_010_CH3OCHO_PYROSPEC>
CH3OCHO                 C   2H   4O   2         298.000 3000.000 1000.000      1  !\AUTHOR: KPS !\REF: DAMES, CNF, 2016 !\COMMENT:  
+1.55821560E+00+2.63651102E-02-1.49021985E-05+3.93577994E-09-3.99334221E-13    2
-4.47996443E+04+1.82846496E+01+3.95242735E+00+6.27936769E-03+3.21013314E-05    3
-3.93941104E-08+1.36185570E-11-4.47899337E+04+9.26882234E+00+0.00000000E+00    4
CH3OCO                  C   2H   3O   2         298.000 3000.000 1000.000      1  !\AUTHOR: KPS !\REF: DAMES, CNF, 2016 !\COMMENT:  
+3.36304128E+00+1.87670995E-02-1.03048118E-05+2.67955225E-09-2.69524760E-13    2
-2.08317053E+04+1.09017923E+01+4.20427121E+00+8.77414983E-03+1.52020481E-05    3
-2.17223880E-08+7.77727542E-12-2.06876220E+04+8.45258172E+00+0.00000000E+00    4
CH2OCHO                 C   2H   3O   2         298.000 3000.000 1000.000      1  !\AUTHOR: KPS !\REF: DAMES, CNF, 2016 !\COMMENT:  
+5.66297823E+00+1.73979570E-02-1.01218468E-05+2.73226211E-09-2.81907442E-13    2
-2.14389479E+04-2.38514196E+00+3.19932230E+00+1.93736375E-02-1.21521306E-06    3
-1.11559169E-08+5.18761324E-12-2.05538696E+04+1.14662057E+01+0.00000000E+00    4
!</004_C2_010_CH3OCHO_PYROSPEC>
!<005_C3_001_C3H8_HTOXID>
CH3COCH                 C   3H   4O   1         100.000 5000.000 1422.470      1  !\COMMENT:  
+8.42190715E+00+1.32147931E-02-5.94861582E-06+1.13318238E-09-7.87790490E-14    2
+2.38473302E+04-1.67738709E+01+3.13307940E+00+1.99928367E-02-4.56076359E-06    3
-3.51748126E-09+1.44161672E-12+2.61708711E+04+1.34838635E+01+0.00000000E+00    4
CH2COCH2                C   3H   4O   1         100.000 4000.000 1940.460      1  !\COMMENT:  
-9.87425172E-01+2.88974591E-02-1.32185725E-05+1.95139310E-09-1.03642912E-13    2
+1.73797237E+04+3.53154789E+01+2.09413283E+00+2.96789612E-02-1.93371377E-05    3
+5.94804523E-09-8.62638406E-13+1.48407339E+04+1.49452231E+01+0.00000000E+00    4
CH3CCHO                 C   3H   4O   1         100.000  5000.000 883.640      1  !\COMMENT:  
+2.98584084E+00+2.37247777E-02-1.24837190E-05+2.42903257E-09-1.68049827E-13    2
+2.97296039E+04+1.32146618E+01+2.68347107E+00+2.93743982E-02-2.93408969E-05    3
+2.06294433E-08-6.86839802E-12+2.96159099E+04+1.36903236E+01+0.00000000E+00    4
CH2CCO                  C   3H   2O   1         298.150 2000.000 1000.000      1  !\COMMENT:  
+4.40003435E+00+1.25785246E-02-5.91887918E-06+1.27758857E-09-9.45874595E-14    2
+1.33314103E+04+4.29517065E+00+3.60551892E+00+1.45152309E-02-6.96190546E-06    3
+7.31583992E-10+3.52252542E-13+1.35523812E+04+8.43858717E+00+0.00000000E+00    4
!</005_C3_001_C3H8_HTOXID>
!<005_C3_001_C3H8_LTOXID>
NC3H7O2H                C   3H   8O   2         300.000 5000.000 1392.000      1  !\COMMENT:  8/12/15  
+1.42246236E+01+1.74340964E-02-5.97063522E-06+9.27753851E-10-5.38585168E-14    2
-2.88159737E+04-4.74357865E+01+1.35815897E+00+4.56683952E-02-2.91646368E-05    3
+9.41701313E-09-1.22337394E-12-2.41528416E+04+2.23322825E+01+0.00000000E+00    4
NC3H7O2                 C   3H   7O   2         298.000 6000.000 1000.000      1  !\COMMENT: GOLDSMITH 2012  
+1.13928391E+01+1.81795820E-02-6.36612872E-06+1.00817882E-09-5.95000270E-14    2
-9.53850281E+03-3.05901531E+01-2.18764216E+00+6.63266676E-02-8.85670635E-05    3
+7.52623609E-08-2.66793523E-11-5.87082784E+03+3.80774389E+01+0.00000000E+00    4
IC3H7O2H                C   3H   8O   2         300.000 5000.000 1405.000      1  !\COMMENT:  8/12/15  
+1.44896107E+01+1.68268026E-02-5.67601391E-06+8.72850837E-10-5.02993991E-14    2
-3.06478491E+04-5.01352281E+01+1.77384705E+00+4.75813498E-02-3.43745304E-05    3
+1.31405381E-08-2.06922904E-12-2.63458844E+04+1.77669753E+01+0.00000000E+00    4
IC3H7O2                 C   3H   7O   2         298.000 6000.000 1000.000      1  !\COMMENT: GOLDSMITH 2012  
+1.16518761E+01+1.78468509E-02-6.22317562E-06+9.82584904E-10-5.78627616E-14    2
-1.18137559E+04-3.30378983E+01-1.26789412E+00+6.59175817E-02-9.14324526E-05    3
+7.88419970E-08-2.78589590E-11-8.43089252E+03+3.17397573E+01+0.00000000E+00    4
C3H6OOH1-2              C   3H   7O   2         298.000 6000.000 1000.000      1  !\COMMENT: GOLDSMITH 2012  
+1.19117459E+01+1.72429343E-02-6.02133940E-06+9.51631116E-10-5.60794491E-14    2
-2.80135372E+03-3.07150037E+01-2.31788195E-01+5.89403220E-02-7.58216034E-05    3
+6.40075479E-08-2.28655864E-11+5.58163402E+02+3.10560403E+01+0.00000000E+00    4
C3H6OOH1-3              C   3H   7O   2         298.000 6000.000 1000.000      1  !\COMMENT: GOLDSMITH 2012  
+1.27534230E+01+1.64990825E-02-5.75149933E-06+9.07558827E-10-5.34133116E-14    2
-1.89797992E+03-3.51115892E+01-1.53407267E+00+7.04778409E-02-9.92876404E-05    3
+8.31696376E-08-2.84706143E-11+1.69677071E+03+3.60558537E+01+0.00000000E+00    4
C3H6OOH2-1              C   3H   7O   2         298.000 6000.000 1000.000      1  !\COMMENT: GOLDSMITH 2012  
+1.31297157E+01+1.59433631E-02-5.50990122E-06+8.64640808E-10-5.06975031E-14    2
-3.27395713E+03-3.84214936E+01+4.96681747E-01+6.23815568E-02-8.42822521E-05    3
+6.96046015E-08-2.38234674E-11-3.30058597E+01+2.48222677E+01+0.00000000E+00    4
C3H6OOH1-2O2            C   3H   7O   4         298.000 6000.000 1000.000      1  !\COMMENT: GOLDSMITH 2012  
+1.82762511E+01+1.64989318E-02-5.74012117E-06+9.03430575E-10-5.30406277E-14    2
-2.20174364E+04-6.26721543E+01-3.81397617E-01+9.85120058E-02-1.58283818E-04    3
+1.34562530E-07-4.45238697E-11-1.80390351E+04+2.70337651E+01+0.00000000E+00    4
C3H6OOH1-3O2            C   3H   7O   4         300.000 5000.000 1390.000      1  !\COMMENT: THERM  4/25/20  
+1.88142160E+01+1.60762663E-02-5.59675199E-06+8.79415836E-10-5.14552065E-14    2
-2.31287645E+04-6.62090737E+01+3.24156046E+00+5.06140654E-02-3.40549898E-05    3
+1.11982415E-08-1.43451545E-12-1.75667823E+04+1.80289601E+01+0.00000000E+00    4
C3H6OOH2-1O2            C   3H   7O   4         298.000 6000.000 1000.000      1  !\COMMENT: GOLDSMITH 2012  
+1.97278309E+01+1.53754381E-02-5.37583603E-06+8.49063129E-10-4.99797627E-14    2
-2.25760448E+04-7.12852199E+01+1.29331456E+00+8.54394489E-02-1.21025094E-04    3
+9.56711649E-08-3.08523183E-11-1.81688389E+04+1.99097432E+01+0.00000000E+00    4
C3KET12                 C   3H   6O   3         300.000 5000.000 1385.000      1  !\COMMENT:  10/17/12  
+1.70187760E+01+1.32097361E-02-4.67054741E-06+7.41411770E-10-4.36869787E-14    2
-4.23572589E+04-5.92615939E+01+1.03882879E+00+5.34180080E-02-4.47684141E-05    3
+1.94651680E-08-3.45055244E-12-3.70308881E+04+2.56511209E+01+0.00000000E+00    4
C3KET13                 C   3H   6O   3         298.000 6000.000 1000.000      1  !\COMMENT: GOLDSMITH 2012  
+1.40949820E+01+1.56175081E-02-5.50405747E-06+8.74852801E-10-5.17497813E-14    2
-3.63943081E+04-4.16291747E+01+5.41530167E+00+4.35927794E-02-5.43753738E-05    3
+4.93856476E-08-1.89868197E-11-3.37525093E+04+3.35182219E+00+0.00000000E+00    4
C3H51-2,3OOH            C   3H   7O   4         298.000 6000.000 1000.000      1  !\COMMENT: GOLDSMITH 2012  
+1.92920199E+01+1.53125250E-02-5.36239915E-06+8.48522339E-10-5.00319374E-14    2
-1.48744597E+04-6.55354976E+01+9.32176447E-01+8.54901848E-02-1.23079234E-04    3
+9.91652847E-08-3.24677763E-11-1.04601429E+04+2.53027474E+01+0.00000000E+00    4
C3H5O1-2OOH-3           C   3H   6O   3         300.000 5000.000 1432.000      1  !\COMMENT:  10/13 THER  
+1.57042382E+01+1.30255692E-02-4.23544254E-06+6.35555595E-10-3.60110207E-14    2
-2.77269333E+04-5.51895464E+01-3.25001215E+00+6.65787151E-02-6.18859778E-05    3
+2.84638649E-08-5.08511634E-12-2.22371240E+04+4.30381280E+01+0.00000000E+00    4
C3H6O1-2                C   3H   6O   1         200.000 6000.000 1000.000      1  !\COMMENT:  A01/05  
+8.01491079E+00+1.73919953E-02-6.26027968E-06+1.01188256E-09-6.06239111E-14    2
-1.51980838E+04-1.88279964E+01+3.42806676E+00+6.25176642E-03+6.13196311E-05    3
-8.60387185E-08+3.51371393E-11-1.28446646E+04+1.04244994E+01-1.11564001E+04    4
C3H6O1-3                C   3H   6O   1         200.000 6000.000 1000.000      1  !\COMMENT:  A11/04  
+6.80716906E+00+1.88824545E-02-6.79082475E-06+1.09713919E-09-6.57154952E-14    2
-1.36547629E+04-1.35382154E+01+5.15283752E+00-1.86401716E-02+1.29980652E-04    3
-1.58629974E-07+6.20668783E-11-1.13243512E+04+4.73561224E+00-9.75233898E+03    4
C3H5-SOOH               C   3H   6O   2         298.000 6000.000 1000.000      1  !\COMMENT:  
+1.17366777E+01+1.50781115E-02-5.22873766E-06+8.22569776E-10-4.83198810E-14    2
-1.19051570E+04-3.21649975E+01+6.05480242E-03+5.72962550E-02-7.65094431E-05    3
+6.36300985E-08-2.20626642E-11-8.82238404E+03+2.68572270E+01+0.00000000E+00    4
SC3H5OO                 C   3H   5O   2         300.000 5000.000 1391.000      1  !\COMMENT:  2/ 7/19 THERM  
+1.31246570E+01+1.17719171E-02-4.06154905E-06+6.34365060E-10-3.69622374E-14    2
+3.19785250E+03-4.06256950E+01+2.37869252E+00+3.63937952E-02-2.54689963E-05    3
+9.05375431E-09-1.30368839E-12+6.97002244E+03+1.72448228E+01+0.00000000E+00    4
TC3H5OO                 C   3H   5O   2         300.000 5000.000 1427.000      1  !\COMMENT:  9/30/19  
+1.12475950E+01+1.18958685E-02-3.79310732E-06+5.61099631E-10-3.14584401E-14    2
+1.36735441E+03-2.91220162E+01+2.60844589E+00+3.34570194E-02-2.41496366E-05    3
+9.16333320E-09-1.39948285E-12+4.16164345E+03+1.66714370E+01+0.00000000E+00    4
CH3COCHO                C   3H   4O   2         300.000 5000.000 1381.000      1  !\COMMENT:  9/16/19  
+1.14371190E+01+1.06773624E-02-3.68967757E-06+5.77006752E-10-3.36532201E-14    2
-3.78079398E+04-3.25054087E+01+2.08731049E+00+3.09032484E-02-1.98794164E-05    3
+6.26174519E-09-7.69945504E-13-3.43989451E+04+1.82839639E+01+0.00000000E+00    4
CH2CHOCHO               C   3H   4O   2         100.000  5000.000 833.560      1  !\COMMENT:  
+7.40521033E+00+1.65570221E-02-6.58007383E-06+1.24982151E-09-9.06572059E-14    2
-3.48859419E+04-1.12708869E+01+2.57245381E+00+1.18819753E-02+5.19781973E-05    3
-8.56898226E-08+3.80126901E-11-3.31121756E+04+1.69715365E+01+0.00000000E+00    4
OCHCH2CH2O              C   3H   5O   2         100.000 5000.000 1195.860      1  !\COMMENT:  12 GMG  
+8.31103802E+00+1.90269568E-02-8.00643008E-06+1.48969891E-09-1.03159260E-13    2
-1.69017273E+04-1.28742885E+01+2.39995490E+00+3.02031615E-02-1.12433758E-05    3
-2.71630257E-09+2.03264811E-12-1.48733375E+04+1.92703545E+01+0.00000000E+00    4
CH2CHOCO                C   3H   3O   2         100.000  5000.000 965.050      1  !\COMMENT:  
+1.31387981E+01+6.74642536E-03-2.14128875E-06+3.99152269E-10-3.05804030E-14    2
-1.46339038E+04-4.25616482E+01+2.06242074E+00+3.51363582E-02-1.90366415E-05    3
-6.74125163E-09+6.69243374E-12-1.16802033E+04+1.47083881E+01+0.00000000E+00    4
C3H52-1,3OOH            C   3H   7O   4         300.000 5000.000 1379.000      1  !\COMMENT:  8/26/3 THRM  
+2.02817964E+01+1.48155431E-02-5.25503386E-06+8.35963453E-10-4.93308915E-14    2
-1.80085066E+04-7.22688262E+01+4.12253742E+00+5.19553611E-02-3.83733727E-05    3
+1.45851637E-08-2.29820536E-12-1.22759164E+04+1.48367359E+01+0.00000000E+00    4
!</005_C3_001_C3H8_LTOXID>
!<005_C3_001_C3H8_PYROSPEC>
C3H8                    C   3H   8              300.000 5000.000 1390.000      1  !\COMMENT:  8/12/15  
+9.15541310E+00+1.72574139E-02-5.85614868E-06+9.04190155E-10-5.22523772E-14    2
-1.75762439E+04-2.77418510E+01+2.40878470E-01+3.39548599E-02-1.60930874E-05    3
+2.83480628E-09+2.78195172E-14-1.40362853E+04+2.16500800E+01+0.00000000E+00    4
IC3H7                   C   3H   7              298.000 6000.000 1000.000      1  !\COMMENT:  8/12/15  
+6.70775549E+00+1.74048076E-02-6.07615926E-06+9.60084351E-10-5.65656490E-14    2
+7.55377821E+03-1.03686516E+01-8.97467137E-01+4.15744022E-02-4.94778349E-05    3
+4.56493655E-08-1.79085437E-11+9.93950407E+03+2.92641758E+01+0.00000000E+00    4
NC3H7                   C   3H   7              298.000 6000.000 1000.000      1  !\COMMENT:  8/12/15  
+7.48614243E+00+1.65769478E-02-5.74876481E-06+9.04103694E-10-5.30867231E-14    2
+8.93710008E+03-1.42595379E+01-2.20120865E+00+5.29641653E-02-7.23640506E-05    3
+6.36996940E-08-2.29332581E-11+1.15130744E+04+3.43669174E+01+0.00000000E+00    4
!</005_C3_001_C3H8_PYROSPEC>
!<005_C3_002_C3H6_HTOXID>
CH3CHCHO                C   3H   5O   1         300.000 5000.000 1424.000      1  !\COMMENT:  
+1.06781476E+01+1.12805711E-02-3.89010759E-06+6.07617268E-10-3.54120848E-14    2
-7.73234209E+03-3.24971238E+01+1.47166733E+00+2.69251618E-02-1.00248013E-05    3
-1.13421435E-09+1.03416658E-12-4.04142023E+03+1.88722472E+01+0.00000000E+00    4
CH3CHCO                 C   3H   4O   1         300.000 5000.000 1400.000      1  !\COMMENT:  03/03/95 THERM  
+1.00219123E+01+9.56966300E-03-3.26221644E-06+5.05231706E-10-2.92593257E-14    2
-1.42482738E+04-2.77829973E+01+1.48380119E+00+3.22203013E-02-2.70250033E-05    3
+1.20499164E-08-2.18365931E-12-1.15276540E+04+1.71552068E+01+0.00000000E+00    4
C3H5O                   C   3H   5O   1         300.000 5000.000 1402.000      1  !\COMMENT:  KPS12  
+1.02638186E+01+1.17609932E-02-3.89837957E-06+5.92650815E-10-3.38867417E-14    2
+7.25938472E+03-2.75108651E+01+8.24068673E-01+3.46749909E-02-2.51786795E-05    3
+9.56781953E-09-1.48085302E-12+1.04203725E+04+2.28283070E+01+0.00000000E+00    4
CH2CHOCH2               C   3H   5O   1         298.000 3000.000 1000.000      1  !\COMMENT:  
+5.97771354E+00+2.02657041E-02-1.01668826E-05+2.48262015E-09-2.38848507E-13    2
+8.26182922E+03-3.59465019E+00+8.65182879E-01+3.69123607E-02-2.91776933E-05    3
+1.10126628E-08-1.29220645E-12+9.46612939E+03+2.20002011E+01+0.00000000E+00    4
!</005_C3_002_C3H6_HTOXID>
!<005_C3_002_C3H6_LTOXID>
AC4H7OOH                C   4H   8O   2         300.000 5000.000 1395.000      1  !\COMMENT:  6/17/13 THERM  
+1.47661443E+01+2.12235231E-02-7.09403390E-06+1.08423759E-09-6.22145708E-14    2
-1.35617411E+04-4.77449138E+01+1.33470633E+00+5.27831440E-02-3.58861360E-05    3
+1.32495013E-08-2.06619289E-12-8.87891782E+03+2.43857336E+01+0.00000000E+00    4
AC3H5OOH                C   3H   6O   2         298.000 6000.000 1000.000      1  !\COMMENT:  GOLDSMITH  
+1.20838649E+01+1.47946591E-02-5.13212591E-06+8.07504999E-10-4.74394983E-14    2
-1.02184463E+04-3.36434791E+01+3.18124993E+00+4.35233041E-02-5.16277353E-05    3
+4.32011427E-08-1.57714983E-11-7.63521503E+03+1.21725683E+01+0.00000000E+00    4
!</005_C3_002_C3H6_LTOXID>
!<005_C3_002_C3H6_PYROSPEC>
C3H6                    C   3H   6              200.000 6000.000 1000.000      1  !\COMMENT:  G 2/00  
+6.03870234E+00+1.62963931E-02-5.82130800E-06+9.35936829E-10-5.58603143E-14    2
-7.41715057E+02-8.43825992E+00+3.83464468E+00+3.29078952E-03+5.05228001E-05    3
-6.66251176E-08+2.63707473E-11+7.88717123E+02+7.53408013E+00+2.40543339E+03    4
C3H5-A                  C   3H   5              300.000 5000.000 1373.000      1  !\COMMENT:  6/ 6/17 THERM  
+8.83926244E+00+1.08489520E-02-3.76807987E-06+5.91217237E-10-3.45595703E-14    2
+1.60424092E+04-2.47555313E+01+4.47889052E-01+2.79507544E-02-1.69490036E-05    3
+5.54378883E-09-8.95719069E-13+1.92565554E+04+2.13053621E+01+0.00000000E+00    4
C3H5-S                  C   3H   5O   0         298.000 3000.000 1000.000      1  !\COMMENT:  
+2.88965689E+00+2.06484496E-02-1.02005529E-05+2.45220758E-09-2.32477736E-13    2
+3.04802242E+04+1.02662579E+01+1.56451650E+00+2.36197016E-02-1.07382165E-05    3
-8.68979222E-11+1.19817981E-12+3.08476047E+04+1.72062874E+01+0.00000000E+00    4
C3H5-T                  C   3H   5O   0         298.000 3000.000 1000.000      1  !\COMMENT:  
+2.36288328E+00+2.15547888E-02-1.07842989E-05+2.61984410E-09-2.50507107E-13    2
+2.88377470E+04+1.33587759E+01+2.47223165E+00+1.75096865E-02+1.54166152E-06    3
-1.03357169E-08+4.31484742E-12+2.89681156E+04+1.36627279E+01+0.00000000E+00    4
CC3H6                   C   3H   6O   0         200.000 6000.000 1000.000      1  !\COMMENT:  
+6.21663437E+00+1.65393591E-02-5.90075838E-06+9.48095199E-10-5.65661522E-14    2
+2.95937491E+03-1.36041009E+01+2.83278674E+00-5.21028618E-03+9.29583210E-05    3
-1.22753194E-07+4.99191366E-11+5.19520048E+03+1.08306333E+01+6.41047999E+03    4
!</005_C3_002_C3H6_PYROSPEC>
!<005_C3_003_C3H4-AC3H4-P_HTOXID>
PC3H4OH-1               C   3H   5O   1         300.000 5000.000 1403.000      1  !\COMMENT:  9/25/15  
+1.09468986E+01+1.04014540E-02-3.44082448E-06+5.22105632E-10-2.98049266E-14    2
+4.11530600E+03-3.11161699E+01+2.07150195E+00+3.50016810E-02-3.01922013E-05    3
+1.38467853E-08-2.55380109E-12+6.81914209E+03+1.51916605E+01+0.00000000E+00    4
PC3H4OH-2               C   3H   5O   1         300.000 5000.000 1399.000      1  !\COMMENT:  9/16/19 THERM  
+1.04635062E+01+1.11663832E-02-3.77893714E-06+5.82297374E-10-3.35999696E-14    2
+4.44805292E+03-2.88001079E+01+1.65785091E+00+3.50982804E-02-2.96983519E-05    3
+1.35988418E-08-2.53619848E-12+7.22116184E+03+1.73841296E+01+0.00000000E+00    4
SC3H4OH                 C   3H   5O   1         300.000 5000.000 1409.000      1  !\COMMENT:  9/30/19  
+9.47410666E+00+1.30017461E-02-5.98809406E-06+1.20693652E-09-8.36051867E-14    2
-7.27956379E+03-2.46567010E+01+2.44954369E+00+3.28038175E-02-2.74206705E-05    3
+1.16743989E-08-2.01370000E-12-5.22438373E+03+1.17912854E+01+0.00000000E+00    4
C3H3O                   C   3H   3O   1         100.000 5000.000 1149.860      1  !\COMMENT:  8/8/12 GMG  
+6.82982476E+00+1.21550955E-02-5.01834477E-06+9.27996889E-10-6.42469482E-14    2
+1.97626136E+04-7.94216328E+00+2.94302620E+00+1.99368612E-02-7.68290364E-06    3
-1.86785397E-09+1.48736942E-12+2.10358789E+04+1.30019586E+01+0.00000000E+00    4
C3H4O                   C   3H   4O   1         100.000  5000.000 901.950      1  !\COMMENT:  
+1.62977480E+01-2.39916222E-03+3.97502607E-06-8.57299962E-10+5.72979293E-14    2
-7.04788750E+03-6.20030932E+01+2.31582191E+00+2.36138525E-02+2.05748728E-05    3
-5.73725839E-08+2.79859348E-11-3.06158442E+03+1.21250560E+01+0.00000000E+00    4
!</005_C3_003_C3H4-AC3H4-P_HTOXID>
!<005_C3_003_C3H4-AC3H4-P_LTOXID>
C3H3O2H                 C   3H   4O   2         300.000 5000.000 1385.000      1  !\COMMENT:  1/31/13  
+1.38152174E+01+8.62174763E-03-3.06710006E-06+4.88874247E-10-2.88888385E-14    2
+6.29182941E+03-4.39151257E+01+1.09787313E+00+4.22717882E-02-3.83969355E-05    3
+1.77405069E-08-3.27674312E-12+1.03592314E+04+2.30651783E+01+0.00000000E+00    4
C2HCHO                  C   3H   2O   1         300.000 5000.000 2012.000      1  !\COMMENT:  1/31/13  
+7.99952054E+00+7.07825497E-03-2.63086819E-06+4.33073185E-10-2.62003284E-14    2
+8.71863156E+03-1.57226237E+01+4.20776611E+00+1.34382727E-02-5.15442099E-06    3
-2.24570818E-11+2.74111284E-13+1.02117375E+04+5.43871873E+00+0.00000000E+00    4
C3H5O31                 C   3H   5O   3         300.000 5000.000 1382.000      1  !\COMMENT:  9/30/19  
+1.58391820E+01+1.18108291E-02-4.12595969E-06+6.49893689E-10-3.80931093E-14    2
-1.80299056E+04-5.25698665E+01+3.64419366E+00+3.93357791E-02-2.76201715E-05    3
+9.70517355E-09-1.37417872E-12-1.37014751E+04+1.32634568E+01+0.00000000E+00    4
C3H5O32                 C   3H   5O   3         400.000 5000.000 1369.000      1  !\COMMENT:  9/30/19  
+1.69382410E+01+1.10870012E-02-3.92331771E-06+6.23214564E-10-3.67416907E-14    2
-8.51432760E+03-5.93880030E+01+5.78082152E+00+3.25728351E-02-1.72708524E-05    3
+3.00679496E-09+1.46350874E-13-4.22755472E+03+2.08334102E+00+0.00000000E+00    4
!</005_C3_003_C3H4-AC3H4-P_LTOXID>
!<005_C3_003_C3H4-AC3H4-P_PYROSPEC>
!C3H4-P                  C   3H   4              200.000 6000.000 1000.000      1  !\COMMENT:  T 2/90  
!+6.02524000E+00+1.13365420E-02-4.02233910E-06+6.43760630E-10-3.82996350E-14    2
!+1.96286897E+04-8.59600927E+00+1.88762824E+00+2.25076683E-02-1.71221335E-05    3
!+9.88041746E-09-3.20867665E-12+2.08722476E+04+1.30780797E+01+0.00000000E+00    4
!C3H4-A                  C   3H   4              200.000 6000.000 1000.000      1  !\COMMENT:  L 8/89  
!+6.31687220E+00+1.11337280E-02-3.96293780E-06+6.35642380E-10-3.78755400E-14    2
!+2.01300914E+04-1.09821592E+01+1.32428134E+00+2.30275933E-02-1.33707079E-05    3
!+3.73995006E-09-6.35687588E-13+2.16551584E+04+1.54301401E+01+0.00000000E+00    4
!C3H3                    C   3H   3              200.000 6000.000 1000.000      1  !\COMMENT:  T 7/11  
!+7.14221719E+00+7.61902211E-03-2.67460030E-06+4.24914904E-10-2.51475443E-14    2
!+3.95710114E+04-1.25848129E+01+1.34577946E+00+3.27862233E-02-4.75146967E-05    3
!+3.77892551E-08-1.19201548E-11+4.07684638E+04+1.52273792E+01+0.00000000E+00    4
CC3H4                   C   3H   4              300.000 5000.000 1000.000      1  !\COMMENT:  T12/81  
+6.69999310E+00+1.03573720E-02-3.45511670E-06+5.06529490E-10-2.66822760E-14    2
+3.01990510E+04-1.33787700E+01-2.46210470E-02+2.31972150E-02-1.84743570E-06    3
-1.59275930E-08+8.68461550E-12+3.23341370E+04+2.27297620E+01+3.33272800E+04    4
C3H2                    C   3H   2O   0         298.000 3000.000 1000.000      1  !\COMMENT: SP_FROM GOLDSMITH  
+7.06992917E+00+5.39308160E-03-2.17231495E-06+4.25227595E-10-3.28500977E-14    2
+6.34378880E+04-9.64827316E+00+6.45665171E+00+8.89254866E-03-8.95504077E-06    3
+5.94559895E-09-1.65668523E-12+6.35070148E+04-6.95417172E+00+0.00000000E+00    4
H2CCC(S)                C   3H   2O   0         298.000 3000.000 1000.000      1  !\COMMENT: SP_FROM GOLDSMITH  
+3.75675072E+00+1.05198161E-02-5.31182510E-06+1.30033932E-09-1.25113890E-13    2
+6.49793615E+04+5.13544552E+00+3.65239437E+00+9.12393407E-03-2.70171860E-07    3
-4.17863788E-09+1.81244845E-12+6.50833396E+04+6.07330419E+00+0.00000000E+00    4
C3H2(S)                 C   3H   2              200.000 6000.000 1000.000      1  !\COMMENT: SP_FROM GOLDSMITH  T12/00  
+5.58092176E+00+7.88374719E-03-3.74325522E-06+8.68600548E-10-7.98340783E-14    2
+6.98463690E+04-4.21771100E+00+3.12747067E+00+1.86432946E-02-2.18682413E-05    3
+1.46536901E-08-4.04603382E-12+7.03086760E+04+7.42959447E+00+0.00000000E+00    4
C3H2C                   C   3H   2              200.000 5000.000 1500.000      1  !\COMMENT:  0  
+6.56326800E+00+5.23632560E-03-1.75448300E-06+2.68661060E-10-1.54285090E-14    2
+5.65146180E+04-1.20006070E+01+1.12958880E+00+1.72874010E-02-1.13668230E-05    3
+3.45692960E-09-3.66159510E-13+5.84190800E+04+1.73314480E+01+0.00000000E+00    4
!</005_C3_003_C3H4-AC3H4-P_PYROSPEC>
!<005_C3_004_NC3H7OH_LTOXID>
TQJC3H6OH               C   3H   7O   3         300.000 5000.000 1411.000      1  !\COMMENT:  
+1.57530365E+01+1.56289438E-02-5.23690385E-06+8.01741456E-10-4.60590728E-14    2
-3.24130576E+04-5.08911217E+01+2.29728737E+00+4.96725824E-02-3.84714645E-05    3
+1.56038090E-08-2.56748169E-12-2.80429510E+04+2.03767936E+01+0.00000000E+00    4
TQC3H6OI                C   3H   7O   3         300.000 5000.000 1417.000      1  !\COMMENT:  
+1.71497525E+01+1.47440875E-02-4.99973196E-06+7.71920259E-10-4.46175680E-14    2
-2.30944769E+04-5.96032656E+01+3.77984842E+00+4.51246380E-02-3.03819021E-05    3
+9.92338649E-09-1.22338206E-12-1.84544341E+04+1.23546787E+01+0.00000000E+00    4
QC3H5OHP                C   3H   7O   3         300.000 5000.000 1415.000      1  !\COMMENT:  
+1.65390643E+01+1.45962463E-02-4.89569717E-06+7.50190330E-10-4.31310565E-14    2
-2.47102324E+04-5.34015731E+01+1.76951547E+00+5.23733147E-02-4.19658180E-05    3
+1.72471815E-08-2.83710014E-12-1.99859353E+04+2.46273265E+01+0.00000000E+00    4
TQC3H5OHI               C   3H   7O   3         300.000 5000.000 1526.000      1  !\COMMENT:  
+1.55469726E+01+1.61841763E-02-5.60787877E-06+8.78452695E-10-5.12904040E-14    2
-2.63164910E+04-4.81509679E+01+5.58028765E+00+3.00649782E-02-6.38519910E-06    3
-4.74322634E-09+1.89822226E-12-2.19537872E+04+8.64790031E+00+0.00000000E+00    4
QC3H5OHPO2              C   3H   7O   5         100.000  5000.000 828.760      1  !\COMMENT:  
+1.07305514E+01+3.55041547E-02-1.68232695E-05+3.18000289E-09-2.17754752E-13    2
-3.94836372E+04-1.58501091E+01-1.49902883E-01+9.90977223E-02-1.51975779E-04    3
+1.28028981E-07-4.27448931E-11-3.80606666E+04+3.23026688E+01+0.00000000E+00    4
C3H4OHOOH1-3-2          C   3H   6O   3         100.000  5000.000 893.750      1  !\COMMENT:  
+7.72762607E+00+2.69748531E-02-1.23988169E-05+2.38376962E-09-1.67763026E-13    2
-2.95105059E+04-5.10875937E+00+1.70505741E+00+5.39287827E-02-5.76358053E-05    3
+3.61266974E-08-9.60626582E-12-2.84339628E+04+2.32701929E+01+0.00000000E+00    4
C3H4OH1KT2-3            C   3H   6O   4         100.000 5000.000 1031.360      1  !\COMMENT:  
+1.21668112E+01+2.57987855E-02-1.20736830E-05+2.34951487E-09-1.66874108E-13    2
-5.65412046E+04-2.91489744E+01+9.56415197E-01+6.92767922E-02-7.53075242E-05    3
+4.32235003E-08-1.00746386E-11-5.42288083E+04+2.52808909E+01+0.00000000E+00    4
C(OH)CY(COC)            C   3H   6O   2         100.000  5000.000 865.680      1  !\COMMENT:  
+2.34198803E+01-8.82049927E-03+1.15933686E-05-2.62640003E-09+1.88621306E-13    2
-4.40052513E+04-1.00608377E+02+1.72169012E+00+2.75309839E-02+5.93422629E-05    3
-1.24677525E-07+6.00637192E-11-3.78538756E+04+1.47740850E+01+0.00000000E+00    4
CCY(COC)OH              C   3H   6O   2         300.000 5000.000 1427.000      1  !\COMMENT:  
+1.37176873E+01+1.33634818E-02-4.51490840E-06+6.95521032E-10-4.01451866E-14    2
-4.07527954E+04-4.74449508E+01-7.68565795E-01+4.79603507E-02-3.53347028E-05    3
+1.27934873E-08-1.79555386E-12-3.59177637E+04+2.98848715E+01+0.00000000E+00    4
CY(COC)COH              C   3H   6O   2         300.000 5000.000 1427.000      1  !\COMMENT:  
+1.23650178E+01+1.37866121E-02-4.50198310E-06+6.77071535E-10-3.84092609E-14    2
-3.50388267E+04-3.88318770E+01-3.28993462E+00+5.79159124E-02-5.21642132E-05    3
+2.38463400E-08-4.27986682E-12-3.04628787E+04+4.23855523E+01+0.00000000E+00    4
IQJC3H6OH               C   3H   7O   3         300.000 5000.000 1408.000      1  !\COMMENT:  
+1.55719527E+01+1.57683363E-02-5.28242575E-06+8.08628793E-10-4.64527621E-14    2
-3.23985113E+04-4.97782092E+01+1.74093905E+00+5.10931764E-02-4.02179535E-05    3
+1.66120004E-08-2.78425352E-12-2.79317094E+04+2.33734165E+01+0.00000000E+00    4
IC2H4OHCHO              C   3H   6O   2         300.000 5000.000 1379.000      1  !\COMMENT:  
+1.36133542E+01+1.38716512E-02-4.87445259E-06+7.70639716E-10-4.52818606E-14    2
-4.85836793E+04-4.37863752E+01+9.59562607E-01+4.04355781E-02-2.52333819E-05    3
+7.47748757E-09-8.33450351E-13-4.38727633E+04+2.52653125E+01+0.00000000E+00    4
IQC3H6OT   5/31/20      C   3H   7O   3    0G   300.000  5000.000 1406.000    41
 1.67044548E+01 1.52497437E-02-5.19996341E-06 8.05676289E-10-4.66785083E-14    2
-2.34693102E+04-5.83507487E+01 2.97554636E+00 4.80962295E-02-3.51787999E-05    3
 1.32008460E-08-2.00208137E-12-1.88187423E+04 1.50392917E+01                   4
IQC3H6OT                C   3H   7O   3         300.000 5000.000 1406.000      1  !\COMMENT:  
+1.67044548E+01+1.52497437E-02-5.19996341E-06+8.05676289E-10-4.66785083E-14    2
-2.29660389E+04-5.69717854E+01+2.97554636E+00+4.80962295E-02-3.51787999E-05    3
+1.32008460E-08-2.00208137E-12-1.83154710E+04+1.64182550E+01+0.00000000E+00    4
IQC3H5OHPJ              C   3H   7O   3         300.000 5000.000 1409.000      1  !\COMMENT:  
+1.59552559E+01+1.50895186E-02-5.06382338E-06+7.76108726E-10-4.46235236E-14    2
-2.45035338E+04-4.99018045E+01+1.35929059E+00+5.34300669E-02-4.41305751E-05    3
+1.89646022E-08-3.27838412E-12-1.98996889E+04+2.69126449E+01+0.00000000E+00    4
IQC3H5OHPJC             C   3H   7O   3         300.000 5000.000 1409.000      1  !\COMMENT:  
+1.59552559E+01+1.50895186E-02-5.06382338E-06+7.76108726E-10-4.46235236E-14    2
-2.45035338E+04-4.99018045E+01+1.35929059E+00+5.34300669E-02-4.41305751E-05    3
+1.89646022E-08-3.27838412E-12-1.98996889E+04+2.69126449E+01+0.00000000E+00    4
CY(CCOC)OH              C   3H   6O   2         300.000 5000.000 1433.000      1  !\COMMENT:  
+1.16477060E+01+1.42006208E-02-4.52110513E-06+6.68183015E-10-3.74416389E-14    2
-3.58421461E+04-3.71322765E+01-5.94615865E+00+6.41555008E-02-5.85235665E-05    3
+2.68222743E-08-4.79465381E-12-3.07734013E+04+5.39539327E+01+0.00000000E+00    4
CHOCOHCH3               C   3H   6O   2         300.000 5000.000 1379.000      1  !\COMMENT:  
+1.36133542E+01+1.38716512E-02-4.87445259E-06+7.70639716E-10-4.52818606E-14    2
-4.85836793E+04-4.37863752E+01+9.59562607E-01+4.04355781E-02-2.52333819E-05    3
+7.47748757E-09-8.33450351E-13-4.38727633E+04+2.52653125E+01+0.00000000E+00    4
TQC3H5OHIO2             C   3H   7O   5         300.000 5000.000 1387.000      1  !\COMMENT:  
+2.02916342E+01+1.92145529E-02-8.58823433E-06+1.62509037E-09-1.06225627E-13    2
-4.85976512E+04-7.10879629E+01+2.11774097E+00+7.25997025E-02-6.81667819E-05    3
+3.13796075E-08-5.68565078E-12-4.35518506E+04+2.23586550E+01+0.00000000E+00    4
TQC3H5OHIQ-I            C   3H   7O   5         300.000 5000.000 1391.000      1  !\COMMENT:  
+2.28708932E+01+1.56658128E-02-6.48662482E-06+1.17068411E-09-7.44373426E-14    2
-3.97155885E+04-8.61588096E+01+3.46235675E+00+6.98705440E-02-6.48577576E-05    3
+2.96626742E-08-5.34536953E-12-3.39681675E+04+1.47596723E+01+0.00000000E+00    4
TQC3H5OHIQ-P            C   3H   7O   5         300.000 5000.000 1478.000      1  !\COMMENT:  
+2.59345778E+01+6.66525395E-03-1.66651304E-07-4.20552574E-10+5.49726117E-14    2
-4.21899085E+04-9.90618026E+01+2.45629666E+00+7.08507900E-02-6.43845421E-05    3
+2.79222006E-08-4.68412156E-12-3.56101660E+04+2.27189955E+01+0.00000000E+00    4
C2H3COHOOH              C   3H   6O   3         300.000 5000.000 1393.000      1  !\COMMENT:  
+1.69349460E+01+1.32757225E-02-5.30958950E-06+9.43268930E-10-5.97339692E-14    2
-3.77990580E+04-5.97614008E+01+3.73734021E-01+5.84060291E-02-5.29627415E-05    3
+2.38734015E-08-4.26063052E-12-3.27577137E+04+2.67905679E+01+0.00000000E+00    4
COHOOHCY(COC)           C   3H   6O   4         300.000 5000.000 1394.000      1  !\COMMENT:  
+1.78808618E+01+1.47154928E-02-5.11766843E-06+8.03382779E-10-4.69696797E-14    2
-5.19254526E+04-6.47302080E+01-3.16180219E+00+7.92240221E-02-8.28674521E-05    3
+4.32049848E-08-8.69506663E-12-4.59891154E+04+4.31128002E+01+0.00000000E+00    4
OHCY(COCC)OOH           C   3H   6O   4         300.000 5000.000 1520.000      1  !\COMMENT:  
+1.88928431E+01+1.38516388E-02-4.73692460E-06+7.36282623E-10-4.27819063E-14    2
-5.31875949E+04-7.05664934E+01-2.13807799E-01+5.79347134E-02-4.16882857E-05    3
+1.38590975E-08-1.65613593E-12-4.67090699E+04+3.18890641E+01+0.00000000E+00    4
IQC3H5OHPJO2            C   3H   7O   5         300.000 5000.000 1407.000      1  !\COMMENT:  
+2.05841169E+01+1.60145253E-02-5.42436519E-06+8.36749101E-10-4.83324213E-14    2
-4.36087438E+04-7.05205391E+01+2.83411409E+00+6.29377015E-02-5.35228290E-05    3
+2.33491916E-08-4.06934890E-12-3.80451295E+04+2.27789799E+01+0.00000000E+00    4
IQC3H5OTQ-I             C   3H   7O   5         300.000 5000.000 1415.000      1  !\COMMENT:  
+2.17590493E+01+1.51627633E-02-5.16409734E-06+7.99713840E-10-4.63243290E-14    2
-3.41193762E+04-7.77619217E+01+4.80614714E+00+5.68137508E-02-4.39675105E-05    3
+1.70399951E-08-2.61590876E-12-2.85442590E+04+1.23781282E+01+0.00000000E+00    4
IQC3H5OHQ-SJ            C   3H   7O   5         300.000 5000.000 1430.000      1  !\COMMENT:  
+2.01633063E+01+1.57355922E-02-5.28426264E-06+8.10536228E-10-4.66373245E-14    2
-3.70242993E+04-6.56524053E+01+3.75150220E+00+5.60926263E-02-4.26964877E-05    3
+1.62818685E-08-2.44662581E-12-3.16549841E+04+2.15564729E+01+0.00000000E+00    4
CHOCOHCH2OOH            C   3H   6O   4         300.000 5000.000 1384.000      1  !\COMMENT:  
+1.86816278E+01+1.39658539E-02-4.94259642E-06+7.85147166E-10-4.62881931E-14    2
-5.97999375E+04-6.41155772E+01+1.90697565E+00+5.29537602E-02-3.95708722E-05    3
+1.48146113E-08-2.23976588E-12-5.39646718E+04+2.60308355E+01+0.00000000E+00    4
TQC3H5OHTO2             C   3H   7O   5         300.000 5000.000 1387.000      1  !\COMMENT:  
+2.02916342E+01+1.92145529E-02-8.58823433E-06+1.62509037E-09-1.06225627E-13    2
-4.85976512E+04-7.10879629E+01+2.11774097E+00+7.25997025E-02-6.81667819E-05    3
+3.13796075E-08-5.68565078E-12-4.35518506E+04+2.23586550E+01+0.00000000E+00    4
OHCOCOOHCH3             C   3H   6O   4         300.000 5000.000 1393.000      1  !\COMMENT:  
+2.01819586E+01+1.34325042E-02-4.81163867E-06+7.56987137E-10-4.37448189E-14    2
-7.33623538E+04-7.56343874E+01-1.96293682E-01+6.45815031E-02-5.49196882E-05    3
+2.34355354E-08-4.01181684E-12-6.66388685E+04+3.25552353E+01+0.00000000E+00    4
HO2CH2CHO               C   2H   4O   3         300.000 5000.000 1391.000      1  !\COMMENT:  9/ 8/14  
+1.51554685E+01+7.57240000E-03-2.72693024E-06+4.38217189E-10-2.60434287E-14    2
-3.41419680E+04-5.01255068E+01-1.32768631E+00+5.21618601E-02-4.97327645E-05    3
+2.31272366E-08-4.20787867E-12-2.90608844E+04+3.61860491E+01+0.00000000E+00    4
CJCYCCO                 C   3H   5O   1         100.000  5000.000 953.430      1  !\COMMENT:  RMG  
+1.00996414E+01+1.11440584E-02-3.42659252E-06+6.29351335E-10-4.78414922E-14    2
+8.77655527E+03-2.74707859E+01+2.82495917E+00+1.53719247E-02+3.12865980E-05    3
-5.25667055E-08+2.14848636E-11+1.13587490E+04+1.35453549E+01+0.00000000E+00    4
CCYCJCO                 C   3H   5O   1         100.000  5000.000 866.800      1  !\COMMENT:  RMG  
+5.27742143E+00+1.97489074E-02-8.50789409E-06+1.67414642E-09-1.22872098E-13    2
+9.46422807E+03-2.23269130E-01+1.73320945E+00+1.17976555E-02+4.73140376E-05    3
-7.36094687E-08+3.09204908E-11+1.09917924E+04+2.16361464E+01+0.00000000E+00    4
CCYCCJO                 C   3H   5O   1         100.000  5000.000 845.090      1  !\COMMENT:  RMG  
+1.22079143E+01+4.33359971E-03+3.34775776E-06-9.86782049E-10+7.70139818E-14    2
+6.96595582E+03-3.93809096E+01+2.72129761E+00+1.71937247E-02+3.73948061E-05    3
-7.27109186E-08+3.45672307E-11+9.71355875E+03+1.15594610E+01+0.00000000E+00    4
CH3OCHCH2               C   3H   6O   1         100.000 5000.000 1199.810      1  !\COMMENT:  RMG  
+5.93521292E+00+2.12292298E-02-9.05068398E-06+1.69044450E-09-1.17054051E-13    2
-1.62589485E+04-4.06563544E+00+2.83097346E+00+2.16009857E-02+2.95817087E-06    3
-1.19130660E-08+4.16161471E-12-1.47959054E+04+1.44687385E+01+0.00000000E+00    4
CH2OCHCH2               C   3H   5O   1         100.000  5000.000 988.880      1  !\COMMENT:  RMG  
+9.07402820E+00+1.32332807E-02-4.88764281E-06+8.99491987E-10-6.42046013E-14    2
+7.26467638E+03-2.01685810E+01+2.59644371E+00+2.44140776E-02+9.37443213E-07    3
-1.83883974E-08+8.69540769E-12+9.28021706E+03+1.47230410E+01+0.00000000E+00    4
!</005_C3_004_NC3H7OH_LTOXID>
!<005_C3_004_NC3H7OH_PYROSPEC>
NC3H7OH                 C   3H   8O   1         300.000 5000.000 1403.000      1  !\COMMENT:  PAWEL ADDED PROPONAL 27/06/2016   3/22/16 THERM  
+1.12833724E+01+1.71531932E-02-5.56084500E-06+8.32706677E-10-4.71118622E-14    2
-3.64174301E+04-3.37180466E+01+5.70007484E-02+4.17375704E-02-2.49234034E-05    3
+7.16029301E-09-7.25069606E-13-3.24306821E+04+2.70290017E+01+0.00000000E+00    4
C3H6OH1-1               C   3H   7O   1         300.000 5000.000 1388.000      1  !\COMMENT:  PAWEL ADDED PROPONAL 27/06/2016   3/22/16 THERM  
+1.14795375E+01+1.45881429E-02-4.88359380E-06+7.47606975E-10-4.29608360E-14    2
-1.46832088E+04-3.36825807E+01+1.13614529E+00+3.68850655E-02-2.24073579E-05    3
+6.62398992E-09-7.32206246E-13-1.09273174E+04+2.24919343E+01+0.00000000E+00    4
C3H6OH1-2               C   3H   7O   1         298.000 3000.000 1000.000      1  !\COMMENT: SP_ZADOR  
+2.00388719E+01-8.18078581E-03+1.50120710E-05-6.40300256E-09+8.67342181E-13    2
-1.49106099E+04-7.63464356E+01+1.57941557E+01-6.10763187E-02+1.99166967E-04    3
-1.99047331E-07+6.64970235E-11-1.05679468E+04-3.83995345E+01+0.00000000E+00    4
C3H6OH1-3               C   3H   7O   1         300.000 5000.000 1398.000      1  !\COMMENT:  PAWEL ADDED PROPONAL 27/06/2016   3/22/16 THERM  
+1.12537269E+01+1.48842686E-02-5.00124819E-06+7.67003856E-10-4.41140957E-14    2
-1.10522005E+04-3.16714219E+01+2.53522975E+00+3.42021055E-02-2.11910432E-05    3
+6.89184707E-09-9.29272171E-13-7.89969902E+03+1.55562988E+01+0.00000000E+00    4
NC3H7O                  C   3H   7O   1         298.000 3000.000 1000.000      1  !\COMMENT:  
+3.71165592E+00+2.98888018E-02-1.50650214E-05+3.68054175E-09-3.53437601E-13    2
-6.55169654E+03+8.27016784E+00+1.28341389E+00+3.57266194E-02-1.76969950E-05    3
+1.14202428E-09+1.40747781E-12-5.88259252E+03+2.09279823E+01+0.00000000E+00    4
C3H5OH                  C   3H   6O   1         200.000 6000.000 1000.000      1  !\COMMENT:  T06/10  
+8.72477114E+00+1.63942712E-02-5.90852993E-06+9.53262253E-10-5.70318010E-14    2
-1.90496618E+04-1.97198674E+01+3.15011905E+00+1.28538274E-02+4.28438434E-05    3
-6.67818707E-08+2.80408237E-11-1.66413668E+04+1.35066359E+01-1.48710589E+04    4
SC3H5OH                 C   3H   6O   1         298.000 3000.000 1000.000      1  !\COMMENT: SP_FROM GOLDSMITH  
+5.15026206E+00+2.35923425E-02-1.14263883E-05+2.70815158E-09-2.54145326E-13    2
-2.06936916E+04-5.56559884E-01+2.73013612E+00+3.03161502E-02-1.65712529E-05    3
+2.50557776E-09+7.89611311E-13-2.00786225E+04+1.18162879E+01+0.00000000E+00    4
CH2CCH2OH               C   3H   5O   1         300.000 5000.000 1375.000      1  !\COMMENT:  9/30/19  
+1.01414209E+01+1.59074468E-02-6.34171017E-06+1.07996859E-09-6.65243008E-14    2
+7.22325576E+03-2.88721491E+01+6.37526530E+00+1.12160109E-02+1.15640392E-05    3
-1.20842737E-08+2.89498528E-12+1.01732852E+04-3.37208172E+00+0.00000000E+00    4
!</005_C3_004_NC3H7OH_PYROSPEC>
!<005_C3_005_IC3H7OH_PYROSPEC>
IC3H7OH                 C   3H   8O   1         300.000 5000.000 1386.000      1  !\COMMENT:  PAWEL ADDED PROPONAL 27/06/2016   3/22/16 THERM  
+1.25041367E+01+1.62138229E-02-5.35019502E-06+8.11483646E-10-4.63435081E-14    2
-3.89975520E+04-4.25158566E+01+2.53082165E-01+4.17885514E-02-2.38155431E-05    3
+5.85131023E-09-3.55868677E-13-3.45269684E+04+2.42125060E+01+0.00000000E+00    4
C3H6OH2-1               C   3H   7O   1         298.000 3000.000 1000.000      1  !\COMMENT: SP_FROM ZADOR  
+6.11414519E+00+2.42123320E-02-1.12344701E-05+2.55293277E-09-2.30128197E-13    2
-1.06549215E+04-2.82887333E+00+2.73544355E+00+3.56240446E-02-2.51973981E-05    3
+9.75845743E-09-1.50573587E-12-9.87402650E+03+1.39971825E+01+0.00000000E+00    4
TC3H6OH                 C   3H   7O   1         298.000 3000.000 1000.000      1  !\COMMENT: SP_FROM GOLDSMITH`  
+4.81183516E+00+2.71078205E-02-1.33205888E-05+3.19570750E-09-3.02926183E-13    2
-1.42182831E+04+2.25103088E+00+2.99938588E+00+2.97353070E-02-9.35910881E-06    3
-5.36183826E-09+3.47810240E-12-1.36568896E+04+1.20700186E+01+0.00000000E+00    4
IC3H7O                  C   3H   7O   1         298.000 3000.000 1000.000      1  !\COMMENT:  
+3.97830632E+00+2.91186145E-02-1.44865221E-05+3.50229508E-09-3.33520915E-13    2
-7.90548136E+03+5.37945630E+00+9.86554785E-01+3.80805183E-02-2.31947108E-05    3
+5.99824040E-09-9.14298018E-14-7.16435670E+03+2.05454298E+01+0.00000000E+00    4
IC3H5OH                 C   3H   6O   1         300.000 5000.000 1374.000      1  !\COMMENT:  8/ 1/95 THERM  
+1.07381025E+01+1.31698194E-02-4.41529622E-06+6.77009837E-10-3.89608901E-14    2
-2.47298321E+04-3.13634050E+01+1.58376391E+00+3.16215366E-02-1.73664942E-05    3
+4.18927663E-09-2.79899620E-13-2.12643496E+04+1.88313766E+01+0.00000000E+00    4
!</005_C3_005_IC3H7OH_PYROSPEC>
!<005_C3_006_CH3COCH3_LTOXID>
CH3COCH2O2              C   3H   5O   3         300.000 5000.000 1397.000      1  !\COMMENT:  2/14/13 THERM  
+1.65756401E+01+1.06465489E-02-3.61368681E-06+5.59053564E-10-3.23832271E-14    2
-2.42541401E+04-5.45304899E+01+1.19378141E+00+4.98027161E-02-4.17999508E-05    3
+1.74527607E-08-2.88198761E-12-1.93244224E+04+2.67877493E+01+0.00000000E+00    4
CH2COCH2OOH             C   3H   5O   3         100.000 5000.000 1106.310      1  !\COMMENT:  
+1.10292086E+01+1.91776048E-02-8.01987669E-06+1.48263065E-09-1.02477808E-13    2
-2.03243797E+04-2.46753188E+01+1.53307877E+00+5.35121888E-02-5.45729335E-05    3
+2.95358107E-08-6.44186476E-12-1.82232566E+04+2.20973702E+01+0.00000000E+00    4
CH3COCH2O               C   3H   5O   2         300.000 5000.000 2002.000      1  !\COMMENT:  2/ 8/13 THERM  
+9.84061707E+00+1.59181106E-02-5.85164644E-06+9.56160073E-10-5.75477263E-14    2
-2.11214823E+04-2.12330791E+01+5.85960137E+00+1.78954926E-02+7.41506398E-07    3
-5.40032753E-09+1.47393197E-12-1.90714739E+04+2.70987883E+00+0.00000000E+00    4
C3KET21                 C   3H   6O   3         300.000 5000.000 1394.000      1  !\COMMENT:  2/14/13 THERM  
+1.75768076E+01+1.20311704E-02-4.11633942E-06+6.40149366E-10-3.72127562E-14    2
-4.15502347E+04-6.09097100E+01-8.74352903E-01+6.12501498E-02-5.51474542E-05    3
+2.48491014E-08-4.42613472E-12-3.58060819E+04+3.59306224E+01+0.00000000E+00    4
!</005_C3_006_CH3COCH3_LTOXID>
!<005_C3_006_CH3COCH3_PYROSPEC>
CH3COCH3                C   3H   6O   1         300.000 5000.000 1394.000      1  !\COMMENT:  8/12/15  
+8.87619308E+00+1.45700263E-02-4.84823280E-06+7.38614777E-10-4.22831194E-14    2
-3.06046242E+04-2.12730484E+01+2.20008426E+00+2.74019559E-02-1.31342003E-05    3
+2.57150371E-09-6.21509091E-14-2.79933966E+04+1.55883508E+01+0.00000000E+00    4
CH3COCH2                C   3H   5O   1         300.000 5000.000 1387.000      1  !\COMMENT:  2/14/13 THERM  
+1.09524298E+01+1.11458668E-02-3.86262877E-06+6.05088857E-10-3.53293362E-14    2
-9.60833727E+03-3.15622776E+01+1.13381826E+00+3.25095045E-02-2.10424651E-05    3
+6.64421151E-09-8.12618901E-13-6.04868361E+03+2.17158655E+01+0.00000000E+00    4
!</005_C3_006_CH3COCH3_PYROSPEC>
!<005_C3_007_C2H3CHO_PYROSPEC>
C2H3CHO                 C   3H   4O   1         298.000 3000.000 1000.000      1  !\COMMENT:  
+4.27745325E+00+2.08995067E-02-1.10621906E-05+2.80392911E-09-2.76871274E-13    2
-1.01465486E+04+2.26814496E+00+1.30858881E+00+2.90665687E-02-1.85267312E-05    3
+5.10575873E-09-3.12357850E-13-9.34139504E+03+1.75831373E+01+0.00000000E+00    4
C2H3CO                  C   3H   3O   1         298.000 3000.000 1000.000      1  !\COMMENT:  
+4.57165627E+00+1.67235781E-02-8.58791816E-06+2.13315141E-09-2.07752945E-13    2
+9.48746848E+03+3.10327903E+00+1.67431562E+00+2.53644779E-02-1.74055511E-05    3
+5.43382478E-09-4.34352533E-13+1.02237218E+04+1.78417413E+01+0.00000000E+00    4
!</005_C3_007_C2H3CHO_PYROSPEC>
!<005_C3_008_C2H5CHO_LTOXID>
QCH3CHCO3H              C   3H   5O   3         300.000 5000.000 1000.000      1  !\COMMENT:  
-8.08621500E+00+4.72749510E-02-1.99586520E-05+3.70908990E-09-2.54448560E-13    2
-1.81492340E+04+8.25734560E+01-6.71360550E-01+5.47433640E-02-5.05154570E-05    3
+2.06774240E-08-1.60770900E-12-2.30841250E+04+3.38456460E+01+0.00000000E+00    4
CH3#CHCOO#              C   3H   4O   2         300.000 5000.000 1000.000      1  !\COMMENT:  
+1.77303580E+01+1.27439010E-03-9.98938030E-08+2.75856880E-12+1.09031240E-16    2
-4.15509840E+04-7.01106800E+01-1.78550950E+00+4.28028330E-02-2.74468060E-05    3
+4.79215110E-09+5.42844790E-13-3.49895980E+04+3.51130260E+01+0.00000000E+00    4
QCH2CH2CO3H             C   3H   5O   3         300.000 5000.000 1000.000      1  !\COMMENT:  
-6.99692630E+00+4.46724970E-02-1.84600790E-05+3.37929910E-09-2.29352450E-13    2
-1.50972500E+04+7.90587840E+01-1.95984600E+00+6.40973080E-02-7.20852190E-05    3
+4.02476490E-08-7.98460170E-12-1.96377290E+04+4.13009910E+01+0.00000000E+00    4
cCH2COOCH2#             C   3H   4O   2         300.000 5000.000 1000.000      1  !\COMMENT: ANALOGY WITH CH3#CHCOO#  
+1.77303580E+01+1.27439010E-03-9.98938030E-08+2.75856880E-12+1.09031240E-16    2
-4.15509840E+04-7.01106800E+01-1.78550950E+00+4.28028330E-02-2.74468060E-05    3
+4.79215110E-09+5.42844790E-13-3.49895980E+04+3.51130260E+01+0.00000000E+00    4
O2CH2CH2CO3H            C   3H   5O   5         300.000 5000.000 1000.000      1  !\COMMENT:  
-5.07816080E+00+4.93133850E-02-2.04299190E-05+3.74591740E-09-2.54488920E-13    2
-3.27842700E+04+7.41373750E+01-4.64376180E-01+6.75486920E-02-6.28769700E-05    3
+2.47047700E-08-1.68317670E-12-3.73206680E+04+3.86255840E+01+0.00000000E+00    4
C2H5CO2                 C   3H   5O   2         300.000 4000.000 1000.000      1  !\COMMENT:  18/02/11  
-7.67613650E+00+4.22903930E-02-1.75170080E-05+3.21173690E-09-2.18212330E-13    2
-2.32970820E+04+7.44420620E+01-5.86565380E-01+4.51676880E-02-3.62170690E-05    3
+1.07486380E-08+9.16567390E-13-2.77031310E+04+2.91457820E+01+0.00000000E+00    4
CH3CH(OO)CO3H           C   3H   5O   5         300.000 5000.000 1000.000      1  !\COMMENT:  
+1.74158840E+01+1.05550670E-02-2.55205740E-06+3.18391090E-10-1.65764360E-14    2
-5.43660160E+04-5.89427490E+01-8.39586930E-02+6.04300950E-02-5.16608890E-05    3
+1.92344970E-08-2.19873060E-12-4.97266720E+04+3.08614310E+01+0.00000000E+00    4
CH2CH(OOH)CO3H          C   3H   5O   5         300.000 5000.000 1000.000      1  !\COMMENT:  
+1.80976980E+01+9.17377040E-03-2.02683280E-06+2.35510940E-10-1.16307670E-14    2
-4.78102890E+04-5.87861710E+01+3.74363990E-01+6.55763520E-02-6.90074080E-05    3
+3.63357590E-08-7.80378970E-12-4.34280200E+04+3.06446270E+01+0.00000000E+00    4
KCH3COCO3H              C   3H   4O   4         300.000 5000.000 1000.000      1  !\COMMENT:  
-3.33880160E+00+4.16983850E-02-1.85941150E-05+3.59166010E-09-2.53330590E-13    2
-5.17439260E+04+6.06847530E+01-3.11118540E-01+5.30540870E-02-4.31091790E-05    3
+1.26247510E-08+7.54047590E-13-5.47375200E+04+3.74092140E+01+0.00000000E+00    4
HO2CH2CH2CO3            C   3H   5O   5         300.000 5000.000 1000.000      1  !\COMMENT:  
-5.07816080E+00+4.93133850E-02-2.04299190E-05+3.74591740E-09-2.54488920E-13    2
-3.27843790E+04+7.34460140E+01-3.96941450E-01+6.70810040E-02-6.17533010E-05    3
+2.35830520E-08-1.28620780E-12-3.73278870E+04+3.76489140E+01+0.00000000E+00    4
cCH2OCH#CO3H            C   3H   4O   4         300.000 5000.000 1000.000      1  !\COMMENT:  
+2.28467790E+01+1.03317340E-03-3.96665850E-08-4.61547860E-12+5.56776200E-16    2
-5.01975470E+04-9.12974170E+01-9.20451760E-01+5.17591050E-02-3.39906800E-05    3
+6.64334900E-09+3.42610920E-13-4.22066800E+04+3.68288690E+01+0.00000000E+00    4
CH3CH(OOH)CO3           C   3H   5O   5         300.000 5000.000 1000.000      1  !\COMMENT:  
+2.65837730E+01+1.08096710E-03-3.18919610E-08-1.96696910E-12+2.42076220E-16    2
-4.74423010E+04-1.05571840E+02+2.49490590E-01+6.12211490E-02-4.71553430E-05    3
+1.51391570E-08-1.82305880E-12-3.88909140E+04+3.51692620E+01+0.00000000E+00    4
KCHOCH2CO3H             C   3H   4O   4         300.000 5000.000 1000.000      1  !\COMMENT:  
-1.52647630E+01+6.33716290E-02-3.07528500E-05+6.31171740E-09-4.65471300E-13    2
-4.83294800E+04+1.26001070E+02-1.91677320E+00+5.66013640E-02-4.75828670E-05    3
+1.51109770E-08+7.21553300E-13-5.51195510E+04+4.57518540E+01+0.00000000E+00    4
CH3CH(OO)CHO            C   3H   5O   3         300.000 5000.000 1393.000      1  !\COMMENT:  
+1.43787605E+01+1.34049190E-02-4.98128140E-06+8.55523297E-10-5.36378095E-14    2
-2.22169412E+04-4.39244104E+01+5.13860198E-01+4.91794584E-02-4.09710820E-05    3
+1.75184758E-08-3.02105145E-12-1.77576548E+04+2.93105958E+01+0.00000000E+00    4
QCH2CH(OOH)CHO          C   3H   5O   3         300.000 5000.000 1000.000      1  !\COMMENT:  
+6.82481960E+00+2.29424980E-02-7.88169110E-06+1.26679300E-09-7.84697080E-14    2
-1.25130180E+04+3.20357510E+00+5.26404440E-01+5.90834620E-02-6.57157730E-05    3
+3.74195470E-08-8.24319350E-12-1.24123020E+04+2.94778290E+01+0.00000000E+00    4
QCH3CH(OOH)CO           C   3H   5O   3         300.000 5000.000 1406.000      1  !\COMMENT:  
+1.54753787E+01+1.19855535E-02-3.88647969E-06+5.82170268E-10-3.29481797E-14    2
-2.12076656E+04-4.85624010E+01-2.34265079E-01+5.80114470E-02-5.58943334E-05    3
+2.70757029E-08-5.10696754E-12-1.67362113E+04+3.24136213E+01+0.00000000E+00    4
cCH2OCH#CHO             C   3H   4O   2         300.000 5000.000 1000.000      1  !\COMMENT:  
+1.61051100E+01+4.14649070E-03-8.89761400E-07+1.01877440E-10-5.02251020E-15    2
-2.76573550E+04-6.05265120E+01+2.12112580E-01+3.67798950E-02-2.11435690E-05    3
+3.13851610E-09+4.69896090E-13-2.21839340E+04+2.56209850E+01+0.00000000E+00    4
O2CH2CH(OOH)CHO         C   3H   5O   5         300.000 5000.000 1000.000      1  !\COMMENT:  
+8.74250130E+00+2.75017920E-02-9.74524480E-06+1.60162480E-09-1.00795750E-13    2
-2.98340350E+04-2.36523440E+00+2.04545260E+00+6.23622720E-02-5.60691440E-05    3
+2.14142820E-08-1.76931640E-12-2.97453890E+04+2.60107170E+01+0.00000000E+00    4
KHO2CH2COCHO            C   3H   4O   4         300.000 5000.000 1000.000      1  !\COMMENT:  
+2.04579050E+01+2.97754440E-03-4.04598780E-07+3.16950250E-11-1.17124340E-15    2
-5.02419450E+04-7.85533450E+01+5.03947350E+00+3.50778850E-02-2.08280780E-05    3
+3.34356140E-09+4.26871430E-13-4.49794340E+04+4.85383510E+00+0.00000000E+00    4
HO2CH2CH(OOH)CO         C   3H   5O   5         300.000 5000.000 1000.000      1  !\COMMENT:  
+8.94757270E+00+2.60693340E-02-8.92983550E-06+1.43401090E-09-8.88646800E-14    2
-2.99869800E+04+8.62197880E-02+3.68772770E+00+5.73363120E-02-5.33365310E-05    3
+2.24749140E-08-2.73681790E-12-3.02890310E+04+2.10046600E+01+0.00000000E+00    4
HO2CH2cCHOCO#           C   3H   4O   4         300.000 5000.000 1000.000      1  !\COMMENT:  
+2.15022510E+01+2.32119250E-03-2.54552990E-07+1.25570550E-11-5.14576550E-17    2
-5.27592420E+04-8.13179700E+01+7.81151350E-02+5.20824570E-02-3.73916080E-05    3
+8.34358540E-09+4.66036610E-13-4.60126950E+04+3.25884510E+01+0.00000000E+00    4
HO2CH2CH(OO)CHO         C   3H   5O   5         300.000 5000.000 1000.000      1  !\COMMENT:  
+8.74250130E+00+2.75017920E-02-9.74524480E-06+1.60162480E-09-1.00795750E-13    2
-2.98340620E+04-1.67187500E+00+2.06052110E+00+6.22599200E-02-5.58279570E-05    3
+2.11775290E-08-1.68671700E-12-2.97470350E+04+2.66400180E+01+0.00000000E+00    4
HCOCH(OOH)CHO           C   3H   4O   4         100.000 5000.000 1187.680      1  !\COMMENT:  
+9.26805963E+00+2.51310500E-02-1.22520601E-05+2.41841632E-09-1.72611100E-13    2
-4.78116173E+04-1.37302868E+01+1.85403282E+00+5.01008261E-02-4.37880461E-05    3
+2.01201442E-08-3.89872541E-12-4.60505188E+04+2.33133339E+01+0.00000000E+00    4
O2CH2CH2CHO             C   3H   5O   3         300.000 5000.000 1364.000      1  !\COMMENT:  
+1.42466486E+01+1.38774326E-02-4.72236872E-06+7.31412674E-10-4.23878488E-14    2
-2.07174808E+04-4.30478483E+01+5.39789371E+00+2.95513603E-02-1.30041275E-05    3
+1.37239592E-09+3.19056347E-13-1.71188210E+04+6.29389060E+00+0.00000000E+00    4
QHO2CH2CH2CO            C   3H   5O   3         300.000 5000.000 1392.000      1  !\COMMENT:  
+1.50059645E+01+1.21594781E-02-4.23029617E-06+6.95971213E-10-4.26164619E-14    2
-1.95113260E+04-4.54941520E+01+4.68454560E+00+3.77336804E-02-2.89670492E-05    3
+1.17687715E-08-1.96356371E-12-1.60662180E+04+9.43165355E+00+0.00000000E+00    4
QHO2CH2CHCHO            C   3H   5O   3         300.000 5000.000 1427.000      1  !\COMMENT:  
+1.66514899E+01+1.09328798E-02-3.51171844E-06+5.22481772E-10-2.94252375E-14    2
-2.16242890E+04-5.76329930E+01+3.13608359E-01+5.81050502E-02-5.53924025E-05    3
+2.60728803E-08-4.75036702E-12-1.69868648E+04+2.66883467E+01+0.00000000E+00    4
CYC2H3OCHO              C   3H   4O   2         300.000 5000.000 1374.000      1  !\COMMENT:  
+8.70566732E+00+1.81979350E-02-7.29434992E-06+1.24691330E-09-7.70180076E-14    2
-2.55049125E+04-2.12921665E+01+7.12499787E+00+4.70671619E-03+2.20592122E-05    3
-1.80381528E-08+4.05467913E-12-2.28419321E+04-6.04871852E+00+0.00000000E+00    4
!</005_C3_008_C2H5CHO_LTOXID>
!<005_C3_008_C2H5CHO_PYROSPEC>
C2H5CHO                 C   3H   6O   1         298.000 3000.000 1000.000      1  !\COMMENT: SP_GOLDSMITH  
+2.18064033E+00+2.86296012E-02-1.46253971E-05+3.61594180E-09-3.50828195E-13    2
-2.45475248E+04+1.65642220E+01+5.17478484E+00+8.50643399E-03+2.98201309E-05    3
-3.68849444E-08+1.28335527E-11-2.48069163E+04+3.98600787E+00+0.00000000E+00    4
C2H5CO                  C   3H   5O   1         200.000 6000.000 1000.000      1  !\COMMENT:  A10/04  
+6.52325448E+00+1.54211952E-02-5.50898157E-06+8.85889862E-10-5.28846399E-14    2
-7.19631634E+03-5.19862218E+00+6.25722402E+00-9.17612184E-03+7.61190493E-05    3
-9.05514997E-08+3.46198215E-11-5.91616484E+03+2.23330599E+00-3.94851891E+03    4
CH2CH2CHO               C   3H   5O   1         300.000 5000.000 1437.000      1  !\COMMENT:  
+1.00673122E+01+1.14971005E-02-3.90137798E-06+6.03029101E-10-3.48958224E-14    2
-2.75080876E+03-2.58818404E+01+2.55799036E+00+2.23391941E-02-4.89741478E-06    3
-3.58874384E-09+1.47175030E-12+4.53127696E+02+1.67016285E+01+0.00000000E+00    4
CH2CHCHOH               C   3H   5O   1         300.000 5000.000 1378.000      1  !\COMMENT:  9/25/15  
+1.15297558E+01+1.14381097E-02-4.04415495E-06+6.41949269E-10-3.78242456E-14    2
-3.45486444E+03-3.65385497E+01+4.06368169E-01+3.70231405E-02-2.72202689E-05    3
+1.05783475E-08-1.73632514E-12+5.27160824E+02+2.34781848E+01+0.00000000E+00    4
CH3C(OH)CH              C   3H   5O   1         100.000  5000.000 919.430      1  !\COMMENT: RMG DATABASE  
+1.26923286E+01+6.41552381E-03-9.05373809E-07+8.95210996E-11-6.89036619E-15    2
+1.89266671E+03-4.05308456E+01+2.24453209E+00+3.04146455E-02-5.05733147E-06    3
-2.22788452E-08+1.29759284E-11+4.72069227E+03+1.39275314E+01+0.00000000E+00    4
!</005_C3_008_C2H5CHO_PYROSPEC>
!<006_C4_001_C4H10_HTOXID>
PC4H9O                  C   4H   9O   1         300.000 5000.000 1396.000      1  !\COMMENT:  
+1.53371588E+01+1.92789649E-02-6.56856538E-06+1.01724003E-09-5.89183466E-14    2
-1.41958782E+04-5.45071855E+01+1.84659093E+00+4.61054365E-02-2.44856516E-05    3
+5.11293268E-09-1.07538298E-13-9.09206746E+03+1.95237441E+01+0.00000000E+00    4
SC4H9O                  C   4H   9O   1         300.000 5000.000 1411.000      1  !\COMMENT:  
+1.52130012E+01+1.90029969E-02-6.39004701E-06+9.80774402E-10-5.64493733E-14    2
-1.59888805E+04-5.43195369E+01+2.01772535E+00+4.70083969E-02-2.74726645E-05    3
+7.36290028E-09-6.30414237E-13-1.11892176E+04+1.74371746E+01+0.00000000E+00    4
!</006_C4_001_C4H10_HTOXID>
!<006_C4_001_C4H10_LTOXID>
PC4H9O2                 C   4H   9O   2         300.000 5000.000 1391.000      1  !\COMMENT:  10/27/19  
+1.66120049E+01+2.04752336E-02-7.01415262E-06+1.09010510E-09-6.32913959E-14    2
-1.57901735E+04-5.79272276E+01+1.80541406E+00+5.26493060E-02-3.30870383E-05    3
+1.04593484E-08-1.32305701E-12-1.03866773E+04+2.24829685E+01+0.00000000E+00    4
SC4H9O2                 C   4H   9O   2         300.000 5000.000 1403.000      1  !\COMMENT:  10/27/19  
+1.68209433E+01+1.98834074E-02-6.71755569E-06+1.03411636E-09-5.96371075E-14    2
-1.75815350E+04-5.95731156E+01+2.27751066E+00+5.44334651E-02-3.82988187E-05    3
+1.42447767E-08-2.18864515E-12-1.25909100E+04+1.83237264E+01+0.00000000E+00    4
PC4H9O2H                C   4H  10O   2         300.000 5000.000 1393.000      1  !\COMMENT:  10/27/19  
+1.75610913E+01+2.17832847E-02-7.46366287E-06+1.16012068E-09-6.73630029E-14    2
-3.30036118E+04-6.38547212E+01+1.04177717E+00+5.85996659E-02-3.84212378E-05    3
+1.28728231E-08-1.75491358E-12-2.70744200E+04+2.55179528E+01+0.00000000E+00    4
SC4H9O2H                C   4H  10O   2         300.000 5000.000 1402.000      1  !\COMMENT:  10/27/19  
+1.78075939E+01+2.12546017E-02-7.20960281E-06+1.11291271E-09-6.43060022E-14    2
-3.48455718E+04-6.58011470E+01+1.44010868E+00+6.05300206E-02-4.36262678E-05    3
+1.66226146E-08-2.61556930E-12-2.92631492E+04+2.17354113E+01+0.00000000E+00    4
C4H8OOH1-2              C   4H   9O   2         300.000 5000.000 1389.000      1  !\COMMENT:  27/19  
+1.67810269E+01+1.99677597E-02-6.85257220E-06+1.06628911E-09-6.19616154E-14    2
-9.14762760E+03-5.68667893E+01+2.91878364E+00+4.86143951E-02-2.81342168E-05    3
+7.64456491E-09-7.32889491E-13-3.94464787E+03+1.89326241E+01+0.00000000E+00    4
C4H8OOH1-3              C   4H   9O   2         300.000 5000.000 1396.000      1  !\COMMENT:  
+1.61247782E+01+2.02420980E-02-6.88631475E-06+1.06534945E-09-6.16599545E-14    2
-9.16802012E+03-5.26575415E+01+2.46292502E+00+4.70131194E-02-2.42145198E-05    3
+4.65407810E-09+1.62198662E-14-3.95787917E+03+2.24569578E+01+0.00000000E+00    4
C4H8OOH1-4              C   4H   9O   2         300.000 5000.000 1393.000      1  !\COMMENT:  
+1.69217927E+01+1.99305696E-02-6.85727522E-06+1.06879474E-09-6.21774931E-14    2
-7.87920857E+03-5.76630146E+01+1.35984095E+00+5.52812385E-02-3.75640846E-05    3
+1.32624209E-08-1.93623296E-12-2.34455867E+03+2.63197893E+01+0.00000000E+00    4
C4H8OOH2-1              C   4H   9O   2         300.000 5000.000 1404.000      1  !\COMMENT:  27/19  
+1.77648250E+01+1.87777052E-02-6.36410476E-06+9.81958228E-10-5.67252066E-14    2
-9.93851667E+03-6.28169590E+01+2.32205003E+00+5.55032280E-02-3.97237996E-05    3
+1.47353739E-08-2.22481777E-12-4.67331585E+03+1.98332327E+01+0.00000000E+00    4
C4H8OOH2-3              C   4H   9O   2         300.000 5000.000 1403.000      1  !\COMMENT:  
+1.70353922E+01+1.92729887E-02-6.50684653E-06+1.00126173E-09-5.77270961E-14    2
-1.09437234E+04-5.87403112E+01+3.30289851E+00+5.08231524E-02-3.39615358E-05    3
+1.17622237E-08-1.66012808E-12-6.13671017E+03+1.51726178E+01+0.00000000E+00    4
C4H8OOH2-4              C   4H   9O   2         300.000 5000.000 1403.000      1  !\COMMENT:  
+1.72354039E+01+1.91946365E-02-6.49946502E-06+1.00210964E-09-5.78559962E-14    2
-9.71158144E+03-5.98986150E+01+1.82672511E+00+5.69912331E-02-4.24389492E-05    3
+1.67119278E-08-2.70635765E-12-4.54629884E+03+2.22051948E+01+0.00000000E+00    4
C4H8O1-2                C   4H   8O   1         300.000 5000.000 1463.000      1  !\COMMENT:  
+1.41886108E+01+1.63162740E-02-5.16581368E-06+7.60173986E-10-4.24548403E-14    2
-2.02839382E+04-5.12817914E+01-4.29657099E+00+6.75906816E-02-5.89614134E-05    3
+2.59401158E-08-4.45926746E-12-1.48799944E+04+4.47755567E+01+0.00000000E+00    4
C4H8O1-3                C   4H   8O   1         300.000 5000.000 1447.000      1  !\COMMENT:  
+1.32076917E+01+1.77467973E-02-5.69933762E-06+8.47771212E-10-4.77345874E-14    2
-2.11717546E+04-4.78386420E+01-5.37284363E+00+6.62224444E-02-5.35318273E-05    3
+2.19451842E-08-3.54479816E-12-1.54144887E+04+4.98345472E+01+0.00000000E+00    4
C4H8O1-4                C   4H   8O   1         300.000 5000.000 1484.000      1  !\COMMENT:  
+1.22763349E+01+1.89105920E-02-6.09113637E-06+9.08066245E-10-5.12149503E-14    2
-2.92260872E+04-4.41235671E+01-7.78117916E+00+6.98405060E-02-5.45315920E-05    3
+2.13029617E-08-3.24666872E-12-2.28996340E+04+6.17620955E+01+0.00000000E+00    4
C4H8O2-3                C   4H   8O   1         300.000 5000.000 1403.000      1  !\COMMENT:  
+1.06341771E+01+2.41442268E-02-1.13123977E-05+2.25480711E-09-1.54043041E-13    2
-2.10383343E+04-3.36763636E+01-4.48183187E+00+6.89313360E-02-6.15371646E-05    3
+2.73743747E-08-4.85890996E-12-1.68924193E+04+4.38882874E+01+0.00000000E+00    4
C4H8OOH1-2O2            C   4H   9O   4         300.000 5000.000 1400.000      1  !\COMMENT:  
+2.15734750E+01+2.04528589E-02-6.99497777E-06+1.08597818E-09-6.30071127E-14    2
-2.88428166E+04-7.84560716E+01+3.02241018E+00+6.53862812E-02-4.89645658E-05    3
+1.90437784E-08-3.02309317E-12-2.25805572E+04+2.05729328E+01+0.00000000E+00    4
C4H8OOH1-3O2            C   4H   9O   4         300.000 5000.000 1400.000      1  !\COMMENT:  
+2.15734750E+01+2.04528589E-02-6.99497777E-06+1.08597818E-09-6.30071127E-14    2
-2.88428166E+04-7.84560716E+01+3.02241018E+00+6.53862812E-02-4.89645658E-05    3
+1.90437784E-08-3.02309317E-12-2.25805572E+04+2.05729328E+01+0.00000000E+00    4
C4H8OOH1-4O2            C   4H   9O   4         300.000 5000.000 1387.000      1  !\COMMENT:  
+2.26393370E+01+1.98017374E-02-6.92349554E-06+1.09100182E-09-6.39617643E-14    2
-2.75442161E+04-8.40747892E+01+2.91974455E+00+6.34948347E-02-4.29699499E-05    3
+1.42283155E-08-1.84506244E-12-2.04867301E+04+2.26279495E+01+0.00000000E+00    4
C4H8OOH2-1O2            C   4H   9O   4         300.000 5000.000 1400.000      1  !\COMMENT:  
+2.15734750E+01+2.04528589E-02-6.99497777E-06+1.08597818E-09-6.30071127E-14    2
-2.88428166E+04-7.84560716E+01+3.02241018E+00+6.53862812E-02-4.89645658E-05    3
+1.90437784E-08-3.02309317E-12-2.25805572E+04+2.05729328E+01+0.00000000E+00    4
C4H8OOH2-3O2            C   4H   9O   4         300.000 5000.000 1408.000      1  !\COMMENT:  
+2.19463055E+01+1.97307584E-02-6.65765380E-06+1.02424556E-09-5.90486257E-14    2
-3.07772334E+04-8.12053531E+01+3.34683971E+00+6.67468082E-02-5.25088611E-05    3
+2.14288389E-08-3.53381793E-12-2.47340662E+04+1.73189003E+01+0.00000000E+00    4
C4H8OOH2-4O2            C   4H   9O   4         300.000 5000.000 1400.000      1  !\COMMENT:  
+2.15734750E+01+2.04528589E-02-6.99497777E-06+1.08597818E-09-6.30071127E-14    2
-2.88428166E+04-7.84560716E+01+3.02241018E+00+6.53862812E-02-4.89645658E-05    3
+1.90437784E-08-3.02309317E-12-2.25805572E+04+2.05729328E+01+0.00000000E+00    4
C4H71-2,4OOH            C   4H   9O   4         300.000 5000.000 1398.000      1  !\COMMENT:  
+2.18629952E+01+1.99359398E-02-6.85103949E-06+1.06712096E-09-6.20561893E-14    2
-2.10042547E+04-7.80706874E+01+2.99387028E+00+6.52913914E-02-4.87958562E-05    3
+1.88107554E-08-2.95256716E-12-1.46021097E+04+2.27763716E+01+0.00000000E+00    4
C4H72-1,3OOH            C   4H   9O   4         300.000 5000.000 1395.000      1  !\COMMENT:  
+2.14626449E+01+2.02946207E-02-6.97889021E-06+1.08750673E-09-6.32605387E-14    2
-2.22196721E+04-7.60671568E+01+3.85542428E+00+6.05523559E-02-4.18122063E-05    3
+1.46680029E-08-2.07881996E-12-1.60359412E+04+1.87734959E+01+0.00000000E+00    4
C4H72-1,4OOH            C   4H   9O   4         300.000 5000.000 1387.000      1  !\COMMENT:  
+2.10228668E+01+2.10127561E-02-7.30349553E-06+1.14623341E-09-6.70076491E-14    2
-2.02908167E+04-7.29927491E+01+3.41714555E+00+5.89885977E-02-3.76843121E-05    3
+1.18450422E-08-1.46347291E-12-1.38437952E+04+2.27094787E+01+0.00000000E+00    4
C4H71-2,3OOH            C   4H   9O   4         300.000 5000.000 1406.000      1  !\COMMENT:  
+2.22828679E+01+1.92253507E-02-6.52860872E-06+1.00881573E-09-5.83408336E-14    2
-2.29719991E+04-8.11231836E+01+3.30790561E+00+6.66513240E-02-5.21744859E-05    3
+2.10434152E-08-3.42495389E-12-1.67536738E+04+1.95806784E+01+0.00000000E+00    4
C4H7O1-3OOH-4           C   4H   8O   3         300.000 5000.000 1418.000      1  !\COMMENT:  
+1.87250111E+01+1.88463312E-02-6.40165949E-06+9.89754621E-10-5.72727585E-14    2
-3.29825730E+04-7.18225468E+01-5.40949665E+00+8.05102667E-02-6.64646030E-05    3
+2.73711905E-08-4.44856733E-12-2.53005240E+04+5.56327196E+01+0.00000000E+00    4
C4H7O1-3OOH-2           C   4H   8O   3         300.000 5000.000 1425.000      1  !\COMMENT:  
+1.97110479E+01+1.79060432E-02-6.05724664E-06+9.34110479E-10-5.39628469E-14    2
-3.52532541E+04-7.83129016E+01-4.68244067E+00+8.03419743E-02-6.67264700E-05    3
+2.74081300E-08-4.41623778E-12-2.75307409E+04+5.04193128E+01+0.00000000E+00    4
C4H7O1-2OOH-4           C   4H   8O   3         300.000 5000.000 1417.000      1  !\COMMENT:  
+1.96187267E+01+1.77382423E-02-6.03563743E-06+9.34268374E-10-5.41073277E-14    2
-3.21917914E+04-7.50295988E+01-3.06056578E+00+7.52777235E-02-6.16382083E-05    3
+2.51520765E-08-4.05109146E-12-2.49310387E+04+4.48871201E+01+0.00000000E+00    4
C4H7O1-4OOH-2           C   4H   8O   3         300.000 5000.000 1470.000      1  !\COMMENT:  
+1.74906412E+01+1.87794733E-02-6.05491558E-06+9.03185679E-10-5.09571870E-14    2
-4.22716632E+04-6.51860330E+01-5.17426936E+00+7.89225917E-02-6.62654132E-05    3
+2.77698767E-08-4.54377840E-12-3.53780833E+04+5.35508489E+01+0.00000000E+00    4
C4H7O1-2OOH-3           C   4H   8O   3         300.000 5000.000 1435.000      1  !\COMMENT:  
+1.83476383E+01+1.72627711E-02-5.53440131E-06+8.21396496E-10-4.61479654E-14    2
-3.29223599E+04-6.69919656E+01-9.44964311E-01+7.31026695E-02-6.71227799E-05    3
+3.12252290E-08-5.67206759E-12-2.74510619E+04+3.25427282E+01+0.00000000E+00    4
C4H7O2-3OOH-1           C   4H   8O   3         300.000 5000.000 1424.000      1  !\COMMENT:  
+2.03028185E+01+1.69331534E-02-5.71128715E-06+8.79005552E-10-5.07088176E-14    2
-3.43451470E+04-7.95919117E+01-3.04171082E+00+7.75254740E-02-6.55776743E-05    3
+2.74944445E-08-4.52476822E-12-2.70343494E+04+4.33136810E+01+0.00000000E+00    4
C4H72-1OOH              C   4H   8O   2         300.000 5000.000 1394.000      1  !\COMMENT:  18/19  
+1.57821769E+01+1.83478191E-02-6.22052512E-06+9.60238594E-10-5.54947738E-14    2
-1.71462438E+04-5.30236541E+01+5.20573481E-01+5.42543796E-02-3.85597337E-05    3
+1.42390245E-08-2.15289461E-12-1.18857077E+04+2.88267978E+01+0.00000000E+00    4
NC4KET12                C   4H   8O   3         300.000 5000.000 1389.000      1  !\COMMENT:  
+2.17577434E+01+1.64473301E-02-5.79961988E-06+9.19149624E-10-5.41037382E-14    2
-4.47115295E+04-8.37725285E+01-7.24231793E-01+7.26648886E-02-6.04779190E-05    3
+2.54348857E-08-4.30152907E-12-3.72936909E+04+3.56276963E+01+0.00000000E+00    4
NC4KET13                C   4H   8O   3         300.000 5000.000 1411.000      1  !\COMMENT:  
+1.93085398E+01+1.73455091E-02-5.85046818E-06+9.00297947E-10-5.19274609E-14    2
-4.51023813E+04-7.04869509E+01+3.31775682E+00+5.28482064E-02-3.43211665E-05    3
+1.04562704E-08-1.12796519E-12-3.94868388E+04+1.58443308E+01+0.00000000E+00    4
NC4KET14                C   4H   8O   3         300.000 5000.000 1385.000      1  !\COMMENT:  
+1.89231898E+01+1.82270124E-02-6.27434124E-06+9.78729382E-10-5.69844333E-14    2
-4.32508875E+04-6.78717188E+01+2.92378737E+00+5.07578011E-02-2.88360718E-05    3
+6.64649914E-09-2.83907499E-13-3.72946444E+04+1.96328202E+01+0.00000000E+00    4
NC4KET21                C   4H   8O   3         300.000 5000.000 1389.000      1  !\COMMENT:  
+2.10786402E+01+1.61788162E-02-5.53076294E-06+8.59641186E-10-4.99535144E-14    2
-4.57563821E+04-7.88014765E+01-3.88449068E-01+6.92735051E-02-5.58731127E-05    3
+2.25791086E-08-3.63900158E-12-3.86875801E+04+3.52948090E+01+0.00000000E+00    4
NC4KET23                C   4H   8O   3         300.000 5000.000 1411.000      1  !\COMMENT:  
+1.76877593E+01+1.84820224E-02-6.18384585E-06+9.45792334E-10-5.42981801E-14    2
-4.78594254E+04-6.06681612E+01+3.56926969E+00+5.20285891E-02-3.64134216E-05    3
+1.32007682E-08-1.93576774E-12-4.30650503E+04+1.48669401E+01+0.00000000E+00    4
NC4KET24                C   4H   8O   3         300.000 5000.000 1394.000      1  !\COMMENT:  
+1.74146206E+01+1.92744267E-02-6.57971403E-06+1.02023879E-09-5.91418353E-14    2
-4.60663138E+04-5.80320911E+01+3.12062686E+00+5.01343936E-02-3.10194950E-05    3
+9.36512355E-09-1.07548923E-12-4.08644270E+04+1.96071994E+01+0.00000000E+00    4
C4H71-3OOH              C   4H   8O   2         300.000 5000.000 1402.000      1  !\COMMENT:  18/19  
+1.56878552E+01+1.84587978E-02-6.26237062E-06+9.66887500E-10-5.58787900E-14    2
-1.77050056E+04-5.22788542E+01+1.57205430E+00+5.09799175E-02-3.46252518E-05    3
+1.21001485E-08-1.71484187E-12-1.27789223E+04+2.36553208E+01+0.00000000E+00    4
C4H71-4OOH              C   4H   8O   2         300.000 5000.000 1392.000      1  !\COMMENT:  
+1.59871304E+01+1.86028119E-02-6.40003189E-06+9.97531711E-10-5.80334203E-14    2
-1.70152141E+04-5.46227137E+01+1.31653247E+00+5.16546159E-02-3.47310922E-05    3
+1.20405755E-08-1.71650639E-12-1.17754576E+04+2.46384545E+01+0.00000000E+00    4
C4H71-3,4OOH            C   4H   9O   4         300.000 5000.000 1400.000      1  !\COMMENT:  
+2.18394783E+01+1.98802807E-02-6.81505369E-06+1.05975117E-09-6.15560073E-14    2
-2.09468667E+04-7.79984909E+01+2.56890026E+00+6.71962184E-02-5.16999792E-05    3
+2.05770379E-08-3.32914310E-12-1.45125600E+04+2.46332539E+01+0.00000000E+00    4
C4H72-3,4OOH            C   4H   9O   4         300.000 5000.000 1395.000      1  !\COMMENT:  
+2.14626449E+01+2.02946207E-02-6.97889021E-06+1.08750673E-09-6.32605387E-14    2
-2.22196721E+04-7.60671568E+01+3.85542428E+00+6.05523559E-02-4.18122063E-05    3
+1.46680029E-08-2.07881996E-12-1.60359412E+04+1.87734959E+01+0.00000000E+00    4
C4H71-O                 C   4H   7O   1         300.000 5000.000 1395.000      1  !\COMMENT:  CWZ UPDATES  4/ 3/ 0 THERM  
+1.45580641E+01+1.61030756E-02-5.65736991E-06+8.94192859E-10-5.25294685E-14    2
-1.51761090E+02-5.02288099E+01+2.96004734E+00+3.83211316E-02-2.04859258E-05    3
+4.77379501E-09-3.32725518E-13+4.45054328E+03+1.39372466E+01+0.00000000E+00    4
!</006_C4_001_C4H10_LTOXID>
!<006_C4_001_C4H10_PYROSPEC>
C4H10                   C   4H  10              300.000 5000.000 1392.000      1  !\COMMENT:  8/12/15  
+1.24923813E+01+2.15951935E-02-7.34277611E-06+1.13529859E-09-6.56730149E-14    2
-2.17598985E+04-4.41546866E+01-9.20862487E-02+4.69703816E-02-2.54761945E-05    3
+6.35894738E-09-5.16005946E-13-1.69556758E+04+2.49101571E+01+0.00000000E+00    4
PC4H9                   C   4H   9              300.000 5000.000 1393.000      1  !\COMMENT:  8/12/15  
+1.18547949E+01+1.96962095E-02-6.71054229E-06+1.03891144E-09-6.01513573E-14    2
+3.38182243E+03-3.72343446E+01+4.09644702E-01+4.29511341E-02-2.36582809E-05    3
+6.15744917E-09-5.64300671E-13+7.74319150E+03+2.55312526E+01+0.00000000E+00    4
SC4H9                   C   4H   9              300.000 5000.000 1682.000      1  !\COMMENT:  8/12/15  
+9.25139144E+00+2.24301385E-02-7.82648592E-06+1.23559460E-09-7.26249864E-14    2
+3.11148804E+03-2.16080436E+01+9.42662332E-01+3.77414530E-02-1.58911963E-05    3
+1.75489317E-09+2.89725750E-13+6.20542636E+03+2.42126605E+01+0.00000000E+00    4
!</006_C4_001_C4H10_PYROSPEC>
!<006_C4_002_IC4H10_HTOXID>
TC4H9O                  C   4H   9O   1         300.000 5000.000 1373.000      1  !\COMMENT:  9/22/19  
+1.51889028E+01+2.01475610E-02-7.03124743E-06+1.10634275E-09-6.47863602E-14    2
-1.85728281E+04-5.68068356E+01+4.11245323E+00+3.82049645E-02-1.49012588E-05    3
+6.45321553E-10+5.86115592E-13-1.38207918E+04+5.66243109E+00+0.00000000E+00    4
IC4H9O                  C   4H   9O   1         300.000 5000.000 1402.000      1  !\COMMENT:  9/22/19  
+1.49421227E+01+1.93741698E-02-6.54752781E-06+1.00828610E-09-5.81656529E-14    2
-1.49775648E+04-5.33188211E+01+1.09851986E+00+5.02843927E-02-3.22536137E-05    3
+1.04323043E-08-1.33546250E-12-1.00529442E+04+2.14919206E+01+0.00000000E+00    4
IC3H7CHO                C   4H   8O   1         300.000 5000.000 1394.000      1  !\COMMENT:  9/22/19  
+1.29766920E+01+1.87000663E-02-6.35895549E-06+9.83327930E-10-5.68904057E-14    2
-3.27088179E+04-4.32219468E+01+1.86220420E+00+3.98563193E-02-1.94105801E-05    3
+3.33397221E-09+1.06658598E-13-2.83772520E+04+1.81586444E+01+0.00000000E+00    4
SC4H7OH-I               C   4H   8O   1         300.000 5000.000 1402.000      1  !\COMMENT:  9/25/19  
+1.34330784E+01+1.79508756E-02-6.02080685E-06+9.22260135E-10-5.29997986E-14    2
-2.88426255E+04-4.51691129E+01-6.20160937E-01+5.44765221E-02-4.33619190E-05    3
+1.85775528E-08-3.26546366E-12-2.43092156E+04+2.90306779E+01+0.00000000E+00    4
SC4H7OH-IP              C   4H   7O   1         300.000 5000.000 1404.000      1  !\COMMENT:  9/25/19  
+1.28532722E+01+1.59115633E-02-5.32043943E-06+8.13219296E-10-4.66608023E-14    2
-3.70066328E+03-3.92170407E+01-2.57966648E-01+5.11048685E-02-4.24292949E-05    3
+1.88176967E-08-3.38705165E-12+4.09454265E+02+2.95998265E+01+0.00000000E+00    4
SC4H7OOH-I              C   4H   8O   3         300.000 5000.000 1403.000      1  !\COMMENT:  9/25/19  
+1.89485904E+01+1.74675392E-02-5.84994408E-06+8.95620528E-10-5.14642204E-14    2
-3.92449431E+04-6.75023000E+01-8.92616955E-01+7.21005911E-02-6.44218369E-05    3
+2.95473487E-08-5.37907411E-12-3.32203693E+04+3.60559606E+01+0.00000000E+00    4
SC4H7O-I                C   4H   7O   2         300.000 5000.000 1450.000      1  !\COMMENT:  9/25/19  
+2.00585876E+01+1.40365223E-02-5.05965236E-06+8.13566514E-10-4.83692115E-14    2
-2.25274829E+04-8.08206413E+01+6.05402039E+00+3.22112205E-02-2.60340764E-06    3
-9.99139753E-09+3.44155770E-12-1.63561162E+04-6.89087519E-01+0.00000000E+00    4
IC4H6OH                 C   4H   7O   1         300.000 5000.000 1402.000      1  !\COMMENT:  
+1.53490714E+01+1.38856699E-02-4.56427754E-06+6.90418690E-10-3.93540403E-14    2
-1.20164758E+04-5.55975530E+01-1.46664187E+00+6.03351671E-02-5.43112644E-05    3
+2.49299933E-08-4.52282491E-12-6.95012413E+03+3.20768458E+01+0.00000000E+00    4
IC3H7CO                 C   4H   7O   1         300.000 5000.000 1393.000      1  !\COMMENT:  9/23/19  
+1.25863080E+01+1.65238947E-02-5.61743965E-06+8.68554008E-10-5.02473367E-14    2
-1.37567304E+04-3.94621018E+01+2.57209982E+00+3.53095269E-02-1.66919705E-05    3
+2.44662394E-09+2.33864246E-13-9.83843227E+03+1.59199901E+01+0.00000000E+00    4
IC3H6CHO                C   4H   7O   1         300.000 5000.000 1395.000      1  !\COMMENT:  9/23/19  
+1.24044546E+01+1.66628632E-02-5.66157213E-06+8.75016713E-10-5.06054669E-14    2
-7.58164276E+03-3.66465169E+01+2.21808419E+00+3.64322475E-02-1.83733544E-05    3
+3.52192722E-09-8.37387201E-15-3.65519377E+03+1.94646784E+01+0.00000000E+00    4
TC3H6CHO                C   4H   7O   1         300.000 5000.000 1382.000      1  !\COMMENT:  9/23/19  
+1.28170473E+01+1.63863074E-02-5.58241271E-06+8.64342353E-10-5.00516700E-14    2
-1.33106445E+04-4.19080121E+01+4.10473726E+00+3.17646401E-02-1.35943689E-05    3
+1.36014260E-09+3.48270608E-13-9.76048594E+03+6.69198472E+00+0.00000000E+00    4
IC3H5CHO                C   4H   6O   1         300.000 5000.000 1396.000      1  !\COMMENT:  
+1.33892118E+01+1.39115420E-02-4.75820958E-06+7.38736618E-10-4.28606559E-14    2
-1.97917448E+04-4.60146004E+01+1.09372823E+00+4.43315368E-02-3.41918451E-05    3
+1.39369607E-08-2.33791460E-12-1.56745978E+04+1.94458467E+01+0.00000000E+00    4
IC3H6CO                 C   4H   6O   1         300.000 5000.000 1397.000      1  !\COMMENT:  03/03/95 THERM  
+1.32548232E+01+1.40142787E-02-4.78910215E-06+7.42924342E-10-4.30737566E-14    2
-2.00529779E+04-4.44810221E+01+2.28039055E+00+4.17016989E-02-3.25089661E-05    3
+1.37243419E-08-2.40573132E-12-1.63939712E+04+1.38187714E+01+0.00000000E+00    4
IC3H5CO                 C   4H   5O   1         300.000 5000.000 1396.000      1  !\COMMENT:  
+1.29634401E+01+1.17954996E-02-4.04361488E-06+6.28771516E-10-3.65209867E-14    2
-8.26519462E+02-4.20562575E+01+1.87306990E+00+3.95188508E-02-3.11404053E-05    3
+1.28844447E-08-2.18165308E-12+2.85270691E+03+1.68774016E+01+0.00000000E+00    4
IC3H4CHO-A              C   4H   5O   1         300.000 5000.000 1392.000      1  !\COMMENT:  
+1.41736959E+01+1.09161978E-02-3.69020878E-06+5.69228087E-10-3.29023246E-14    2
-1.92867979E+03-5.02663740E+01+7.64345054E-01+4.45242412E-02-3.61033720E-05    3
+1.48295287E-08-2.43809290E-12+2.44732544E+03+2.08541848E+01+0.00000000E+00    4
!</006_C4_002_IC4H10_HTOXID>
!<006_C4_002_IC4H10_LTOXID>
IC4H8O                  C   4H   8O   1         100.000  5000.000 852.740      1  !\COMMENT:  11/19 THERM  
+1.27742600E+01+1.54858639E-02-1.19899823E-06-1.63389764E-10+2.10586048E-14    2
-2.03983886E+04-4.32365596E+01+1.96926347E+00+3.38140680E-02+2.34751734E-05    3
-6.39483957E-08+3.17656975E-11-1.73792238E+04+1.40677752E+01+0.00000000E+00    4
TC3H6O2CHO              C   4H   7O   3         300.000 5000.000 1386.000      1  !\COMMENT:  8/ 2/95 THERM  
+1.85534443E+01+1.68774389E-02-5.90752965E-06+9.31518085E-10-5.46345187E-14    2
-2.85447191E+04-6.82486667E+01+2.17883383E+00+5.41595832E-02-3.83435886E-05    3
+1.38308104E-08-2.04190147E-12-2.27394154E+04+2.00751264E+01+0.00000000E+00    4
IC3H5O2HCHO             C   4H   7O   3         300.000 5000.000 1387.000      1  !\COMMENT:  8/2/95 THERM  
+2.06288832E+01+1.48625539E-02-5.25305276E-06+8.33772951E-10-4.91277401E-14    2
-2.27589076E+04-7.82962888E+01+2.05984770E+00+5.82331716E-02-4.37672100E-05    3
+1.63249918E-08-2.43462051E-12-1.63496250E+04+2.13687921E+01+0.00000000E+00    4
TC3H6O2HCO              C   4H   7O   3         300.000 5000.000 1387.000      1  !\COMMENT:  8/ 2/95 THERM  
+2.06472678E+01+1.48526500E-02-5.25104875E-06+8.33619219E-10-4.91256069E-14    2
-2.88719869E+04-7.95951389E+01+2.03864428E+00+5.80421003E-02-4.32123528E-05    3
+1.58792094E-08-2.32209543E-12-2.24284673E+04+2.03680990E+01+0.00000000E+00    4
TC3H6OCHO               C   4H   7O   2         300.000 5000.000 1394.000      1  !\COMMENT:  8/25/95 THERM  
+1.70371287E+01+1.54400645E-02-5.28332886E-06+8.21085347E-10-4.76898429E-14    2
-2.75871941E+04-6.37271230E+01+3.70830259E-01+5.38475661E-02-3.82477565E-05    3
+1.32882237E-08-1.79228730E-12-2.18391262E+04+2.58142112E+01+0.00000000E+00    4
IC4H9O2                 C   4H   9O   2         300.000 5000.000 1396.000      1  !\COMMENT:  2/12/20  
+1.65502468E+01+2.03894477E-02-6.95256802E-06+1.07704804E-09-6.23882290E-14    2
-1.63179416E+04-5.86704281E+01+6.64287650E-01+5.92637819E-02-4.42999530E-05    3
+1.77847468E-08-2.97286552E-12-1.09294589E+04+2.61006936E+01+0.00000000E+00    4
TC4H9O2                 C   4H   9O   2         300.000 5000.000 1397.000      1  !\COMMENT:  9/ 6/19  
+1.64403992E+01+2.03443665E-02-6.90545661E-06+1.06633114E-09-6.16257134E-14    2
-2.06885036E+04-6.05439541E+01+1.79239003E+00+5.67672897E-02-4.27700336E-05    3
+1.75928326E-08-3.02813253E-12-1.57527539E+04+1.74575453E+01+0.00000000E+00    4
IC4H8O2H-I              C   4H   9O   2         300.000 5000.000 1398.000      1  !\COMMENT:  9/22/19  
+1.69514886E+01+1.96565122E-02-6.70712507E-06+1.03952009E-09-6.02352953E-14    2
-8.80398976E+03-5.81810331E+01+2.36576125E-01+6.18274658E-02-4.85588184E-05    3
+2.03310238E-08-3.50400054E-12-3.27357731E+03+3.05430182E+01+0.00000000E+00    4
IC4H8O2H-T              C   4H   9O   2         300.000 5000.000 1385.000      1  !\COMMENT:  9/22/19  
+1.58918892E+01+2.06730298E-02-7.08506820E-06+1.10147653E-09-6.39664273E-14    2
-1.09442141E+04-5.20875566E+01+3.07062149E+00+4.48451773E-02-2.18981348E-05    3
+3.80366680E-09+9.33329943E-14-5.89846659E+03+1.88457783E+01+0.00000000E+00    4
TC4H8O2H-I              C   4H   9O   2         300.000 5000.000 1398.000      1  !\COMMENT:  9/22/19  
+1.68352287E+01+1.96158735E-02-6.66131447E-06+1.02898137E-09-5.94821251E-14    2
-1.27892425E+04-6.07060681E+01+1.39863035E+00+5.91711117E-02-4.67927747E-05    3
+1.99945694E-08-3.52767980E-12-7.71921897E+03+2.10553268E+01+0.00000000E+00    4
CC4H8O                  C   4H   8O   1         100.000  5000.000 882.040      1  !\COMMENT:  11/19 THERM  
+9.94106056E+00+1.95445153E-02-3.20216014E-06+2.72555346E-10-1.29897362E-14    2
-1.81943272E+04-2.88134674E+01+2.66099211E+00+1.55575127E-02+6.65037335E-05    3
-9.99737478E-08+4.18806729E-11-1.54707183E+04+1.35540926E+01+0.00000000E+00    4
IC4H8OOH-IO2            C   4H   9O   4         300.000 5000.000 1397.000      1  !\COMMENT:  22/19  
+2.16030250E+01+2.05744232E-02-7.06861366E-06+1.10071529E-09-6.39945980E-14    2
-2.79319407E+04-7.82672725E+01+1.79333344E+00+7.08585563E-02-5.71423408E-05    3
+2.41954633E-08-4.18040646E-12-2.14284369E+04+2.67425141E+01+0.00000000E+00    4
IC4H8OOH-TO2            C   4H   9O   4         300.000 5000.000 1397.000      1  !\COMMENT:  22/19  
+2.14971595E+01+2.05230111E-02-7.01862629E-06+1.08947444E-09-6.31984498E-14    2
-3.19199633E+04-8.08549862E+01+2.88532973E+00+6.85462578E-02-5.59017425E-05    3
+2.41853748E-08-4.27579877E-12-2.58644518E+04+1.75669843E+01+0.00000000E+00    4
TC4H8OOH-IO2            C   4H   9O   4         300.000 5000.000 1397.000      1  !\COMMENT:  22/19  
+2.14971595E+01+2.05230111E-02-7.01862629E-06+1.08947444E-09-6.31984498E-14    2
-3.19199633E+04-8.08549862E+01+2.88532973E+00+6.85462578E-02-5.59017425E-05    3
+2.41853748E-08-4.27579877E-12-2.58644518E+04+1.75669843E+01+0.00000000E+00    4
IC4KETII                C   4H   8O   3         300.000 5000.000 1396.000      1  !\COMMENT:  9/22/19  
+1.80532391E+01+1.88411210E-02-6.45472857E-06+1.00330789E-09-5.82612587E-14    2
-4.39462527E+04-6.43254899E+01+2.90712469E+00+5.18272292E-02-3.27937625E-05    3
+1.00565978E-08-1.16478570E-12-3.84811883E+04+1.78100760E+01+0.00000000E+00    4
IC4KETIT                C   4H   8O   3         300.000 5000.000 1388.000      1  !\COMMENT:  9/22/19  
+2.18540247E+01+1.63159801E-02-5.74387588E-06+9.09404654E-10-5.34954586E-14    2
-4.69965758E+04-8.73908175E+01+2.49840271E-01+6.82139739E-02-5.34836261E-05    3
+2.09168011E-08-3.27534096E-12-3.96942865E+04+2.80367630E+01+0.00000000E+00    4
TIC4H7Q2-I              C   4H   9O   4         300.000 5000.000 1399.000      1  !\COMMENT:  9/22/19  
+2.18907783E+01+1.97980385E-02-6.77622540E-06+1.05244937E-09-6.10758470E-14    2
-2.40197593E+04-8.03198120E+01+2.51722049E+00+7.08465550E-02-5.97742700E-05    3
+2.64959462E-08-4.75554291E-12-1.78351196E+04+2.17330572E+01+0.00000000E+00    4
IIC4H7Q2-I              C   4H   9O   4         300.000 5000.000 1399.000      1  !\COMMENT:  9/22/19  
+2.19675802E+01+1.98626972E-02-6.82817963E-06+1.06372042E-09-6.18623690E-14    2
-2.00151718E+04-7.82483264E+01+1.38028011E+00+7.33737301E-02-6.14052686E-05    3
+2.67722991E-08-4.72150490E-12-1.33923032E+04+3.04212014E+01+0.00000000E+00    4
IIC4H7Q2-T              C   4H   9O   4         300.000 5000.000 1379.000      1  !\COMMENT:  9/22/19  
+2.18350589E+01+2.04316457E-02-7.12958582E-06+1.12205108E-09-6.57258116E-14    2
-2.27472121E+04-7.79937167E+01+4.05162864E+00+5.52104766E-02-2.96323166E-05    3
+5.83207271E-09+7.32315096E-15-1.59531744E+04+1.98176067E+01+0.00000000E+00    4
IC4H7OOH                C   4H   8O   2         300.000 5000.000 1425.000      1  !\COMMENT:  21/08/19 THERM  
+1.44778130E+01+2.00176051E-02-6.38000134E-06+9.43456882E-10-5.28823593E-14    2
-1.67207530E+04-4.61591612E+01-4.17611045E-01+5.77650805E-02-4.27135576E-05    3
+1.66549177E-08-2.61827018E-12-1.19563554E+04+3.26001977E+01+0.00000000E+00    4
IC4H9O2H                C   4H  10O   2         300.000 5000.000 1397.000      1  !\COMMENT:  9/22/19  
+1.75257913E+01+2.16957960E-02-7.40610196E-06+1.14817328E-09-6.65439785E-14    2
-3.39329222E+04-6.47706239E+01-1.40252512E-01+6.53579059E-02-4.97668595E-05    3
+2.02567164E-08-3.41557368E-12-2.79928203E+04+2.93312681E+01+0.00000000E+00    4
TC4H9O2H                C   4H  10O   2         300.000 5000.000 1397.000      1  !\COMMENT:  9/22/19  
+1.74091563E+01+2.16498694E-02-7.35726095E-06+1.13703858E-09-6.57512161E-14    2
-3.79169220E+04-6.66008499E+01+1.04822320E+00+6.25767968E-02-4.78095308E-05    3
+1.97968913E-08-3.41101635E-12-3.24422541E+04+2.04122472E+01+0.00000000E+00    4
!</006_C4_002_IC4H10_LTOXID>
!<006_C4_002_IC4H10_PYROSPEC>
IC4H10                  C   4H  10              300.000 5000.000 1397.000      1  !\COMMENT:  8/12/15  
+1.26422737E+01+2.14133551E-02-7.26711536E-06+1.12207226E-09-6.48434177E-14    2
-2.28293782E+04-4.66059659E+01-1.07413829E+00+5.24618320E-02-3.42407949E-05    3
+1.18817533E-08-1.73238254E-12-1.79218932E+04+2.74851665E+01+0.00000000E+00    4
IC4H9                   C   4H   9              300.000 5000.000 1396.000      1  !\COMMENT:  10/ 4/19  
+1.21140464E+01+1.93954115E-02-6.58728459E-06+1.01750858E-09-5.88134259E-14    2
+2.64410350E+03-4.00992454E+01+5.58050275E-02+4.80008922E-02-3.34035042E-05    3
+1.28484291E-08-2.11310293E-12+6.86745218E+03+2.46372139E+01+0.00000000E+00    4
TC4H9                   C   4H   9              300.000 5000.000 1381.000      1  !\COMMENT:  9/13/19  
+1.07073047E+01+2.06651857E-02-7.04353974E-06+1.09075877E-09-6.31649068E-14    2
+3.35244576E+02-3.21520645E+01+1.98280167E+00+3.30743920E-02-8.97503566E-06    3
-2.53990889E-09+1.26572569E-12+4.21272775E+03+1.76148184E+01+0.00000000E+00    4
!</006_C4_002_IC4H10_PYROSPEC>
!<006_C4_003_IC4H8_LTOXID>
IC4H7O2                 C   4H   7O   2         300.000 5000.000 1400.000      1  !\COMMENT: NL UPDATED 09/02/2019  8/26/19  
+1.46985770E+01+1.63053754E-02-5.42530561E-06+8.26739426E-10-4.73443541E-14    2
-1.17858643E+02-4.50639360E+01+4.15084299E+00+3.94752452E-02-2.41391105E-05    3
+7.35785373E-09-8.62734111E-13+3.66398034E+03+1.20572678E+01+0.00000000E+00    4
IC4H6OOH-I              C   4H   7O   2         300.000 5000.000 1405.000      1  !\COMMENT:  20/19 THERM  
+1.59806985E+01+1.59781407E-02-5.29783783E-06+8.05692146E-10-4.60836172E-14    2
+6.62141140E+02-5.42493681E+01-1.31470525E+00+6.26867271E-02-5.42175698E-05    3
+2.41626850E-08-4.29112187E-12+5.98065597E+03+3.63048635E+01+0.00000000E+00    4
CCYCCOOC-T1             C   4H   7O   2         300.000 5000.000 1394.000      1  !\COMMENT:  THERM  
+1.68269657E+01+1.64471921E-02-5.63767184E-06+8.78001611E-10-5.10959632E-14    2
-3.65710841E+03-6.74096786E+01-5.29767923E+00+6.65082201E-02-4.67054235E-05    3
+1.51029775E-08-1.74322091E-12+3.97935712E+03+5.16412476E+01+0.00000000E+00    4
C2CYCOOC-I1             C   4H   7O   2         300.000 5000.000 1367.000      1  !\COMMENT: NL UPDATED 09/02/2019  RMG THERM  
+1.87629973E+01+1.50367878E-02-5.38017210E-06+8.60853071E-10-5.10054654E-14    2
+8.73336309E+03-7.56880157E+01+1.27587809E+00+5.28857775E-02-3.71879366E-05    3
+1.40170234E-08-2.46252972E-12+1.51755285E+04+1.94581533E+01+0.00000000E+00    4
CCYCCOOC-I2             C   4H   7O   2         300.000 5000.000 1398.000      1  !\COMMENT:  L 2/00  
+1.63388791E+01+1.65879474E-02-5.61829108E-06+8.67331033E-10-5.01476782E-14    2
+6.66946988E+03-6.40322040E+01-4.55772603E+00+7.10221387E-02-6.05228430E-05    3
+2.61773944E-08-4.51390528E-12+1.32922215E+04+4.60828737E+01+0.00000000E+00    4
IC3H5OOCH2              C   4H   7O   2         300.000 5000.000 1396.000      1  !\COMMENT:  THERM  9/12/19  
+1.19659532E+01+1.88149897E-02-6.32218756E-06+9.69163065E-10-5.57099430E-14    2
+6.90000073E+03-2.90610993E+01+4.32470732E+00+3.64907235E-02-2.30507078E-05    3
+8.69026260E-09-1.48780775E-12+9.70163890E+03+1.22549044E+01+0.00000000E+00    4
CHOIC3H6O               C   4H   7O   2         300.000 5000.000 1386.000      1  !\COMMENT:  L 2/00  
+1.55511970E+01+1.67360034E-02-5.73573457E-06+8.92095191E-10-5.18351848E-14    2
-2.50674335E+04-5.23215658E+01+2.55559437E-01+5.22086026E-02-3.72283766E-05    3
+1.36714420E-08-2.05638885E-12-1.97284649E+04+2.99210251E+01+0.00000000E+00    4
CVCYCCOC                C   4H   6O   1         300.000 5000.000 1397.000      1  !\COMMENT:  L 2/00  
+1.14363523E+01+1.63250968E-02-5.57146218E-06+8.63795613E-10-5.00701899E-14    2
-5.44653450E+03-3.87179379E+01-2.45566808E+00+4.88377067E-02-3.46186324E-05    3
+1.26590643E-08-1.88737988E-12-6.43460880E+02+3.58434061E+01+0.00000000E+00    4
CCYC2OCO                C   4H   7O   2         300.000 5000.000 1401.000      1  !\COMMENT:  L 2/00  
+1.64352871E+01+1.65843210E-02-5.71790511E-06+8.92586562E-10-5.19865043E-14    2
-1.60938498E+04-5.96946106E+01-2.97381263E+00+6.75615160E-02-5.79901709E-05    3
+2.55213006E-08-4.49991674E-12-9.93607156E+03+4.25127997E+01+0.00000000E+00    4
CCYCCO-T1               C   3H   5O   1         300.000 5000.000 1389.000      1  !\COMMENT:  L 2/00  
+1.03394781E+01+1.15180335E-02-3.87496644E-06+5.95744364E-10-3.43539552E-14    2
+7.17658970E+03-2.89687593E+01-1.39311392E+00+3.81789194E-02-2.62316288E-05    3
+8.74877238E-09-1.11296763E-12+1.12534953E+04+3.41877003E+01+0.00000000E+00    4
IC4H7O                  C   4H   7O   1         300.000 5000.000 1386.000      1  !\COMMENT:  4/ 3/ 0 THERM  
+1.33457615E+01+1.61218588E-02-5.44376403E-06+8.38199374E-10-4.83608280E-14    2
+6.11443644E+02-4.36818838E+01+1.74700687E+00+4.07783436E-02-2.44750243E-05    3
+7.06502958E-09-7.51570589E-13+4.86979233E+03+1.94535999E+01+0.00000000E+00    4
IC4H7OOCH3              C   5H  10O   2         300.000 5000.000 1386.000      1  !\COMMENT:  
+1.95896715E+01+2.31057369E-02-8.02911330E-06+1.25969946E-09-7.36169360E-14    2
-1.80069088E+04-7.34192482E+01+1.26784161E+00+6.82442475E-02-5.30807931E-05    3
+2.27496198E-08-4.11475065E-12-1.16767937E+04+2.44900544E+01+0.00000000E+00    4
IC4H7OOIC4H7            C   8H  14O   2         300.000 5000.000 1390.000      1  !\COMMENT:  
+2.80447245E+01+3.27505220E-02-1.13220177E-05+1.77027767E-09-1.03211988E-13    2
-1.72683337E+04-1.15134796E+02-2.07881710E-01+1.04075647E-01-8.33973077E-05    3
+3.60897624E-08-6.47906520E-12-7.79062693E+03+3.50446555E+01+0.00000000E+00    4
IC4H7-I1OO              C   4H   7O   2         100.000 5000.000 1100.230      1  !\COMMENT:  
+9.07244672E+00+2.64984490E-02-1.09301959E-05+2.00162078E-09-1.37298941E-13    2
+2.61873238E+03-1.56049688E+01+1.56915814E+00+5.37773699E-02-4.81208649E-05    3
+2.45366578E-08-5.25781615E-12+4.26980472E+03+2.13107866E+01+0.00000000E+00    4
IC4H7O-1                C   4H   7O   1         100.000 5000.000 1809.650      1  !\COMMENT:  
+6.40845942E+00+2.49381769E-02-8.78182138E-06+1.14304231E-09-5.46860977E-14    2
+3.12870222E+03-1.34988508E+00+8.20769813E-01+5.08043783E-02-4.14247231E-05    3
+1.72955367E-08-2.85626122E-12+2.93802530E+03+2.28072197E+01+0.00000000E+00    4
IC4H7CO                 C   5H   7O   1         300.000 5000.000 1372.000      1  !\COMMENT:  8/ 9/19  
+1.81541506E+01+1.55421664E-02-5.55190518E-06+8.87389891E-10-5.25397699E-14    2
-2.79313191E+03-7.00991690E+01-6.02805120E-01+5.53889357E-02-3.61990198E-05    3
+1.08474598E-08-1.16630773E-12+4.08121058E+03+3.19888242E+01+0.00000000E+00    4
IC4H7CHO-A              C   5H   7O   1         300.000 5000.000 1382.000      1  !\COMMENT:  8/ 9/19  
+1.89927555E+01+1.52188529E-02-5.43214729E-06+8.67813802E-10-5.13634100E-14    2
-3.83952415E+03-7.65641406E+01-2.37441388E+00+6.55704288E-02-5.07845332E-05    3
+1.94836931E-08-2.99456851E-12+3.49953340E+03+3.79770201E+01+0.00000000E+00    4
IC4YAA                  C   4H   4O   2         100.000 5000.000 2209.560      1  !\COMMENT:  
+1.41981726E+01+1.65996832E-02-9.87583982E-06+1.98570617E-09-1.37820223E-13    2
-3.00593106E+04-4.96187050E+01+2.85658537E+00+3.71315035E-02-2.38142211E-05    3
+6.19117782E-09-6.13646416E-13-2.50473205E+04+1.40894478E+01+0.00000000E+00    4
IC4YAA-R                C   4H   3O   2         100.000  5000.000 746.960      1  !\COMMENT:  
+6.17912551E+00+2.59813934E-02-1.52670682E-05+3.16692137E-09-2.29097063E-13    2
-6.16009203E+03-9.87492840E-01+1.56757905E+00+6.06070014E-02-1.04742394E-04    3
+1.00823056E-07-3.88707836E-11-5.74819892E+03+1.80607356E+01+0.00000000E+00    4
OVCC(VC)COOH            C   4H   6N   0O   3    298.000 5000.000 1188.270      1  !\COMMENT:  201907  
+1.22538709E+01+2.05997480E-02-7.93045667E-06+1.42102700E-09-9.66114709E-14    2
-2.74824945E+04-2.86733076E+01+1.19810105E+00+5.88300370E-02-5.73499724E-05    3
+2.96922175E-08-6.12883484E-12-2.49294986E+04+2.62615568E+01+0.00000000E+00    4
OVCC(VC)COJ             C   4H   5N   0O   2    298.000 5000.000 1359.890      1  !\COMMENT:  201907  
+1.16375363E+01+1.94453981E-02-8.51370490E-06+1.67007193E-09-1.21180238E-13    2
-9.82510880E+03-3.10978640E+01+5.66255554E+00+3.09901345E-02-1.39408583E-05    3
+5.56576321E-10+7.88818668E-13-7.71956584E+03+1.48661471E+00+0.00000000E+00    4
CVC(COOJ)COOH           C   4H   7O   4         300.000 5000.000 1396.000      1  !\COMMENT:  19 THERM  
+2.05693525E+01+1.61361787E-02-5.41230237E-06+8.30438953E-10-4.78223583E-14    2
-1.06790137E+04-7.21159970E+01+3.33941884E-01+6.80588785E-02-5.67396297E-05    3
+2.39522852E-08-4.03033990E-12-4.20871930E+03+3.47589530E+01+0.00000000E+00    4
IC4QA-AOJ               C   4H   7N   0O   3    298.000 5000.000 1354.050      1  !\COMMENT:  201907  
+1.47661285E+01+2.60086280E-02-1.15940233E-05+2.30187864E-09-1.68433886E-13    2
-7.43878376E+03-4.55257815E+01+3.62743070E+00+4.90249450E-02-2.50052050E-05    3
+2.60292421E-09+9.66410957E-13-3.64403586E+03+1.47200572E+01+0.00000000E+00    4
C4H5-2C2H               C   6H   6              300.000 5000.000 1392.000      1  !\COMMENT:  11/ 6/18 THERM  
+1.51418894E+01+1.53451745E-02-5.33604163E-06+8.37648226E-10-4.89739255E-14    2
+3.25198482E+04-5.51785698E+01-5.37624545E-01+5.68526169E-02-5.05423991E-05    3
+2.47779427E-08-5.12990122E-12+3.76156523E+04+2.75815403E+01+0.00000000E+00    4
CHCCH2CH2CHCH2          C   6H   8              300.000 5000.000 1393.000      1  !\COMMENT:  18 THERM  
+1.58986683E+01+1.94296840E-02-6.66342364E-06+1.03635152E-09-6.02003473E-14    2
+2.21782846E+04-5.68810732E+01+6.87646296E-01+5.47687715E-02-3.83961688E-05    3
+1.41935352E-08-2.18610547E-12+2.75168752E+04+2.49416913E+01+0.00000000E+00    4
CH2CCHCH2CHCH2          C   6H   8              300.000 5000.000 1379.000      1  !\COMMENT:  18 THERM  
+1.58520129E+01+1.97066390E-02-6.90722981E-06+1.08998926E-09-6.39582431E-14    2
+2.22042203E+04-5.71482464E+01+4.75032479E-01+5.61981818E-02-4.40031144E-05    3
+2.07777749E-08-4.49682996E-12+2.77606909E+04+2.57614601E+01+0.00000000E+00    4
!</006_C4_003_IC4H8_LTOXID>
!<006_C4_003_IC4H8_PYROSPEC>
IC4H8                   C   4H   8              300.000 5000.000 1392.000      1  !\COMMENT:  8/12/15  
+1.11444028E+01+1.81609265E-02-6.17791116E-06+9.55481871E-10-5.52826092E-14    2
-7.84024684E+03-3.68508829E+01+5.72478139E-02+4.17768938E-02-2.49095729E-05    3
+7.54294402E-09-9.23202212E-13-3.72166259E+03+2.35698905E+01+0.00000000E+00    4
IC4H7                   C   4H   7O   0         298.000 3000.000 1000.000      1  !\COMMENT:  
+3.82412534E+00+2.95960754E-02-1.46407966E-05+3.52663060E-09-3.35051666E-13    2
+1.41960801E+04+4.75160803E+00-1.75459721E+00+4.92910718E-02-4.04373485E-05    3
+1.83479315E-08-3.47607453E-12+1.54490344E+04+3.23361598E+01+0.00000000E+00    4
IC4H7-I1                C   4H   7              300.000 5000.000 1396.000      1  !\COMMENT:  5/13/15  
+1.11158752E+01+1.55127192E-02-5.23769366E-06+8.05998394E-10-4.64703390E-14    2
+2.19488297E+04-3.41440480E+01+9.12464579E-01+3.88654394E-02-2.57575714E-05    3
+9.07760026E-09-1.33946902E-12+2.55635553E+04+2.08634918E+01+0.00000000E+00    4
!</006_C4_003_IC4H8_PYROSPEC>
!<006_C4_004_C4H8-1_LTOXID>
SC3H5CHO                C   4H   6O   1         300.000 5000.000 1396.000      1  !\COMMENT:  
+1.33892118E+01+1.39115420E-02-4.75820958E-06+7.38736618E-10-4.28606559E-14    2
-1.97917448E+04-4.60146004E+01+1.09372823E+00+4.43315368E-02-3.41918451E-05    3
+1.39369607E-08-2.33791460E-12-1.56745978E+04+1.94458467E+01+0.00000000E+00    4
SC3H5CO                 C   4H   5O   1         300.000 5000.000 1396.000      1  !\COMMENT:  
+1.29925654E+01+1.22140721E-02-4.19305277E-06+6.52697685E-10-3.79407376E-14    2
-2.74782380E+03-4.51092470E+01+7.76401404E-01+4.26828436E-02-3.37881191E-05    3
+1.39128174E-08-2.33331638E-12+1.29903132E+03+1.98102013E+01+0.00000000E+00    4
AC3H5OCH2               C   4H   7O   1         300.000 5000.000 1397.000      1  !\COMMENT:  9/ 8/14  
+1.19880368E+01+1.70263516E-02-5.78617265E-06+8.94150465E-10-5.16994613E-14    2
+3.48367473E+03-3.35860630E+01+1.20089076E+00+4.24760987E-02-2.94114641E-05    3
+1.11824860E-08-1.81309530E-12+7.26792055E+03+2.43628654E+01+0.00000000E+00    4
C4H7O1-4                C   4H   7O   1         300.000 5000.000 1388.000      1  !\COMMENT:  3/30/16  
+1.33251126E+01+1.65057558E-02-5.65235890E-06+8.78319847E-10-5.09914580E-14    2
+1.91281414E+03-4.28181479E+01+2.44895430E+00+3.69423519E-02-1.77510852E-05    3
+2.64537530E-09+2.43666218E-13+6.16385921E+03+1.73174889E+01+0.00000000E+00    4
C4H7O2-1                C   4H   7O   1         300.000 5000.000 1684.000      1  !\COMMENT:  9/ 8/14  
+1.12685690E+01+2.01724820E-02-7.41925667E-06+1.21275519E-09-7.30115348E-14    2
+2.13876442E+03-3.15208064E+01+5.16434924E+00+2.53427725E-02-1.39669041E-06    3
-6.00713944E-09+1.76696879E-12+5.03210693E+03+4.37441148E+00+0.00000000E+00    4
SC3H5OCH2-1             C   4H   7O   1         300.000 5000.000 1382.000      1  !\COMMENT:  
+1.47022035E+01+1.55342107E-02-5.45701052E-06+8.62544885E-10-5.06734446E-14    2
+1.81294800E+03-5.05120353E+01+2.35694446E-01+4.67367652E-02-3.04880689E-05    3
+9.75216148E-09-1.23281228E-12+7.11668364E+03+2.81378517E+01+0.00000000E+00    4
C4H71-1O2               C   4H   7O   2         300.000 5000.000 1390.000      1  !\COMMENT:  9/29/15  
+1.63738534E+01+1.62685376E-02-5.62192103E-06+8.78982520E-10-5.12510706E-14    2
-1.06318473E+03-5.69005716E+01+2.02223104E+00+4.85577506E-02-3.30293697E-05    3
+1.13406677E-08-1.57078109E-12+4.04143594E+03+2.06106646E+01+0.00000000E+00    4
C4H71-2O2               C   4H   7O   2         300.000 5000.000 1394.000      1  !\COMMENT:  9/29/15  
+1.63565639E+01+1.61768136E-02-5.56610316E-06+8.67700997E-10-5.04886444E-14    2
-3.40245466E+03-5.75260769E+01+1.42459973E+00+5.20547601E-02-3.89440869E-05    3
+1.51726193E-08-2.42611664E-12+1.68854104E+03+2.23230947E+01+0.00000000E+00    4
C4H71-3O2               C   4H   7O   2         300.000 5000.000 1401.000      1  !\COMMENT:  17/19  
+1.47881374E+01+1.70231060E-02-5.75100709E-06+8.85448775E-10-5.10732118E-14    2
-4.97113372E+02-4.65954986E+01+2.27186470E+00+4.53353777E-02-2.97559586E-05    3
+9.93541856E-09-1.32780518E-12+3.91789459E+03+2.09113684E+01+0.00000000E+00    4
C4H72-1O2               C   4H   7O   2         300.000 5000.000 1391.000      1  !\COMMENT:  17/19  
+1.49133658E+01+1.68566945E-02-5.68505081E-06+8.74627174E-10-5.04330107E-14    2
+4.66363025E+01-4.75165847E+01+1.29712744E+00+4.82156354E-02-3.30645624E-05    3
+1.16680269E-08-1.67383807E-12+4.80097907E+03+2.57387128E+01+0.00000000E+00    4
C4H71-4O2               C   4H   7O   2         300.000 5000.000 1390.000      1  !\COMMENT:  9/25/15  
+1.50240251E+01+1.72860962E-02-5.94297061E-06+9.25861430E-10-5.38461748E-14    2
+1.92460667E+02-4.85941022E+01+2.09042625E+00+4.57130080E-02-2.94815830E-05    3
+9.69604853E-09-1.30061388E-12+4.88932667E+03+2.15456077E+01+0.00000000E+00    4
C4H61OOH4-3O2           C   4H   7O   4         300.000 5000.000 1395.000      1  !\COMMENT:  19  
+1.92129866E+01+1.80533797E-02-6.22644844E-06+9.72185617E-10-5.66311792E-14    2
-1.17228340E+04-6.38124953E+01+2.96908603E+00+5.52680431E-02-3.85071732E-05    3
+1.35964918E-08-1.93740519E-12-6.02696693E+03+2.36558653E+01+0.00000000E+00    4
C4H61KET43              C   4H   6O   3         300.000 5000.000 1687.000      1  !\COMMENT:  17/19  
+1.93400193E+01+1.52280645E-02-5.76749959E-06+9.61281722E-10-5.86603392E-14    2
-2.60569184E+04-7.24582398E+01+1.97344949E-01+5.98353250E-02-4.31206916E-05    3
+1.43394930E-08-1.79143988E-12-1.98132694E+04+2.97843447E+01+0.00000000E+00    4
C4H61KET43O             C   4H   5O   2         300.000 5000.000 1576.000      1  !\COMMENT: COPIED FROM C4H61KET34O  17/19  
+1.40297317E+01+1.40503932E-02-4.96021975E-06+7.86557797E-10-4.63116539E-14    2
-1.05436332E+04-4.31732706E+01+8.19196692E+00+1.50440855E-02+8.95205463E-06    3
-1.21031469E-08+3.22361516E-12-7.20905947E+03-7.25996721E+00+0.00000000E+00    4
C4H61-3OOH4             C   4H   7O   2         300.000 5000.000 1386.000      1  !\COMMENT:  
+1.68744844E+01+1.56488910E-02-5.46061738E-06+8.59386003E-10-5.03396686E-14    2
+7.26846315E+02-5.99891572E+01+9.87401421E-01+5.18591379E-02-3.67576063E-05    3
+1.30998708E-08-1.88471106E-12+6.32645285E+03+2.56429879E+01+0.00000000E+00    4
C4H6O1-3OOH4            C   4H   7O   3         300.000 5000.000 1386.000      1  !\COMMENT:  
+1.95456291E+01+1.60358540E-02-5.61768950E-06+8.86341914E-10-5.20072732E-14    2
-1.12679434E+04-6.99490153E+01+3.83045773E+00+5.07388403E-02-3.42226447E-05    3
+1.13486298E-08-1.48529245E-12-5.61786232E+03+1.51509867E+01+0.00000000E+00    4
C4H6O2-1OOH4            C   4H   7O   3         300.000 5000.000 1364.000      1  !\COMMENT:  
+2.05164800E+01+1.55727845E-02-5.54197222E-06+8.83592649E-10-5.22241946E-14    2
-9.30030707E+03-7.46630628E+01+5.38344712E+00+4.47089832E-02-2.43630482E-05    3
+5.07835349E-09-1.20805939E-13-3.40711224E+03+8.84731441E+00+0.00000000E+00    4
C4H71-3OOCH3            C   5H  10O   2         300.000 5000.000 1387.000      1  !\COMMENT:  
+2.12299326E+01+2.07003584E-02-6.99464238E-06+1.07836941E-09-6.22999849E-14    2
-1.85005682E+04-8.53499854E+01-5.42404662E-01+7.51511469E-02-6.00684679E-05    3
+2.49701271E-08-4.22319878E-12-1.13061371E+04+3.02981962E+01+0.00000000E+00    4
C4H72-1OOCH3            C   5H  10O   2         300.000 5000.000 1382.000      1  !\COMMENT:  
+1.92914755E+01+2.34475159E-02-8.16713690E-06+1.28338262E-09-7.50837828E-14    2
-1.72688938E+04-7.16509708E+01+2.44675386E+00+6.21430218E-02-4.39326296E-05    3
+1.72567499E-08-2.94950711E-12-1.11431755E+04+1.94028997E+01+0.00000000E+00    4
!</006_C4_004_C4H8-1_LTOXID>
!<006_C4_004_C4H8-1_PYROSPEC>
C4H8-1                  C   4H   8              300.000 5000.000 1388.000      1  !\COMMENT:  
+1.10189295E+01+1.82714177E-02-6.21801907E-06+9.62038611E-10-5.56791341E-14    2
-5.80998818E+03-3.47942287E+01+1.62599556E-01+4.01052746E-02-2.18038592E-05    3
+5.47070727E-09-4.54073315E-13-1.65402601E+03+2.48169258E+01+0.00000000E+00    4
C4H71-1                 C   4H   7              298.150 2000.000 1000.000      1  !\COMMENT: CWZ ADDED FROM YL CALCULATION  
+4.93165379E+00+2.62974295E-02-1.16478367E-05+2.24008697E-09-1.22866440E-13    2
+2.68061697E+04+1.40495737E+00+1.73186779E+00+3.50026587E-02-1.85648084E-05    3
+2.75748675E-09+7.71262301E-13+2.76508226E+04+1.78655539E+01+0.00000000E+00    4
C4H71-2                 C   4H   7              298.150 2000.000 1000.000      1  !\COMMENT: CWZ ADDED FROM YL CALCULATION  
+4.57642739E+00+2.64291321E-02-1.13345708E-05+1.98119158E-09-6.72515039E-14    2
+2.51643094E+04+3.76340541E+00+1.82636932E+00+3.22499538E-02-1.22966874E-05    3
-2.55680795E-09+2.36210103E-12+2.59732915E+04+1.83256985E+01+0.00000000E+00    4
C4H71-3                 C   4H   7              298.150 2000.000 1000.000      1  !\COMMENT: CWZ ADDED FROM YL CALCULATION  
+4.46811308E+00+2.74302155E-02-1.21179861E-05+2.27424125E-09-1.08909321E-13    2
+1.32020300E+04+2.39088817E+00+2.79155108E-01+3.80223852E-02-1.87607474E-05    3
+5.39086588E-10+1.86579489E-12+1.43480047E+04+2.41411045E+01+0.00000000E+00    4
C4H71-4                 C   4H   7              298.150 2000.000 1000.000      1  !\COMMENT: CWZ ADDED FROM YL CALCULATION  
+4.56421553E+00+2.67119686E-02-1.18632878E-05+2.28460254E-09-1.23630137E-13    2
+2.19202298E+04+4.77458878E+00+4.36415887E-01+3.87310525E-02-2.31537417E-05    3
+5.31945712E-09+2.40684882E-13+2.29703955E+04+2.58118647E+01+0.00000000E+00    4
C4H6-1                  C   4H   6              298.150 2000.000 1000.000      1  !\COMMENT: CWZ ADDED FROM YL CALCULATION  
+3.94365744E+00+2.61885493E-02-1.30711417E-05+3.18676492E-09-3.05127218E-13    2
+1.76368506E+04+4.59598196E+00-1.29199411E-01+4.22021279E-02-3.66747365E-05    3
+1.86446460E-08-4.10013530E-12+1.84653144E+04+2.43146241E+01+0.00000000E+00    4
C4H5-1                  C   4H   5              300.000 5000.000 2003.000      1  !\COMMENT:  YS ESTIMATED BY THERM,10/10/2018  10/ 5/18  
+8.47780057E+00+1.43699219E-02-5.27582154E-06+8.61357730E-10-5.18125875E-14    2
+5.65286506E+04-1.82649849E+01+4.51484230E+00+1.74101796E-02-8.18118776E-07    3
-4.12777800E-09+1.19581766E-12+5.84585575E+04+5.17499630E+00+0.00000000E+00    4
C4H5-3                  C   4H   5              300.000 5000.000 1362.000      1  !\COMMENT:  YS ESTIMATED BY THERM,10/10/2018  10/ 5/18  
+9.13335018E+00+1.29442100E-02-4.53861234E-06+7.16364768E-10-4.20404125E-14    2
+3.84997196E+04-2.13285995E+01+3.57005076E+00+1.86431135E-02-1.79562593E-06    3
-3.93015052E-09+1.25195026E-12+4.12653822E+04+1.13140616E+01+0.00000000E+00    4
C3H4O1-2                C   3H   4O   1         300.000 5000.000 1392.000      1  !\AUTHOR: YS CALCULATED BY THERM,10/10/2018  10/10/18 THERM  
+1.06504553E+01+9.79338636E-03-3.41620321E-06+5.37520677E-10-3.14813318E-14    2
-3.35826468E+02-3.46444834E+01+4.34560074E-01+3.25502219E-02-2.21414898E-05    3
+7.25174896E-09-9.07264863E-13+3.28581956E+03+2.05528232E+01+0.00000000E+00    4
C4H5-4                  C   4H   5              300.000 5000.000 1407.000      1  !\COMMENT:  YS ESTIMATED BY THERM,10/10/2018  10/ 4/18 THERM  
+7.59530549E+00+5.79255043E-03-1.45157337E-06+3.19809815E-10-2.73409885E-14    2
+4.37515448E+04-1.51103811E+01+3.07854462E+00+1.48192757E-02-8.42524068E-06    3
+2.87779273E-09-4.10965581E-13+4.55633669E+04+9.83557824E+00+0.00000000E+00    4
!</006_C4_004_C4H8-1_PYROSPEC>
!<006_C4_005_C4H8-2_LTOXID>
C4H72-2O2               C   4H   7O   2         300.000 5000.000 1390.000      1  !\COMMENT:  9/29/15  
+1.63301022E+01+1.60698895E-02-5.50238293E-06+8.55098973E-10-4.96517196E-14    2
-4.70039715E+03-5.78736400E+01+2.49537080E+00+4.75680882E-02-3.26452548E-05    3
+1.14069694E-08-1.61494862E-12+1.76383849E+02+1.67027189E+01+0.00000000E+00    4
!</006_C4_005_C4H8-2_LTOXID>
!<006_C4_005_C4H8-2_PYROSPEC>
C4H8-2                  C   4H   8              300.000 5000.000 1383.000      1  !\COMMENT:  8/12/15  
+1.08652083E+01+1.84123129E-02-6.26886673E-06+9.70205962E-10-5.61638967E-14    2
-7.09625867E+03-3.51547481E+01+1.30795510E+00+3.53136624E-02-1.51866126E-05    3
+1.64112363E-09+3.44257620E-13-3.19767852E+03+1.81594717E+01+0.00000000E+00    4
C4H72-2                 C   4H   7              298.150 2000.000 1000.000      1  !\COMMENT: CWZ ADDED   
+4.37426341E+00+2.57363050E-02-1.00546557E-05+1.27639840E-09+6.13336241E-14    2
+2.40972649E+04+4.63882080E+00+3.87261475E+00+1.94663362E-02+1.17651426E-05    3
-2.15466972E-08+7.83624839E-12+2.46114228E+04+9.12812646E+00+0.00000000E+00    4
!</006_C4_005_C4H8-2_PYROSPEC>
!<006_C4_006_SC4H9OH_LTOXID>
SC4H8OH-1O2             C   4H   9O   3         300.000 5000.000 1405.000      1  !\COMMENT:  28/19  
+1.88547090E+01+2.02217653E-02-6.82328766E-06+1.04961552E-09-6.05032676E-14    2
-3.65721162E+04-6.59105449E+01+1.47037864E+00+6.38295256E-02-4.92333916E-05    3
+1.99704964E-08-3.30499356E-12-3.08602292E+04+2.63462505E+01+0.00000000E+00    4
SC4H8OH-3O2             C   4H   9O   3         300.000 5000.000 1417.000      1  !\COMMENT:  
+1.93082953E+01+1.92156764E-02-6.34250732E-06+9.60912935E-10-5.47939937E-14    2
-3.84370805E+04-6.88887622E+01+1.78918281E+00+6.62988026E-02-5.52280656E-05    3
+2.40247962E-08-4.18762027E-12-3.30428157E+04+2.28885942E+01+0.00000000E+00    4
PQC4H8OS                C   4H   9O   3         300.000 5000.000 1403.000      1  !\COMMENT:  28/19  
+1.99993833E+01+1.96391125E-02-6.70755815E-06+1.04036085E-09-6.03187960E-14    2
-2.71257575E+04-7.31284601E+01+2.68979886E+00+6.10664073E-02-4.46910607E-05    3
+1.68939056E-08-2.59692346E-12-2.12460925E+04+1.94271757E+01+0.00000000E+00    4
PQC4H7OHS-3             C   4H   9O   3         300.000 5000.000 1404.000      1  !\COMMENT:  19  
+1.89703648E+01+1.96512375E-02-6.61522830E-06+1.01590849E-09-5.84889733E-14    2
-2.92876345E+04-6.40682635E+01+3.14058820E+00+5.94343278E-02-4.55414505E-05    3
+1.85507067E-08-3.10109441E-12-2.40765022E+04+1.99412365E+01+0.00000000E+00    4
SQC4H7OHS-4             C   4H   9O   3         300.000 5000.000 1414.000      1  !\COMMENT:  
+2.06664415E+01+1.78772156E-02-5.93193686E-06+9.02005813E-10-5.15691990E-14    2
-3.04132233E+04-7.44595459E+01+3.37952725E+00+6.50949152E-02-5.59109752E-05    3
+2.49644089E-08-4.44896795E-12-2.51501593E+04+1.58596901E+01+0.00000000E+00    4
SQC4H8OS                C   4H   9O   3         300.000 5000.000 1424.000      1  !\COMMENT:  
+2.05363895E+01+1.85261859E-02-6.18257770E-06+9.44045247E-10-5.41390400E-14    2
-2.90453556E+04-7.66224497E+01+3.45579406E+00+6.10420456E-02-4.64106547E-05    3
+1.80687264E-08-2.81124474E-12-2.34835698E+04+1.39991890E+01+0.00000000E+00    4
NC4KET12OH              C   4H   8O   2         300.000 5000.000 1384.000      1  !\COMMENT:  
+1.68650782E+01+1.83319076E-02-6.41389893E-06+1.01105283E-09-5.92858731E-14    2
-5.27353126E+04-5.97188408E+01+5.20269850E-01+5.40316915E-02-3.57074151E-05    3
+1.18022134E-08-1.57485744E-12-4.67781081E+04+2.89999061E+01+0.00000000E+00    4
NC4KET23OH              C   4H   8O   2         300.000 5000.000 1386.000      1  !\COMMENT:  7/27/15  
+1.54636087E+01+1.92120108E-02-6.64681122E-06+1.03988604E-09-6.06552757E-14    2
-5.57292725E+04-5.19147488E+01+1.64761234E+00+4.74122084E-02-2.72508571E-05    3
+7.25755846E-09-6.68682869E-13-5.04946247E+04+2.37800424E+01+0.00000000E+00    4
CH3COCOHCH3             C   4H   7O   2         300.000 5000.000 1395.000      1  !\COMMENT:  
+1.65624631E+01+1.59037217E-02-5.54554278E-06+8.72274939E-10-5.10735025E-14    2
-3.65884887E+04-6.10833920E+01-1.65607674E+00+6.08409982E-02-4.85215440E-05    3
+1.97794382E-08-3.26305133E-12-3.05158227E+04+3.58911868E+01+0.00000000E+00    4
CH3COHCO                C   3H   4O   2         300.000 5000.000 1410.000      1  !\COMMENT:  9/24/15  
+1.50110709E+01+7.26697312E-03-2.42872486E-06+3.71246886E-10-2.13068531E-14    2
-3.87354954E+04-5.41005540E+01+8.25855205E-01+5.22217422E-02-5.66992291E-05    3
+2.94815948E-08-5.81714952E-12-3.50157127E+04+1.78488731E+01+0.00000000E+00    4
CH2COHCHO               C   3H   4O   2         300.000 5000.000 1406.000      1  !\COMMENT:  9/24/15  
+1.40200417E+01+7.95092924E-03-2.63244516E-06+3.99896432E-10-2.28538120E-14    2
-3.76808145E+04-4.80457990E+01+5.76639663E-02+5.16589617E-02-5.49773816E-05    3
+2.83487148E-08-5.57464421E-12-3.39594513E+04+2.29757289E+01+0.00000000E+00    4
C4H71-3OH               C   4H   8O   1         300.000 5000.000 1385.000      1  !\COMMENT:  
+1.42401634E+01+1.83038695E-02-6.37213444E-06+1.00099740E-09-5.85511411E-14    2
-2.68183960E+04-4.83949774E+01+7.16707858E-02+5.04772909E-02-3.50356983E-05    3
+1.30539199E-08-2.07783174E-12-2.16983717E+04+2.82072724E+01+0.00000000E+00    4
C4H72-2OH               C   4H   8O   1         300.000 5000.000 1402.000      1  !\COMMENT:  
+1.49411596E+01+1.66289929E-02-5.55627511E-06+8.48898851E-10-4.86949390E-14    2
-3.12496851E+04-5.51730870E+01-1.84033728E-01+5.90104774E-02-5.22507028E-05    3
+2.44135801E-08-4.56518659E-12-2.66717960E+04+2.36075268E+01+0.00000000E+00    4
C4H63,1-3OH             C   4H   7O   1         300.000 5000.000 1380.000      1  !\COMMENT:  
+1.33633351E+01+1.70222596E-02-5.95245190E-06+9.37896168E-10-5.49767305E-14    2
-9.90113178E+03-4.54753472E+01+5.96155469E-01+4.35893351E-02-2.65985265E-05    3
+8.14250262E-09-1.02316366E-12-5.05630797E+03+2.43923636E+01+0.00000000E+00    4
CCY(COCC)OH             C   4H   8O   2         300.000 5000.000 1328.000      1  !\COMMENT:  
+1.03816782E+01+2.53052690E-02-1.00511826E-05+1.68204740E-09-9.58092966E-14    2
-3.94348914E+04-2.73522595E+01-6.13260697E+00+7.75376285E-02-6.73066149E-05    3
+2.82841623E-08-4.65470382E-12-3.57825027E+04+5.53089299E+01+0.00000000E+00    4
SQC4H7OHS-4O2           C   4H   9O   5         300.000 5000.000 1414.000      1  !\COMMENT:  
+2.46607662E+01+1.92947770E-02-6.45433722E-06+9.87246207E-10-5.66889630E-14    2
-4.98467067E+04-9.10424907E+01+2.90986916E+00+7.76596028E-02-6.68513896E-05    3
+2.93627835E-08-5.12008013E-12-4.31551961E+04+2.29130715E+01+0.00000000E+00    4
C4H7O2-1,3OOH           C   4H   9O   5         300.000 5000.000 1425.000      1  !\COMMENT:  
+2.54691227E+01+1.86441036E-02-6.23825706E-06+9.54422873E-10-5.48154425E-14    2
-4.01531561E+04-9.60389710E+01+4.88339443E+00+7.18219147E-02-5.86792171E-05    3
+2.42823866E-08-3.98538527E-12-3.36575518E+04+1.24696185E+01+0.00000000E+00    4
NC4KET13OH-2            C   4H   8O   4         300.000 5000.000 1395.000      1  !\COMMENT:  
+2.25434165E+01+1.76377030E-02-6.14926113E-06+9.67201484E-10-5.66321794E-14    2
-6.59724022E+04-8.48522697E+01+2.13332105E+00+6.69840817E-02-5.19672275E-05    3
+2.03864253E-08-3.22074763E-12-5.90962942E+04+2.40964870E+01+0.00000000E+00    4
C4H6OHOOH1-2-3          C   4H   8O   3         300.000 5000.000 1403.000      1  !\COMMENT:  
+2.32793098E+01+1.38280934E-02-4.61330737E-06+7.05319574E-10-4.05174739E-14    2
-4.26348237E+04-9.51979841E+01-2.88475927E+00+9.16099207E-02-9.37152074E-05    3
+4.66406895E-08-8.92736049E-12-3.52899912E+04+3.92851633E+01+0.00000000E+00    4
CH2C(OH)CO              C   3H   4O   2         100.000 5000.000 1003.990      1  !\COMMENT:  
+1.42808543E+01+7.53017741E-03-2.94622038E-06+5.95509729E-10-4.58431383E-14    2
-3.78862209E+04-4.94493599E+01+1.79427943E+00+4.06219850E-02-2.75020457E-05    3
+3.77243996E-10+4.12301414E-12-3.45394798E+04+1.50214894E+01+0.00000000E+00    4
CH2(OH)OCH2             C   3H   5O   2         100.000 5000.000 1612.240      1  !\COMMENT:  
+1.60621297E+01+5.02425259E-03-8.09171812E-08-1.12692581E-10+1.03557069E-14    2
-1.71463701E+04-5.63189208E+01+9.30847624E-01+5.18764070E-02-5.23342423E-05    3
+2.50763608E-08-4.45101035E-12-1.34774521E+04+2.01548877E+01+0.00000000E+00    4
CH2CR(OH)CO             C   3H   3O   2         300.000 5000.000 1412.000      1  !\COMMENT:  9/30/19  
+1.32515931E+01+6.10416382E-03-1.91692965E-06+2.80383036E-10-1.55884699E-14    2
-1.86859942E+04-4.22022043E+01+3.30460837E-01+4.91062290E-02-5.55140679E-05    3
+2.96008046E-08-5.92267873E-12-1.55202630E+04+2.25785056E+01+0.00000000E+00    4
ET12IC4-1OOH            C   4H   8O   3         100.000 5000.000 1314.470      1  !\COMMENT:  THERM  
+1.56469444E+01+2.15259318E-02-5.02933136E-06+5.67225321E-10-2.60505514E-14    2
-3.13417403E+04-5.24862284E+01+2.36331490E-02+7.71610261E-02-7.77517123E-05    3
+4.21338017E-08-8.82239593E-12-2.79335986E+04+2.44997910E+01+0.00000000E+00    4
SQC4H7OHS-3             C   4H   9O   3         300.000 5000.000 1393.000      1  !\COMMENT:  
+2.06467109E+01+1.91720112E-02-6.83072275E-06+1.15548224E-09-7.23093312E-14    2
-3.47563286E+04-7.62958114E+01+4.26637136E+00+6.00637174E-02-4.66958173E-05    3
+1.91294366E-08-3.20884256E-12-2.93228197E+04+1.07586574E+01+0.00000000E+00    4
CCY(COC)OHC             C   4H   8O   2         300.000 5000.000 1395.000      1  !\COMMENT:  
+1.85891850E+01+1.81778184E-02-6.26997460E-06+9.78748280E-10-5.69946149E-14    2
-4.82187066E+04-7.76227659E+01-4.92114422E+00+9.15443040E-02-9.60919177E-05    3
+5.05467788E-08-1.02505979E-11-4.16866566E+04+4.24555544E+01+0.00000000E+00    4
!</006_C4_006_SC4H9OH_LTOXID>
!<006_C4_006_SC4H9OH_PYROSPEC>
SC4H8OH-1               C   4H   9O   1         300.000 5000.000 1405.000      1  !\COMMENT:  
+1.50517242E+01+1.84748629E-02-6.15327969E-06+9.38017339E-10-5.37214281E-14    2
-1.71974443E+04-5.03733848E+01+1.78282749E+00+5.18872497E-02-3.89600849E-05    3
+1.57818686E-08-2.64133852E-12-1.28305019E+04+2.00308244E+01+0.00000000E+00    4
SC4H8OH-2               C   4H   9O   1         300.000 5000.000 1395.000      1  !\COMMENT:  
+1.45514712E+01+1.92722299E-02-6.50955109E-06+1.00200009E-09-5.77830714E-14    2
-2.09909632E+04-4.82454428E+01+1.96361387E+00+4.77673982E-02-3.11652479E-05    3
+1.07498897E-08-1.54834306E-12-1.65000330E+04+1.97286755E+01+0.00000000E+00    4
SC4H8OH-3               C   4H   9O   1         300.000 5000.000 1403.000      1  !\COMMENT:  
+1.42453780E+01+1.89491000E-02-6.27403528E-06+9.52692609E-10-5.44157896E-14    2
-1.81803642E+04-4.56206494E+01+1.93185505E+00+4.79506224E-02-3.23719194E-05    3
+1.16232751E-08-1.72498918E-12-1.39431370E+04+2.03995003E+01+0.00000000E+00    4
!</006_C4_006_SC4H9OH_PYROSPEC>
!<006_C4_007_NC4H9OH_LTOXID>
PC4H8OH-2O2             C   4H   9O   3         300.000 5000.000 1407.000      1  !\COMMENT:  28/19  
+1.90513685E+01+2.00624257E-02-6.76970282E-06+1.04136985E-09-6.00271674E-14    2
-3.65966815E+04-6.71202048E+01+1.97780900E+00+6.25692373E-02-4.76730210E-05    3
+1.90561997E-08-3.10596799E-12-3.09625439E+04+2.35880251E+01+0.00000000E+00    4
SQC4H8OP                C   4H   9O   3         300.000 5000.000 1421.000      1  !\COMMENT:  10/28/19  
+2.02482113E+01+1.90403096E-02-6.41818812E-06+9.86791658E-10-5.68666168E-14    2
-2.70686177E+04-7.43734665E+01+3.92966105E+00+5.67740736E-02-3.88077818E-05    3
+1.31554059E-08-1.72822772E-12-2.14649445E+04+1.32313419E+01+0.00000000E+00    4
SQC4H7OHP-4             C   4H   9O   3         300.000 5000.000 1410.000      1  !\COMMENT:  28/19  
+1.99207495E+01+1.89422879E-02-6.39488327E-06+9.84231371E-10-5.67606301E-14    2
-2.89250584E+04-7.01061222E+01+1.44518283E+00+6.52944119E-02-5.10380130E-05    3
+2.05238910E-08-3.32050656E-12-2.29059890E+04+2.78546218E+01+0.00000000E+00    4
SQC4H7OHP-1             C   4H   9O   3         300.000 5000.000 1405.000      1  !\COMMENT:  17/19  
+1.95444650E+01+1.92958888E-02-6.52157752E-06+1.00427876E-09-5.79320306E-14    2
-3.16981728E+04-6.90384887E+01+2.74422361E+00+6.19167385E-02-4.85718275E-05    3
+2.00663510E-08-3.37930572E-12-2.62188841E+04+1.99607477E+01+0.00000000E+00    4
SQC4H7OHP-1O2           C   4H   9O   5         300.000 5000.000 1392.000      1  !\COMMENT:  19  
+2.54726370E+01+2.05185026E-02-8.41526830E-06+1.52273633E-09-9.75174784E-14    2
-5.32567174E+04-9.87099937E+01+1.73080655E+00+8.58500433E-02-7.79151017E-05    3
+3.51344419E-08-6.27429974E-12-4.61105052E+04+2.51155945E+01+0.00000000E+00    4
SQC4H7OHP-3             C   4H   9O   3         300.000 5000.000 1392.000      1  !\COMMENT:  17/19  
+2.07595185E+01+1.88069226E-02-6.47841669E-06+1.01104138E-09-5.88855620E-14    2
-3.09295712E+04-7.57363142E+01+3.34023470E+00+5.44619807E-02-3.12715402E-05    3
+7.17274939E-09-2.69672003E-13-2.44980548E+04+1.93996540E+01+0.00000000E+00    4
PQC4H7OHS-2             C   4H   9O   3         300.000 5000.000 1402.000      1  !\COMMENT:  17/19  
+1.95398919E+01+1.94356555E-02-6.59988244E-06+1.01963939E-09-5.89535445E-14    2
-3.18016164E+04-6.90612879E+01+2.02224208E+00+6.39502710E-02-5.07314681E-05    3
+2.11788510E-08-3.60508720E-12-2.60820538E+04+2.37357937E+01+0.00000000E+00    4
PQC4H7OHS-2O2           C   4H   9O   5         300.000 5000.000 1410.000      1  !\COMMENT:  19  
+2.47481881E+01+1.96881962E-02-6.68961167E-06+1.03404275E-09-5.98122400E-14    2
-5.36630920E+04-9.62281495E+01+3.34463336E+00+7.55529091E-02-6.31201174E-05    3
+2.70474386E-08-4.63846722E-12-4.68886499E+04+1.65191410E+01+0.00000000E+00    4
PQC4H7OHS-4             C   4H   9O   3         300.000 5000.000 1406.000      1  !\COMMENT:  17/19  
+1.92506324E+01+1.95222852E-02-6.59556833E-06+1.01548124E-09-5.85727970E-14    2
-2.86816224E+04-6.61047459E+01+1.05580624E+00+6.63031409E-02-5.33304532E-05    3
+2.24236182E-08-3.81872426E-12-2.28230293E+04+3.00396502E+01+0.00000000E+00    4
CY(CCCO)COH             C   4H   8O   2         300.000 5000.000 1396.000      1  !\COMMENT:  
+1.34636332E+01+2.28745777E-02-9.93619553E-06+1.89605197E-09-1.26466856E-13    2
-3.96396606E+04-4.51064489E+01-6.97589766E+00+7.98392838E-02-7.11131714E-05    3
+3.16611877E-08-5.61324136E-12-3.35777839E+04+6.12093340E+01+0.00000000E+00    4
C4H7OH1O1-2             C   4H   8O   2         300.000 5000.000 1416.000      1  !\COMMENT:  17/19  
+1.68298837E+01+1.78156219E-02-6.02289310E-06+9.27989148E-10-5.35623359E-14    2
-4.47867317E+04-6.24291187E+01-9.92132232E-01+6.10442023E-02-4.56735658E-05    3
+1.72218666E-08-2.57793481E-12-3.88660386E+04+3.25362317E+01+0.00000000E+00    4
C4H7OH1O2-3             C   4H   8O   2         300.000 5000.000 1061.000      1  !\COMMENT:  17/19  
+1.11336075E+01+2.34669206E-02-7.95359478E-06+1.02492341E-09-3.66263811E-14    2
-3.87221027E+04-2.90094667E+01-6.45285066E+00+8.81094960E-02-9.54773597E-05    3
+5.45771562E-08-1.30053791E-11-3.50803469E+04+5.69806126E+01+0.00000000E+00    4
C4H7OH2O1-2             C   4H   8O   2         300.000 5000.000 1417.000      1  !\COMMENT:  17/19  
+1.56708992E+01+1.86805313E-02-6.29482402E-06+9.67683006E-10-5.57621212E-14    2
-4.39642982E+04-5.64811727E+01-5.00079139E-01+5.59210642E-02-3.80809577E-05    3
+1.28185406E-08-1.66644772E-12-3.83959339E+04+3.03860802E+01+0.00000000E+00    4
C4H7OH2O1-4             C   4H   8O   2         300.000 5000.000 1434.000      1  !\COMMENT:  17/19  
+1.48636951E+01+1.90487399E-02-6.18537084E-06+9.27600884E-10-5.25469530E-14    2
-5.03597396E+04-5.38844634E+01-6.90682854E+00+7.53882795E-02-6.14015350E-05    3
+2.51602924E-08-4.05715830E-12-4.35547562E+04+6.07439403E+01+0.00000000E+00    4
NC4KET21OH              C   4H   8O   2         300.000 5000.000 1507.000      1  !\COMMENT:  
+1.52252911E+01+1.86615017E-02-6.30658772E-06+9.72355897E-10-5.61770184E-14    2
-5.34759661E+04-5.00397269E+01+5.46677192E+00+3.01119974E-02-2.59548850E-06    3
-7.61700554E-09+2.55573161E-12-4.89909104E+04+6.33307684E+00+0.00000000E+00    4
C2H5CHOHCO              C   4H   7O   2         300.000 5000.000 1389.000      1  !\COMMENT:  
+1.82917246E+01+1.48007410E-02-5.24974573E-06+8.35220286E-10-4.92942253E-14    2
-3.36703722E+04-7.12363783E+01-2.44749259E+00+6.46308488E-02-5.10457937E-05    3
+1.99850773E-08-3.12214490E-12-2.66670442E+04+3.95566556E+01+0.00000000E+00    4
C2H4COCH2OH             C   4H   7O   2         300.000 5000.000 1462.000      1  !\COMMENT:  
+1.40828195E+01+1.76833414E-02-6.09759192E-06+9.52794521E-10-5.55571628E-14    2
-3.37518398E+04-4.08944306E+01+7.98874348E+00+1.41152447E-02+1.86299924E-05    3
-1.99223089E-08+5.12983835E-12-2.98706372E+04-1.87192030E+00+0.00000000E+00    4
C4H71-1OH               C   4H   8O   1         300.000 5000.000 1402.000      1  !\COMMENT:  
+1.42586569E+01+1.71932504E-02-5.74956414E-06+8.79089774E-10-5.04586493E-14    2
-2.78051048E+04-4.96581579E+01-4.65981165E-01+5.56573217E-02-4.50578305E-05    3
+1.93726056E-08-3.38967639E-12-2.31007894E+04+2.79744544E+01+0.00000000E+00    4
C4H71-4OH               C   4H   8O   1         300.000 5000.000 1396.000      1  !\COMMENT:  
+1.33437331E+01+1.82063693E-02-6.15150719E-06+9.47318576E-10-5.46543216E-14    2
-2.48479001E+04-4.27998774E+01-2.12276307E-01+4.86358034E-02-3.17241965E-05    3
+1.04986646E-08-1.39007078E-12-2.00365173E+04+3.04092052E+01+0.00000000E+00    4
C4H72-1OH               C   4H   8O   1         300.000 5000.000 1367.000      1  !\COMMENT:  
+1.32893235E+01+1.93843938E-02-6.80733358E-06+1.07559847E-09-6.31698641E-14    2
-2.58627911E+04-4.34782359E+01+2.94637661E+00+3.45852975E-02-1.10024787E-05    3
-1.33281467E-09+9.54964043E-13-2.12241816E+04+1.55037145E+01+0.00000000E+00    4
C4H71-2OH               C   4H   8O   1         300.000 5000.000 1404.000      1  !\COMMENT:  
+1.50658194E+01+1.65276030E-02-5.52197706E-06+8.43591643E-10-4.83870716E-14    2
-2.99737946E+04-5.53405024E+01-1.28560619E+00+6.35758020E-02-5.85328191E-05    3
+2.80452715E-08-5.32187122E-12-2.51538600E+04+2.93802791E+01+0.00000000E+00    4
C4H63,1-2OH             C   4H   7O   1         300.000 5000.000 1394.000      1  !\COMMENT:  9/13/19  
+1.61270706E+01+1.34064683E-02-4.52868031E-06+6.98041338E-10-4.03213039E-14    2
-1.36027321E+04-6.27784082E+01-1.87421935E+00+6.37347064E-02-5.96704660E-05    3
+2.83476648E-08-5.31080139E-12-8.17175220E+03+3.09780367E+01+0.00000000E+00    4
C4H64,2-1OH             C   4H   7O   1         300.000 5000.000 1391.000      1  !\COMMENT: CWZ UPDATES  
+1.41572617E+01+1.51593460E-02-5.06194661E-06+7.74219003E-10-4.44825487E-14    2
-6.99410675E+03-4.76128315E+01-7.57727592E-01+4.98662425E-02-3.52717214E-05    3
+1.24304234E-08-1.72237947E-12-1.88378754E+03+3.24005872E+01+0.00000000E+00    4
C4H63,1-1OH             C   4H   7O   1         300.000 5000.000 1401.000      1  !\COMMENT:  
+1.38675222E+01+1.54795810E-02-5.17720236E-06+7.91828077E-10-4.54656891E-14    2
-1.07655481E+04-4.87820652E+01-5.96640682E-01+5.31885124E-02-4.34791765E-05    3
+1.86514084E-08-3.23780972E-12-6.15543596E+03+2.74734171E+01+0.00000000E+00    4
C4H5OH-13               C   4H   6O   1         300.000 5000.000 1405.000      1  !\COMMENT:  9/24/15  
+1.40975061E+01+1.29826578E-02-4.36356696E-06+6.69260196E-10-3.84920001E-14    2
-1.41099189E+04-4.94340793E+01-1.60022758E+00+6.12386329E-02-6.18933585E-05    3
+3.14927455E-08-6.20396658E-12-9.77435172E+03+3.08328186E+01+0.00000000E+00    4
SQC4H7OHP-4O2           C   4H   9O   5         300.000 5000.000 1402.000      1  !\COMMENT:  19  
+2.35936348E+01+2.08588461E-02-7.13602285E-06+1.10820581E-09-6.43133049E-14    2
-4.78452356E+04-8.49505816E+01+2.62618431E+00+7.26812595E-02-5.64956508E-05    3
+2.25892409E-08-3.65246549E-12-4.08999596E+04+2.65615323E+01+0.00000000E+00    4
PQC4H7OHS-3O2           C   4H   9O   5         300.000 5000.000 1414.000      1  !\COMMENT:  19  
+2.46607662E+01+1.92947770E-02-6.45433722E-06+9.87246207E-10-5.66889630E-14    2
-4.98467067E+04-9.10424907E+01+2.90986916E+00+7.76596028E-02-6.68513896E-05    3
+2.93627835E-08-5.12008013E-12-4.31551961E+04+2.29130715E+01+0.00000000E+00    4
SQC4H7OHP-3O2           C   4H   9O   5         300.000 5000.000 1410.000      1  !\COMMENT:  19  
+2.40084725E+01+2.01386711E-02-6.80801612E-06+1.04885463E-09-6.05317937E-14    2
-4.98223562E+04-8.79941573E+01+2.92763565E+00+7.38931629E-02-5.95503688E-05    3
+2.45920228E-08-4.07125393E-12-4.30436252E+04+2.34692007E+01+0.00000000E+00    4
PQC4H7OHS-4O2           C   4H   9O   5         300.000 5000.000 1406.000      1  !\COMMENT:  19  
+2.37597176E+01+2.04589819E-02-6.94055252E-06+1.07167721E-09-6.19420580E-14    2
-4.77108910E+04-8.52742247E+01+2.63081952E+00+7.53959560E-02-6.23826512E-05    3
+2.66789868E-08-4.58778517E-12-4.09826634E+04+2.61342882E+01+0.00000000E+00    4
C4H6OH1KET2-3           C   4H   8O   4         300.000 5000.000 1379.000      1  !\COMMENT:  19  
+2.29503837E+01+1.72420788E-02-6.01097058E-06+9.46132708E-10-5.54479772E-14    2
-6.60775499E+04-8.52610332E+01+2.81352623E+00+6.43342267E-02-4.83293841E-05    3
+1.84070207E-08-2.85317549E-12-5.90889364E+04+2.28741295E+01+0.00000000E+00    4
C4H6OH2KET1-4           C   4H   8O   4         300.000 5000.000 1386.000      1  !\COMMENT:  19  
+2.20278679E+01+1.83527740E-02-6.45862629E-06+1.02212900E-09-6.01023639E-14    2
-6.40053438E+04-8.06243531E+01+1.67818535E+00+6.54110991E-02-4.79975000E-05    3
+1.77295660E-08-2.65097793E-12-5.68976215E+04+2.88263985E+01+0.00000000E+00    4
NC4KET24OH-1            C   4H   8O   4         300.000 5000.000 1672.000      1  !\COMMENT:  
+1.76639507E+01+2.38921914E-02-8.87612081E-06+1.46065294E-09-8.83476797E-14    2
-6.36561283E+04-5.60405234E+01+7.17383002E+00+3.72830917E-02-7.30000099E-06    3
-5.42423663E-09+1.94298976E-12-5.91469605E+04+3.98040888E+00+0.00000000E+00    4
NC4KET24OH-3            C   4H   8O   4         300.000 5000.000 1392.000      1  !\COMMENT:  
+2.02237496E+01+1.94540798E-02-6.73928381E-06+1.05529414E-09-6.15931037E-14    2
-6.68651215E+04-6.99676945E+01+2.60979522E+00+6.11530456E-02-4.50409252E-05    3
+1.73313054E-08-2.75573967E-12-6.07708447E+04+2.44892030E+01+0.00000000E+00    4
C4H6OHOOH1-4-3          C   4H   8O   3         300.000 5000.000 1398.000      1  !\COMMENT:  
+2.15163584E+01+1.55811846E-02-5.27569793E-06+8.14810620E-10-4.71424652E-14    2
-3.74825726E+04-8.24101150E+01-1.90016482E+00+7.72727339E-02-6.79667571E-05    3
+2.98158102E-08-5.16343458E-12-3.01649655E+04+4.06810164E+01+0.00000000E+00    4
C4H6OHOOH2-2-1          C   4H   8O   3         300.000 5000.000 1396.000      1  !\COMMENT:  
+2.16656460E+01+1.59965487E-02-5.52214578E-06+8.62740322E-10-5.02768063E-14    2
-4.14875437E+04-8.39377540E+01+4.72576793E-02+7.85787048E-02-7.68006410E-05    3
+3.79206120E-08-7.33203833E-12-3.51140091E+04+2.80064858E+01+0.00000000E+00    4
C4H6OHOOH1-3-4          C   4H   8O   3         300.000 5000.000 1391.000      1  !\COMMENT:  
+1.93445152E+01+1.82185729E-02-6.34491630E-06+9.97097673E-10-5.83420009E-14    2
-3.79952136E+04-6.88144861E+01+9.44277749E-01+6.34330602E-02-4.99455695E-05    3
+2.05720571E-08-3.48143957E-12-3.17827282E+04+2.92923796E+01+0.00000000E+00    4
HOCH2COCH2              C   3H   5O   2         300.000 5000.000 1363.000      1  !\COMMENT:  
+1.27106963E+01+1.15513960E-02-3.95951917E-06+6.16237371E-10-3.58328248E-14    2
-2.71538154E+04-3.67129478E+01+4.98634970E+00+2.51766916E-02-1.10893306E-05    3
+1.12011467E-09+2.89491135E-13-2.40047973E+04+6.38258616E+00+0.00000000E+00    4
HOCH2CHO                C   2H   4O   2         300.000 5000.000 1680.000      1  !\COMMENT:  9/24/15  
+7.99598542E+00+1.20664034E-02-4.43693399E-06+7.25167046E-10-4.36535460E-14    2
-4.09020567E+04-1.33754312E+01+4.35084369E+00+1.50412895E-02-5.95083030E-07    3
-3.75736217E-09+1.09353598E-12-3.91654526E+04+8.09610238E+00+0.00000000E+00    4
HOCH2CO                 C   2H   3O   2         300.000 5000.000 1487.000      1  !\COMMENT:  9/25/15  
+9.43496508E+00+7.68897340E-03-2.74959280E-06+4.39772312E-10-2.60488233E-14    2
-2.29700136E+04-2.04618579E+01+5.12916864E+00+9.07172819E-03+6.49228146E-06    3
-8.56591893E-09+2.31070825E-12-2.06151607E+04+5.73007596E+00+0.00000000E+00    4
HOCHCHO                 C   2H   3O   2         300.000 5000.000 1680.000      1  !\COMMENT:  9/25/15  
+9.99251726E+00+7.77560619E-03-2.94238616E-06+4.90136333E-10-2.98979778E-14    2
-2.20440827E+04-2.73957153E+01+5.42856274E-01+2.95295948E-02-2.08315490E-05    3
+6.72777461E-09-8.06116446E-13-1.89378452E+04+2.31681075E+01+0.00000000E+00    4
CH3COCHOH               C   3H   5O   2         300.000 5000.000 1378.000      1  !\COMMENT:  9/25/15  
+1.23884831E+01+1.23099892E-02-4.32263800E-06+6.83043939E-10-4.01192794E-14    2
-2.97609476E+04-3.85682589E+01+2.11183979E+00+3.32521318E-02-1.96834015E-05    3
+5.40736760E-09-5.32450556E-13-2.58545486E+04+1.77643465E+01+0.00000000E+00    4
!</006_C4_007_NC4H9OH_LTOXID>
!<006_C4_007_NC4H9OH_PYROSPEC>
PC4H8OH-1               C   4H   9O   1         300.000 5000.000 1392.000      1  !\COMMENT:  
+1.47813217E+01+1.89692972E-02-6.38671427E-06+9.81341181E-10-5.65332084E-14    2
-1.88487062E+04-4.98892364E+01+7.72566991E-01+5.00429367E-02-3.20163534E-05    3
+1.02913291E-08-1.30709217E-12-1.38421800E+04+2.58928300E+01+0.00000000E+00    4
PC4H8OH-2               C   4H   9O   1         300.000 5000.000 1396.000      1  !\COMMENT:  
+1.47198620E+01+1.93691825E-02-6.59356634E-06+1.02018538E-09-5.90410746E-14    2
-1.53023402E+04-4.85296396E+01+1.89476538E+00+4.87803114E-02-3.26702980E-05    3
+1.17119949E-08-1.77100238E-12-1.07455371E+04+2.06226225E+01+0.00000000E+00    4
PC4H8OH-3               C   4H   9O   1         300.000 5000.000 1398.000      1  !\COMMENT:  
+1.45944628E+01+1.92223378E-02-6.48868808E-06+9.98309067E-10-5.75488987E-14    2
-1.52392636E+04-4.85127747E+01+2.21685429E+00+4.71340178E-02-3.04254756E-05    3
+1.03165429E-08-1.45043599E-12-1.08208508E+04+1.83497891E+01+0.00000000E+00    4
PC4H8OH-4               C   4H   9O   1         300.000 5000.000 1401.000      1  !\COMMENT:  
+1.41519859E+01+1.96439700E-02-6.64537615E-06+1.02402720E-09-5.91001981E-14    2
-1.56141213E+04-4.50604102E+01-6.95634735E-02+5.20263179E-02-3.44849029E-05    3
+1.17704221E-08-1.63047436E-12-1.06053581E+04+3.15909567E+01+0.00000000E+00    4
!</006_C4_007_NC4H9OH_PYROSPEC>
!<006_C4_008_IC4H9OH_LTOXID>
TQJC4H8OH               C   4H   9O   3         300.000 5000.000 1415.000      1  !\COMMENT:  
+2.29681617E+01+1.65162786E-02-5.50247318E-06+8.39335285E-10-4.81030625E-14    2
-4.10051460E+04-9.34897892E+01-6.43419503E-01+8.49131517E-02-8.17210578E-05    3
+3.90979927E-08-7.27092842E-12-3.42375932E+04+2.84394025E+01+0.00000000E+00    4
TQC4H7OHI               C   4H   9O   3         300.000 5000.000 1404.000      1  !\COMMENT:  L 2/00  
+2.08281225E+01+1.81675094E-02-6.12943202E-06+9.43194119E-10-5.43937008E-14    2
-3.37386684E+04-7.74823720E+01+2.55843807E+00+6.37086077E-02-4.97169945E-05    3
+1.99225109E-08-3.21373436E-12-2.77526909E+04+1.95001368E+01+0.00000000E+00    4
IQJC4H8OH               C   4H   9O   3         300.000 5000.000 1410.000      1  !\COMMENT:  L 2/00  
+2.11752212E+01+1.75144254E-02-5.73227292E-06+8.63386596E-10-4.90282414E-14    2
-3.98881576E+04-8.19187015E+01+1.81448831E+00+7.47452750E-02-7.10895172E-05    3
+3.44973679E-08-6.54646593E-12-3.44023586E+04+1.77380434E+01+0.00000000E+00    4
TQC4H8OI                C   4H   9O   3         300.000 5000.000 1411.000      1  !\COMMENT:  
+2.13200701E+01+1.80489663E-02-6.06124072E-06+9.29740751E-10-5.34977374E-14    2
-3.12966663E+04-8.20046659E+01+7.45747835E-02+7.46499596E-02-6.42255048E-05    3
+2.80908988E-08-4.87692045E-12-2.47182737E+04+2.94511549E+01+0.00000000E+00    4
QC4H7OHP                C   4H   9O   3         300.000 5000.000 1416.000      1  !\COMMENT:  
+2.43481084E+01+1.50316366E-02-5.01788017E-06+7.66774357E-10-4.40093220E-14    2
-3.31922320E+04-9.68211106E+01-1.27864186E+00+8.94492926E-02-8.78565423E-05    3
+4.22110919E-08-7.83450876E-12-2.58975226E+04+3.53963909E+01+0.00000000E+00    4
IQC4H8OT                C   4H   9O   3         300.000 5000.000 1405.000      1  !\COMMENT:  
+2.04823628E+01+1.82966721E-02-6.04413378E-06+9.16380548E-10-5.22866551E-14    2
-2.94287153E+04-7.53563247E+01+3.72211529E+00+6.42864861E-02-5.52809053E-05    3
+2.50036630E-08-4.53471908E-12-2.43110525E+04+1.21981167E+01+0.00000000E+00    4
IQC4H7OHT               C   4H   9O   3         300.000 5000.000 1413.000      1  !\COMMENT:  
+2.19945886E+01+1.62011186E-02-5.23758492E-06+7.81898296E-10-4.41125515E-14    2
-3.07383725E+04-8.16613568E+01+3.58900054E+00+7.25591129E-02-7.14080484E-05    3
+3.55250907E-08-6.84991795E-12-2.57241250E+04+1.23766657E+01+0.00000000E+00    4
IC4H7OH                 C   4H   8O   1         300.000 5000.000 1398.000      1  !\COMMENT:  
+1.23304221E+01+1.83885172E-02-6.06721733E-06+9.19054723E-10-5.24036171E-14    2
-2.59452023E+04-3.67418286E+01+2.04124240E+00+4.14387207E-02-2.55228632E-05    3
+8.28133017E-09-1.10654457E-12-2.22709637E+04+1.88699473E+01+0.00000000E+00    4
IC4H8OH                 C   4H   9O   1         300.000 5000.000 1376.000      1  !\COMMENT:  2/14/95 THERM  
+1.25605997E+01+2.10637488E-02-7.15019648E-06+1.10439262E-09-6.38428695E-14    2
-1.86203249E+04-3.67889430E+01+3.29612707E+00+3.47649647E-02-1.02505618E-05    3
-2.04641931E-09+1.18879408E-12-1.45627247E+04+1.58606320E+01+0.00000000E+00    4
CCY(CCOC)OH             C   4H   8O   2         300.000 5000.000 1404.000      1  !\COMMENT:  L 2/00  
+1.43404718E+01+1.98311504E-02-6.60657660E-06+1.00779570E-09-5.77614335E-14    2
-4.30959414E+04-5.30535015E+01-2.84914896E+00+6.23736856E-02-4.70326536E-05    3
+1.84908286E-08-2.94976027E-12-3.74257004E+04+3.83163588E+01+0.00000000E+00    4
CCY(CCO)COH             C   4H   8O   2         300.000 5000.000 1412.000      1  !\COMMENT:  
+1.91884885E+01+1.56255714E-02-5.22569800E-06+7.99171074E-10-4.58832445E-14    2
-4.71120302E+04-7.84579023E+01-7.10048774E+00+9.53371808E-02-9.78701612E-05    3
+4.90005646E-08-9.41685766E-12-3.98987202E+04+5.60924667E+01+0.00000000E+00    4
C2CY(COC)OH             C   4H   8O   2         300.000 5000.000 1393.000      1  !\COMMENT:  
+1.56829970E+01+1.92910506E-02-6.63718495E-06+1.03441014E-09-6.01715267E-14    2
-4.10598236E+04-5.85686221E+01+5.92324183E-01+5.52429007E-02-4.02419018E-05    3
+1.57152217E-08-2.57388393E-12-3.58241476E+04+2.23378086E+01+0.00000000E+00    4
IC3H6OHCHO              C   4H   8O   2         300.000 5000.000 1393.000      1  !\COMMENT:  
+1.60254376E+01+1.85402212E-02-6.36973877E-06+9.91732739E-10-5.76472640E-14    2
-5.50198923E+04-5.83074874E+01+1.84080874E+00+5.29601347E-02-3.94261774E-05    3
+1.59063430E-08-2.69565279E-12-5.01437169E+04+1.75482756E+01+0.00000000E+00    4
CH2COHCH2O              C   3H   5O   2         300.000 5000.000 1381.000      1  !\COMMENT:  9/30/19  
+1.45684365E+01+1.08981466E-02-3.83847360E-06+6.07726872E-10-3.57429471E-14    2
-1.80383184E+04-5.03354517E+01+4.12822743E+00+3.61492278E-02-2.83466192E-05    3
+1.19441836E-08-2.11109175E-12-1.44063959E+04+5.58642020E+00+0.00000000E+00    4
CH2COHCH2OOH            C   3H   6O   3         300.000 5000.000 1417.000      1  !\COMMENT:  9/30/19  
+1.53914723E+01+1.20773605E-02-3.73779252E-06+5.40389197E-10-2.97699504E-14    2
-3.55746086E+04-4.88426511E+01-4.35112929E-01+6.36542090E-02-6.69140843E-05    3
+3.46184937E-08-6.81745647E-12-3.16048176E+04+3.08627599E+01+0.00000000E+00    4
TQC4H7OHIO2             C   4H   9O   5         300.000 5000.000 1402.000      1  !\COMMENT:  
+2.82564819E+01+1.66969871E-02-5.67314614E-06+8.78350442E-10-5.09090253E-14    2
-5.66017464E+04-1.15147927E+02+3.17336206E+00+7.94005900E-02-6.51165712E-05    3
+2.62035931E-08-4.13406290E-12-4.84943162E+04+1.77867184E+01+0.00000000E+00    4
TQC4H7OHTO2             C   4H   9O   5         300.000 5000.000 1402.000      1  !\COMMENT:  
+2.82564819E+01+1.66969871E-02-5.67314614E-06+8.78350442E-10-5.09090253E-14    2
-5.66017464E+04-1.15147927E+02+3.17336206E+00+7.94005900E-02-6.51165712E-05    3
+2.62035931E-08-4.13406290E-12-4.84943162E+04+1.77867184E+01+0.00000000E+00    4
TQC4H7OHIQ-I            C   4H   9O   5         300.000 5000.000 1384.000      1  !\COMMENT:  
+2.88466964E+01+1.66289773E-02-5.74301906E-06+8.98791324E-10-5.24794891E-14    2
-4.69249234E+04-1.19117836E+02+6.09881562E+00+6.93745451E-02-5.12049498E-05    3
+1.81276221E-08-2.46329781E-12-3.91393707E+04+2.93862639E+00+0.00000000E+00    4
TQC4H7OHIQ-P            C   4H   9O   5         300.000 5000.000 1400.000      1  !\COMMENT:  
+2.81439191E+01+1.63524649E-02-5.54998081E-06+8.58603978E-10-4.97359401E-14    2
-4.84502814E+04-1.11572783E+02+3.36947511E+00+7.96855226E-02-6.74365765E-05    3
+2.82233283E-08-4.65270820E-12-4.05567534E+04+1.92726029E+01+0.00000000E+00    4
IQC4H7OHTO2             C   4H   9O   5         300.000 5000.000 1389.000      1  !\COMMENT:  
+2.41720261E+01+2.09397176E-02-7.29061406E-06+1.14554056E-09-6.70217517E-14    2
-5.04772118E+04-8.95996685E+01+3.83287364E+00+6.90926177E-02-5.15031144E-05    3
+1.99235553E-08-3.17456897E-12-4.34442789E+04+1.94648622E+01+0.00000000E+00    4
IQC4H8OTQ-I             C   4H   9O   5         300.000 5000.000 1386.000      1  !\COMMENT:  
+2.53249383E+01+2.00634820E-02-7.01249558E-06+1.10475030E-09-6.47561724E-14    2
-4.09610593E+04-9.73592779E+01+5.90219800E+00+6.26952142E-02-4.17351838E-05    3
+1.35422162E-08-1.71169663E-12-3.39620020E+04+7.89290087E+00+0.00000000E+00    4
IQC4H7OHTQ-P            C   4H   9O   5         300.000 5000.000 1391.000      1  !\COMMENT:  
+2.45769593E+01+2.01889393E-02-7.03584537E-06+1.10623327E-09-6.47523225E-14    2
-4.25783112E+04-9.05052742E+01+3.45242802E+00+7.14541224E-02-5.54616790E-05    3
+2.22754676E-08-3.66067450E-12-3.54133076E+04+2.23024492E+01+0.00000000E+00    4
CH2CQCOHQ               C   3H   6O   5         300.000 5000.000 1418.000      1  !\COMMENT:  7/ 1/14  
+3.86574091E+01+4.83815026E-04-2.10413843E-07+3.81490832E-11-2.46187754E-15    2
-6.56392184E+04-1.61083579E+02-1.61171759E+01+1.78866440E-01-2.16751308E-04    3
+1.15450289E-07-2.27163078E-11-5.21165145E+04+1.14441286E+02+0.00000000E+00    4
IC3H5COHQ               C   4H   8O   3         300.000 5000.000 1504.000      1  !\COMMENT:  
+2.07387831E+01+1.58360934E-02-5.27614462E-06+8.05932218E-10-4.62682425E-14    2
-4.41821241E+04-7.94239893E+01+2.64360992E+00+5.72485066E-02-3.95907807E-05    3
+1.27775635E-08-1.47241476E-12-3.80099993E+04+1.77322273E+01+0.00000000E+00    4
IC3H5Q                  C   3H   6O   2         300.000 5000.000 1397.000      1  !\COMMENT:  
+1.43424294E+01+1.28053632E-02-4.40584813E-06+6.86848148E-10-3.99675209E-14    2
-1.65261025E+04-4.89934539E+01+1.32903007E+00+4.49170722E-02-3.51235127E-05    3
+1.41982181E-08-2.33335008E-12-1.21898396E+04+2.02696565E+01+0.00000000E+00    4
COHQCYC(COC)            C   4H   8O   4         300.000 5000.000 1319.000      1  !\COMMENT:  
+2.44599226E+01+1.64187782E-02-5.74024372E-06+9.05710407E-10-5.31829152E-14    2
-6.01811228E+04-1.02049722E+02+2.40687943E+00+5.95180442E-02-3.16913659E-05    3
+4.23694824E-09+8.42033474E-13-5.19694864E+04+1.88941416E+01+0.00000000E+00    4
QCYC(CCOC)OH            C   4H   8O   4         300.000 5000.000 1411.000      1  !\COMMENT:  
+2.20860197E+01+1.83743733E-02-6.29478769E-06+9.78787994E-10-5.68621317E-14    2
-5.89652037E+04-8.64964494E+01-2.09099972E+00+8.02656739E-02-6.69756245E-05    3
+2.79282034E-08-4.60981823E-12-5.12529252E+04+4.11897260E+01+0.00000000E+00    4
HOCOCQ(CH3)2            C   4H   8O   4         300.000 5000.000 1380.000      1  !\COMMENT:  
+2.28935401E+01+1.78627606E-02-6.34627520E-06+1.01068546E-09-5.96885712E-14    2
-8.05400680E+04-9.08953779E+01+1.56326363E+00+6.77165643E-02-5.14600149E-05    3
+1.99184629E-08-3.16007445E-12-7.30943302E+04+2.37255421E+01+0.00000000E+00    4
CHOC(CH3)OHCH2Q         C   4H   8O   4         300.000 5000.000 1383.000      1  !\COMMENT:  
+2.24480753E+01+1.78753902E-02-6.26904597E-06+9.90084046E-10-5.81417382E-14    2
-6.55093075E+04-8.56747327E+01+2.40933530E+00+6.13326038E-02-4.03874986E-05    3
+1.22738404E-08-1.32997480E-12-5.83049516E+04+2.29870742E+01+0.00000000E+00    4
CO(CH2OOH)2             C   3H   6O   5         300.000 5000.000 1393.000      1  !\COMMENT:  
+2.43376341E+01+1.14074110E-02-4.08931881E-06+6.55183244E-10-3.88570518E-14    2
-5.16862647E+04-9.01518175E+01-2.47626577E+00+8.93736793E-02-9.25891121E-05    3
+4.63168490E-08-8.93300309E-12-4.38924057E+04+4.84479477E+01+0.00000000E+00    4
!</006_C4_008_IC4H9OH_LTOXID>
!<006_C4_008_IC4H9OH_PYROSPEC>
IC4H8OH-IT              C   4H   9O   1         300.000 5000.000 1391.000      1  !\COMMENT:  
+1.29136746E+01+2.06583409E-02-6.98445966E-06+1.07562552E-09-6.20443876E-14    2
-1.81394866E+04-3.84972088E+01+3.05275715E+00+3.93926461E-02-1.90686417E-05    3
+3.86408022E-09-1.48005244E-13-1.42263749E+04+1.60840537E+01+0.00000000E+00    4
IC4H8OH-TI              C   4H   9O   1         300.000 5000.000 1402.000      1  !\COMMENT:  
+1.46323607E+01+1.88895981E-02-6.30561450E-06+9.62474230E-10-5.51640163E-14    2
-1.87976018E+04-4.93218793E+01+2.33169342E+00+5.13017040E-02-4.02698872E-05    3
+1.75150405E-08-3.16001727E-12-1.48318978E+04+1.55368130E+01+0.00000000E+00    4
!</006_C4_008_IC4H9OH_PYROSPEC>
!<006_C4_009_C4H6_AROMATIC>
CYHEXDN13               C   6H   8              300.000 5000.000 1392.000      1  !\COMMENT:  8/31/16  
+1.50997866E+01+2.12080269E-02-7.33544206E-06+1.14760359E-09-6.69433814E-14    2
+4.44900608E+03-6.16788333E+01-4.82039387E+00+6.70223856E-02-4.73487895E-05    3
+1.69645503E-08-2.45944445E-12+1.14209741E+04+4.55310016E+01+0.00000000E+00    4
CYHEXDN14               C   6H   8              300.000 5000.000 1385.000      1  !\COMMENT:  8/31/16  
+1.57263000E+01+2.09982638E-02-7.33474543E-06+1.15498418E-09-6.76769598E-14    2
+4.37984609E+03-6.64317549E+01-3.02043825E+00+6.10388887E-02-3.86837660E-05    3
+1.17505763E-08-1.35178604E-12+1.12646687E+04+3.55809099E+01+0.00000000E+00    4
C6H8                    C   6H   8              300.000 5000.000 1397.000      1  !\COMMENT:  8/31/16  
+1.69511085E+01+1.86092892E-02-6.39483993E-06+9.95781471E-10-5.78882385E-14    2
+1.19358759E+04-6.63328076E+01-2.80216545E+00+7.45728595E-02-6.92665672E-05    3
+3.34618343E-08-6.42278211E-12+1.79188255E+04+3.64469277E+01+0.00000000E+00    4
CYHEXEN-4J              C   6H   9              300.000 5000.000 1388.000      1  !\COMMENT:  8/31/16  
+1.45726981E+01+2.41687737E-02-8.34933859E-06+1.30512039E-09-7.60857953E-14    2
+1.40406544E+04-5.59995158E+01-3.84381292E+00+5.99346158E-02-3.11377445E-05    3
+5.82015177E-09+8.64222393E-14+2.11060274E+04+4.53885355E+01+0.00000000E+00    4
CYPENTN-4MJ             C   6H   9              10.000   3000.000 433.340      1  !\COMMENT: W.GREEN'S  
-2.41048175E+00+6.21591818E-02-3.89684972E-05+1.17648713E-08-1.36838719E-12    2
+2.57204512E+04+3.77632099E+01+3.94469866E+00+3.44171538E-03+1.64472094E-04    3
-3.01509598E-07+1.79533574E-10+2.51701784E+04+1.24235238E+01+0.00000000E+00    4
CYPENTN-4M4J            C   6H   9              10.000   3000.000 528.910      1  !\COMMENT: W.GREEN'S  
-3.37191907E+00+6.18953322E-02-3.77368199E-05+1.10138910E-08-1.23709218E-12    2
+2.17495406E+04+4.18567684E+01+4.00036055E+00-6.25727801E-04+1.58764283E-04    3
-2.60854825E-07+1.38700145E-10+2.10643320E+04+1.18801829E+01+0.00000000E+00    4
CYPENTN-4M3J            C   6H   9              10.000   3000.000 451.070      1  !\COMMENT: W.GREEN'S  
-3.01888829E+00+6.53666245E-02-4.25401593E-05+1.32583714E-08-1.58143371E-12    2
+1.74262118E+04+3.99119184E+01+3.94632666E+00+3.28517048E-03+1.64955619E-04    3
-2.94963183E-07+1.70105404E-10+1.68010595E+04+1.18895739E+01+0.00000000E+00    4
CYPENTN-4MTHNE          C   6H   8              10.000   3000.000 592.290      1  !\COMMENT: W.GREEN'S  
-2.10239098E+00+5.81365770E-02-3.60082225E-05+1.06656333E-08-1.21248223E-12    2
+1.53559396E+04+3.49539705E+01+4.03826412E+00-4.04316353E-03+1.73911296E-04    3
-2.84646912E-07+1.48353104E-10+1.49917771E+04+1.16115412E+01+0.00000000E+00    4
!</006_C4_009_C4H6_AROMATIC>
!<006_C4_009_C4H6_HTOXID>
CH2CHCHCHO              C   4H   5O   1         300.000 5000.000 1400.000      1  !\COMMENT:  
+1.32551859E+01+1.19066619E-02-4.06547591E-06+6.30312610E-10-3.65301442E-14    2
+4.28822305E+03-4.47690775E+01-4.93209912E-01+5.26550104E-02-5.15159642E-05    3
+2.57409661E-08-5.03442115E-12+8.26367547E+03+2.61133171E+01+0.00000000E+00    4
NC4H5O2                 C   4H   5O   2         300.000 5000.000 1396.000      1  !\COMMENT:  
+1.64522106E+01+1.16956821E-02-4.08000295E-06+6.41912007E-10-3.75906771E-14    2
+1.25380689E+04-5.87190920E+01+6.12413489E-01+5.52512502E-02-5.12447815E-05    3
+2.41307414E-08-4.50077091E-12+1.74115237E+04+2.40736828E+01+0.00000000E+00    4
C3H3CH2OOH              C   4H   6O   2         300.000 5000.000 1384.000      1  !\COMMENT:  12/16  
+1.76337943E+01+1.27580284E-02-4.44136954E-06+6.98375539E-10-4.08987084E-14    2
+4.20746041E+03-6.27097953E+01+1.64825356E+00+5.28806082E-02-4.39833841E-05    3
+1.88140805E-08-3.26453253E-12+9.50410156E+03+2.21988630E+01+0.00000000E+00    4
C3H3CH2O                C   4H   5O   1         300.000 5000.000 1676.000      1  !\COMMENT:  10/12/16  
+1.14427994E+01+1.50893347E-02-5.59321856E-06+9.19032913E-10-5.55290838E-14    2
+2.35239513E+04-3.19110047E+01+5.53696698E+00+2.18274562E-02-3.15173599E-06    3
-3.93256542E-09+1.28730350E-12+2.61457576E+04+2.17741565E+00+0.00000000E+00    4
C3H3CHO                 C   4H   4O   1         300.000 5000.000 1395.000      1  !\COMMENT:  10/12/16  
+1.27526772E+01+1.00631883E-02-3.49308972E-06+5.47746784E-10-3.20020827E-14    2
+1.41528612E+03-4.14481197E+01+1.14170208E+00+4.05129134E-02-3.49445730E-05    3
+1.55825190E-08-2.79824627E-12+5.13366022E+03+1.97621650E+01+0.00000000E+00    4
!</006_C4_009_C4H6_HTOXID>
!<006_C4_009_C4H6_LTOXID>
C2H3CHOHCH2             C   4H   7O   1         300.000 5000.000 1382.000      1  !\COMMENT:  
+1.44787895E+01+1.56397705E-02-5.47239981E-06+8.62563884E-10-5.05719495E-14    2
-1.47613624E+03-4.69553537E+01+2.30466478E+00+4.41216304E-02-3.23935804E-05    3
+1.31499701E-08-2.29928167E-12+2.89743860E+03+1.86657957E+01+0.00000000E+00    4
C2H3CHOHCH2OO           C   4H   7O   3         300.000 5000.000 1389.000      1  !\COMMENT:  
+1.83530129E+01+1.69514703E-02-5.91054392E-06+9.29544125E-10-5.44175546E-14    2
-2.07620807E+04-6.33248942E+01+1.85132718E+00+5.68751205E-02-4.37973133E-05    3
+1.77010151E-08-2.95624741E-12-1.51170708E+04+2.48996326E+01+0.00000000E+00    4
C2H3CHOHCH2O            C   4H   7O   2         300.000 5000.000 1384.000      1  !\COMMENT:  9/16  
+1.67237902E+01+1.62893097E-02-5.69978133E-06+8.98524197E-10-5.26886310E-14    2
-1.90975797E+04-5.73256364E+01+2.45139062E+00+4.76173501E-02-3.17417435E-05    3
+1.07287265E-08-1.48712660E-12-1.38958927E+04+2.01150648E+01+0.00000000E+00    4
C4H51,3OH2              C   4H   6O   1         200.000 6000.000 1000.000      1  !\COMMENT:  ENOL T12/15  
+1.17568770E+01+1.62957646E-02-5.86745770E-06+9.47794368E-10-5.68012244E-14    2
-1.33808588E+04-3.61322949E+01+5.32202847E-01+3.47944440E-02+9.07363332E-06    3
-4.26890292E-08+2.13649260E-11-9.76102764E+03+2.46259582E+01-8.04995700E+03    4
C2H3CHOHCHO             C   4H   6O   2         300.000 5000.000 1519.000      1  !\COMMENT:  9/16  
+1.62609725E+01+1.46912093E-02-5.27966798E-06+8.47240068E-10-5.03008110E-14    2
-3.45597776E+04-5.86214663E+01+1.98300140E+00+3.57502763E-02-8.68562950E-06    3
-5.68946121E-09+2.40246806E-12-2.84547220E+04+2.22890748E+01+0.00000000E+00    4
C4H5OH1-4OOH            C   4H   7O   3         300.000 5000.000 1388.000      1  !\COMMENT:  10/16  
+1.91838037E+01+1.59285036E-02-5.58251870E-06+8.81016733E-10-5.17029398E-14    2
-1.00934916E+04-6.62734801E+01+2.30965628E+00+5.66530089E-02-4.39894466E-05    3
+1.77261106E-08-2.93544265E-12-4.32625775E+03+2.39530949E+01+0.00000000E+00    4
C4H5OH1-4OOH-2OO        C   4H   7O   5         300.000 5000.000 1393.000      1  !\COMMENT:  
+2.47662773E+01+1.59483622E-02-5.61098009E-06+8.87848597E-10-5.22018160E-14    2
-3.55928552E+04-9.19981196E+01+2.31183130E+00+7.47918419E-02-6.60490378E-05    3
+2.95219734E-08-5.26743325E-12-2.84330075E+04+2.63334617E+01+0.00000000E+00    4
C3H3OHCHO1-2OOH         C   4H   6O   4         300.000 5000.000 1671.000      1  !\COMMENT:  
+2.01194396E+01+1.68368880E-02-6.36172689E-06+1.05867042E-09-6.45335884E-14    2
-4.78792303E+04-7.27686560E+01+1.79127621E+00+5.72787740E-02-3.75143238E-05    3
+1.08389158E-08-1.07752428E-12-4.16873725E+04+2.59257566E+01+0.00000000E+00    4
C4H5OJ1-2,4OOH          C   4H   7O   5         300.000 5000.000 1392.000      1  !\COMMENT:  10/16  
+2.59610037E+01+1.50317787E-02-5.31796267E-06+8.44637677E-10-4.97916701E-14    2
-2.60964572E+04-9.93170329E+01+4.33801022E+00+6.85025374E-02-5.62798005E-05    3
+2.30600805E-08-3.77375439E-12-1.89425384E+04+1.56651703E+01+0.00000000E+00    4
CDY(COCC)OH             C   4H   6O   2         300.000 5000.000 1404.000      1  !\COMMENT:  9/16  
+1.59912606E+01+1.48926281E-02-5.14765273E-06+8.05057203E-10-4.69530524E-14    2
-2.64939381E+04-5.94930361E+01-4.28737799E+00+6.85313676E-02-6.01513042E-05    3
+2.65620353E-08-4.65128316E-12-2.01441601E+04+4.70823318E+01+0.00000000E+00    4
C3H2OHCH2Q              C   4H   6O   3         300.000 5000.000 1386.000      1  !\COMMENT:  9/16  
+1.81132272E+01+1.45656351E-02-5.07825128E-06+7.98650178E-10-4.67560629E-14    2
-1.76332305E+04-6.30842082E+01+4.69903114E+00+4.54113058E-02-3.24594006E-05    3
+1.20345879E-08-1.84997432E-12-1.28888049E+04+9.19557638E+00+0.00000000E+00    4
C3H4CH2OH-3O            C   4H   7O   2         300.000 5000.000 1384.000      1  !\COMMENT:  
+1.67237902E+01+1.62893097E-02-5.69978133E-06+8.98524197E-10-5.26886310E-14    2
-1.90975797E+04-5.73256364E+01+2.45139062E+00+4.76173501E-02-3.17417435E-05    3
+1.07287265E-08-1.48712660E-12-1.38958927E+04+2.01150648E+01+0.00000000E+00    4
C2H3COCH2Q              C   4H   6O   3         300.000 5000.000 1390.000      1  !\COMMENT:  7/16  
+2.03130199E+01+1.30620215E-02-4.64429563E-06+7.40055113E-10-4.37242482E-14    2
-3.20078211E+04-7.53059526E+01-1.68971987E+00+7.27107744E-02-6.82564997E-05    3
+3.19924185E-08-5.91996843E-12-2.51697616E+04+3.99766836E+01+0.00000000E+00    4
C2H3CHOHCH2OOH          C   4H   8O   3         300.000 5000.000 1391.000      1  !\COMMENT:  
+1.93445152E+01+1.82185729E-02-6.34491630E-06+9.97097673E-10-5.83420009E-14    2
-3.79952136E+04-6.88144861E+01+9.44277749E-01+6.34330602E-02-4.99455695E-05    3
+2.05720571E-08-3.48143957E-12-3.17827282E+04+2.92923796E+01+0.00000000E+00    4
C2H3COCH2OH             C   4H   6O   2         300.000 5000.000 1374.000      1  !\COMMENT:  
+1.45010066E+01+1.57293771E-02-5.52878496E-06+8.74135857E-10-5.13615582E-14    2
-3.95492218E+04-4.65251707E+01+3.52503727E+00+3.70498105E-02-2.04866837E-05    3
+5.38095100E-09-5.47927324E-13-3.51894190E+04+1.41521904E+01+0.00000000E+00    4
C3H4CH2OH-1OOH          C   4H   8O   3         300.000 5000.000 1373.000      1  !\COMMENT:  
+2.05562405E+01+1.73434658E-02-6.08615888E-06+9.61896332E-10-5.65238760E-14    2
-3.61100647E+04-7.48563094E+01+2.62447134E+00+5.66513196E-02-3.85852510E-05    3
+1.31139830E-08-1.80853978E-12-2.95875423E+04+2.24313053E+01+0.00000000E+00    4
C3H4CH2OH-1O            C   4H   7O   2         300.000 5000.000 1502.000      1  !\COMMENT:  
+1.71974002E+01+1.64461405E-02-5.88477087E-06+9.41603116E-10-5.57896598E-14    2
-1.83089012E+04-6.07872595E+01+6.65239296E+00+2.39519793E-02+8.12599943E-06    3
-1.51386006E-08+4.29644312E-12-1.29560218E+04+1.89176185E+00+0.00000000E+00    4
CHOC3H4OH               C   4H   6O   2         300.000 5000.000 1380.000      1  !\COMMENT:  
+1.56483679E+01+1.46897907E-02-5.15632446E-06+8.14600326E-10-4.78399746E-14    2
-3.88944658E+04-5.34469355E+01+2.11996229E+00+4.43238416E-02-2.97127304E-05    3
+1.00484103E-08-1.39027193E-12-3.39592163E+04+1.99769992E+01+0.00000000E+00    4
C4H61OOH3-4             C   4H   7O   2         300.000 5000.000 1403.000      1  !\COMMENT:  17/19  
+1.52926167E+01+1.62867095E-02-5.52194822E-06+8.52227191E-10-4.92392659E-14    2
+7.36299218E+03-4.72249359E+01+2.43287751E+00+4.62177464E-02-3.19450614E-05    3
+1.13685403E-08-1.64030241E-12+1.18141102E+04+2.18342767E+01+0.00000000E+00    4
C4H61-OOH3-OO4          C   4H   7O   4         300.000 5000.000 1395.000      1  !\COMMENT: DONG 1024, C4H61OOH3-4O2  19  
+1.92129866E+01+1.80533797E-02-6.22644844E-06+9.72185617E-10-5.66311792E-14    2
-1.17228340E+04-6.38124953E+01+2.96908603E+00+5.52680431E-02-3.85071732E-05    3
+1.35964918E-08-1.93740519E-12-6.02696693E+03+2.36558653E+01+0.00000000E+00    4
C4H61-2OOH34            C   4H   7O   4         300.000 5000.000 1392.000      1  !\COMMENT:  16  
+2.40461895E+01+1.35992427E-02-4.71882979E-06+7.40795046E-10-4.33461797E-14    2
-1.77729681E+03-9.19448524E+01+8.07371622E-01+7.42390637E-02-6.59005046E-05    3
+2.89287584E-08-5.01113774E-12+5.56275422E+03+3.04532122E+01+0.00000000E+00    4
C4H61-OOH34             C   4H   8O   4         300.000 5000.000 1394.000      1  !\COMMENT:  16  
+2.43681963E+01+1.56262504E-02-5.36622026E-06+8.36672539E-10-4.87261234E-14    2
-2.97395130E+04-9.53858126E+01-5.50389828E-01+8.08980233E-02-7.14917402E-05    3
+3.14214570E-08-5.45705442E-12-2.18931780E+04+3.57719063E+01+0.00000000E+00    4
C4H61-OOH34-OO2         C   4H   7O   6         300.000 5000.000 1397.000      1  !\COMMENT:  16  
+2.96189216E+01+1.36224652E-02-4.74693365E-06+7.47380161E-10-4.38219621E-14    2
-2.72652141E+04-1.17599351E+02+7.32401155E-01+9.27972124E-02-8.86481619E-05    3
+4.11651984E-08-7.44082707E-12-1.85343774E+04+3.31749869E+01+0.00000000E+00    4
C4H412-OOH34            C   4H   6O   4         300.000 5000.000 1390.000      1  !\COMMENT:  16  
+2.37714316E+01+1.22691980E-02-4.37585634E-06+6.98707223E-10-4.13399756E-14    2
-1.05419085E+04-9.05795816E+01+2.25296705E+00+7.03405671E-02-6.59546939E-05    3
+3.07772261E-08-5.66772762E-12-3.83724444E+03+2.22442095E+01+0.00000000E+00    4
C3H3CHO-OOH23           C   4H   6O   5         300.000 5000.000 1387.000      1  !\COMMENT:  16  
+2.70408781E+01+1.19361788E-02-4.33840618E-06+7.01448748E-10-4.18636928E-14    2
-4.19006207E+04-1.07701779E+02+1.21286535E+00+7.32715332E-02-5.85847446E-05    3
+2.18420551E-08-3.09398790E-12-3.32531372E+04+3.02888053E+01+0.00000000E+00    4
C4H4O-OOH24             C   4H   6O   5         300.000 5000.000 1388.000      1  !\COMMENT:  16  
+2.52105579E+01+1.33311572E-02-4.78042241E-06+7.66051638E-10-4.54376448E-14    2
-3.85672545E+04-9.41153859E+01+9.59575596E-01+7.65313711E-02-6.90784876E-05    3
+3.08837168E-08-5.46998241E-12-3.08308409E+04+3.37582000E+01+0.00000000E+00    4
C4H62-OOH14             C   4H   8O   4         300.000 5000.000 1383.000      1  !\COMMENT:  16  
+2.40027956E+01+1.69211626E-02-6.02147599E-06+9.59977296E-10-5.67352934E-14    2
-2.74866767E+04-9.09248026E+01+5.33887384E-01+7.75331204E-02-6.82132680E-05    3
+3.07798871E-08-5.60160434E-12-1.98197385E+04+3.32306388E+01+0.00000000E+00    4
C4H512-OO4              C   4H   5O   2         300.000 5000.000 1400.000      1  !\COMMENT:  03/16 THERM  
+1.42836297E+01+1.30646729E-02-4.44620310E-06+6.87917196E-10-3.98144345E-14    2
+2.10779108E+04-4.44989804E+01+1.52191421E+00+4.71698948E-02-4.03200254E-05    3
+1.80912888E-08-3.27484097E-12+2.50993362E+04+2.25474610E+01+0.00000000E+00    4
C4H513-OO2              C   4H   5O   2         300.000 5000.000 1405.000      1  !\COMMENT:  03/16 THERM  
+1.56904837E+01+1.19260796E-02-4.06874172E-06+6.30816230E-10-3.65702642E-14    2
+1.32535118E+04-5.61395385E+01-7.53229326E-01+5.71867156E-02-5.24258034E-05    3
+2.41573152E-08-4.38383698E-12+1.82311643E+04+2.96637047E+01+0.00000000E+00    4
CYCCCOO-3J              C   4H   5O   2         300.000 5000.000 1403.000      1  !\COMMENT:  03/16 THERM  
+1.47511170E+01+1.36105988E-02-4.65772901E-06+7.23551244E-10-4.20014564E-14    2
+9.03032818E+03-5.37988385E+01-2.47556740E+00+6.02141116E-02-5.37658895E-05    3
+2.43859766E-08-4.38845640E-12+1.43437053E+04+3.64073667E+01+0.00000000E+00    4
CH2CYCOO-CH2            C   4H   5O   2         300.000 5000.000 1398.000      1  !\COMMENT:  03/16 THERM  
+1.58989765E+01+1.20316212E-02-4.16546349E-06+6.52021319E-10-3.80466500E-14    2
+1.80307061E+04-5.73648764E+01+2.58755552E-01+5.57836767E-02-5.23131171E-05    3
+2.49455274E-08-4.69840113E-12+2.27704741E+04+2.41236108E+01+0.00000000E+00    4
C2H3COOCH2              C   4H   5O   2         300.000 5000.000 1378.000      1  !\COMMENT:  03/16 THERM  
+1.65803208E+01+1.15439736E-02-4.11631882E-06+6.57144442E-10-3.88749935E-14    2
-2.11309534E+04-6.07009305E+01+2.00791111E+00+4.51755954E-02-3.38733412E-05    3
+1.27342296E-08-1.94378047E-12-1.60205295E+04+1.77255740E+01+0.00000000E+00    4
CYCOOC-CH2              C   4H   5O   2         300.000 5000.000 1403.000      1  !\COMMENT:  03/16 THERM  
+1.49632112E+01+1.28724587E-02-4.37191522E-06+6.75553099E-10-3.90654123E-14    2
+2.28933543E+04-5.25926129E+01-2.66210588E-01+5.57788088E-02-5.16416215E-05    3
+2.44394027E-08-4.56852993E-12+2.74516568E+04+2.66023034E+01+0.00000000E+00    4
C4H6O25                 C   4H   6O   1         200.000 5000.000 1000.000      1  !\COMMENT:  T 3/97  
+8.60658242E+00+2.08310051E-02-8.42229481E-06+1.56717640E-09-1.09391202E-13    2
-1.76177415E+04-2.32464750E+01+2.67053463E+00+4.92586420E-03+8.86967406E-05    3
-1.26219194E-07+5.23991321E-11-1.46572472E+04+1.45722395E+01-1.30831522E+04    4
C2H3CHOCH2              C   4H   6O   1         300.000 5000.000 1431.000      1  !\COMMENT:  
+1.26762790E+01+1.40819509E-02-4.63473868E-06+7.01090838E-10-3.99438277E-14    2
-4.08065264E+03-4.22515995E+01-3.59388437E+00+5.79063450E-02-4.97163294E-05    3
+2.15818682E-08-3.69199072E-12+8.58852628E+02+4.28475443E+01+0.00000000E+00    4
C4H4O                   C   4H   4O   1         200.000 6000.000 1000.000      1  !\COMMENT:  T03/97  
+9.38935003E+00+1.40291241E-02-5.07755110E-06+8.24137332E-10-4.95319963E-14    2
-8.68241814E+03-2.79162920E+01+8.47469463E-01+1.31773796E-02+5.99735901E-05    3
-9.71562904E-08+4.22733796E-11-5.36785445E+03+2.14945172E+01-4.17166616E+03    4
C4H6O23                 C   4H   6O   1         200.000 5000.000 1000.000      1  !\COMMENT:  T 3/97  
+8.60658242E+00+2.08310051E-02-8.42229481E-06+1.56717640E-09-1.09391202E-13    2
-1.32392815E+04-2.32464750E+01+2.67053463E+00+4.92586420E-03+8.86967406E-05    3
-1.26219194E-07+5.23991321E-11-1.02787872E+04+1.45722395E+01-1.30831522E+04    4
!</006_C4_009_C4H6_LTOXID>
!<006_C4_009_C4H6_PYROSPEC>
C4H6                    C   4H   6              100.000  5000.000 946.050      1  !\COMMENT:  8/8/12 GMG  
+1.24694623E+01+1.00552338E-02-2.41197746E-06+4.57055549E-10-3.93142404E-14    2
+8.01074087E+03-4.36379787E+01+2.80596528E+00+1.02587890E-02+6.17247659E-05    3
-9.01625466E-08+3.59109230E-11+1.16584984E+04+1.20622423E+01+0.00000000E+00    4
C4H5-I                  C   4H   5O   0         298.000 3000.000 1000.000      1  !\COMMENT:  
+5.25595308E+00+2.19965949E-02-1.09137173E-05+2.63404317E-09-2.50557472E-13    2
+3.57055213E+04-1.56386290E+00-4.20623364E-01+4.38861302E-02-4.32708486E-05    3
+2.43849315E-08-5.85727339E-12+3.69066616E+04+2.60889512E+01+0.00000000E+00    4
C4H5-N                  C   4H   5O   0         298.000 3000.000 1000.000      1  !\COMMENT:  
+7.29521441E+00+1.91513156E-02-9.57154022E-06+2.33661465E-09-2.25148097E-13    2
+4.01314083E+04-1.35255263E+01-3.18360247E+00+5.81813715E-02-6.38641527E-05    3
+3.57450182E-08-7.89217819E-12+4.23740398E+04+3.77564497E+01+0.00000000E+00    4
C4H5-2                  C   4H   5              300.000 5000.000 1385.000      1  !\COMMENT:  H6W/94  
+1.03230828E+01+1.17625574E-02-4.00004665E-06+6.18727929E-10-3.58083530E-14    2
+3.25861413E+04-2.88794317E+01+2.31011292E+00+2.83747046E-02-1.63836755E-05    3
+4.46251967E-09-4.30510879E-13+3.55842945E+04+1.49105965E+01+0.00000000E+00    4
C4H4                    C   4H   4              300.000 3000.000 1000.000      1  !\COMMENT:  H6W/94  
+6.65070920E+00+1.61294340E-02-7.19388750E-06+1.49817870E-09-1.18641100E-13    2
+3.11959920E+04-9.79521180E+00-1.91524790E+00+5.27508780E-02-7.16559440E-05    3
+5.50724230E-08-1.72862280E-11+3.29785040E+04+3.14199830E+01+0.00000000E+00    4
C4H3-I                  C   4H   3              300.000 3000.000 1000.000      1  !\COMMENT:  AB1/93  
+9.09781650E+00+9.22071190E-03-3.38784410E-06+4.91604980E-10-1.45297800E-14    2
+5.66005740E+04-1.98025970E+01+2.08304120E+00+4.08342740E-02-6.21596850E-05    3
+5.16793580E-08-1.70291840E-11+5.80051290E+04+1.36174620E+01+0.00000000E+00    4
C4H3-N                  C   4H   3              300.000 3000.000 1000.000      1  !\COMMENT:  H6W/94  
+5.43282790E+00+1.68609810E-02-9.43131090E-06+2.57038950E-09-2.74563090E-13    2
+6.16006800E+04-1.56739810E+00-3.16841130E-01+4.69121000E-02-6.80938100E-05    3
+5.31799210E-08-1.65230050E-11+6.24761990E+04+2.46225590E+01+0.00000000E+00    4
C4H2                    C   4H   2              300.000 3000.000 1000.000      1  !\COMMENT:  D11/99  
+9.15763280E+00+5.54305180E-03-1.35916040E-06+1.87800750E-11+2.31895360E-14    2
+5.25880390E+04-2.37114600E+01+1.05439780E+00+4.16269600E-02-6.58717840E-05    3
+5.32570750E-08-1.66831620E-11+5.41852110E+04+1.48665910E+01+0.00000000E+00    4
CH2CHCHCHCCH            C   6H   6              300.000 5000.000 1394.000      1  !\COMMENT:  03/16  
+1.71155812E+01+1.35873582E-02-4.71347534E-06+7.38927269E-10-4.31678854E-14    2
+3.34001333E+04-6.63949871E+01-1.63758241E+00+6.58049292E-02-6.19478129E-05    3
+2.95388753E-08-5.56039075E-12+3.91068149E+04+3.13986448E+01+0.00000000E+00    4
!</006_C4_009_C4H6_PYROSPEC>
!<006_C4_010_C4H612C4H6-2_PYROSPEC>
C4H612                  C   4H   6              300.000 5000.000 1392.000      1  !\COMMENT:  11/ 6/18 THERM  
+9.98419461E+00+1.45179551E-02-4.93059841E-06+7.61740334E-10-4.40397397E-14    2
+1.44449295E+04-2.87041308E+01+8.99818731E-01+3.46981453E-02-2.21151080E-05    3
+7.49527919E-09-1.07488909E-12+1.77465204E+04+2.05248012E+01+0.00000000E+00    4
C4H6-2                  C   4H   6              298.150 2000.000 1000.000      1  !\COMMENT: CWZ ADDED FROM YL CALCULATION  
+3.28493310E+00+2.56208578E-02-1.13437876E-05+2.13794807E-09-1.05016221E-13    2
+1.53435097E+04+7.73047992E+00+2.65653419E+00+2.30439838E-02+1.57227991E-07    3
-1.06198653E-08+4.35705454E-12+1.57237129E+04+1.20347588E+01+0.00000000E+00    4
H2C4O                   C   4H   2O   1         300.000 4000.000 1000.000      1  !\COMMENT:  120189  
+1.02688800E+01+4.89616400E-03-4.88508100E-07-2.70856600E-10+5.10701300E-14    2
+2.34690300E+04-2.81598500E+01+4.81097100E+00+1.31399900E-02+9.86507300E-07    3
-6.12072000E-09+1.64000300E-12+2.54580300E+04+2.11342400E+00+0.00000000E+00    4
!</006_C4_010_C4H612C4H6-2_PYROSPEC>
!<006_C4_011_NC3H7CHO_LTOXID>
C3H6CHO-1O2             C   4H   7O   3         300.000 5000.000 1393.000      1  !\COMMENT:  
+1.76307908E+01+1.77434874E-02-6.47118922E-06+1.09915640E-09-6.85650955E-14    2
-2.63378408E+04-5.99652189E+01-1.44726948E-02+6.27634306E-02-5.12890992E-05    3
+2.16695721E-08-3.70789338E-12-2.06017447E+04+3.34348635E+01+0.00000000E+00    4
C3H6CHO-2O2             C   4H   7O   3         300.000 5000.000 1366.000      1  !\COMMENT:  
+1.83104922E+01+1.79423683E-02-6.10216813E-06+9.44908514E-10-5.47568930E-14    2
-2.67950870E+04-6.46618054E+01+4.58791021E+00+4.42780161E-02-2.26581832E-05    3
+4.18091082E-09+5.80557748E-14-2.14781823E+04+1.10346186E+01+0.00000000E+00    4
C3H6CHO-3O2             C   4H   7O   3         300.000 5000.000 1360.000      1  !\COMMENT:  
+1.80567176E+01+1.83423860E-02-6.27956292E-06+9.76597608E-10-5.67606901E-14    2
-2.52108602E+04-6.26976062E+01+5.36686428E+00+4.04034632E-02-1.70314395E-05    3
+9.61066124E-10+7.06963225E-13-2.00368280E+04+8.16284576E+00+0.00000000E+00    4
C3H6COQ1                C   4H   7O   3         300.000 5000.000 1394.000      1  !\COMMENT:  
+1.80065611E+01+1.84806776E-02-7.50685255E-06+1.37789888E-09-8.99606699E-14    2
-2.51840204E+04-6.09987511E+01+4.85903573E-01+6.53580465E-02-5.61950815E-05    3
+2.44886578E-08-4.27885474E-12-1.97512116E+04+3.08954041E+01+0.00000000E+00    4
C3H5CHOQ1-3             C   4H   7O   3         300.000 5000.000 1394.000      1  !\COMMENT:  
+1.81602515E+01+1.85208370E-02-7.47583958E-06+1.36028689E-09-8.81875145E-14    2
-1.99376163E+04-6.14297152E+01-5.69435201E-01+6.87595815E-02-5.97787242E-05    3
+2.62378664E-08-4.60504145E-12-1.41441927E+04+3.67582812E+01+0.00000000E+00    4
C3H6COQ2                C   4H   7O   3         300.000 5000.000 1392.000      1  !\COMMENT:  
+1.84872309E+01+1.64895776E-02-5.82067860E-06+9.69447452E-10-5.98644677E-14    2
-2.52684576E+04-6.35233858E+01+3.90868701E+00+5.28969908E-02-4.13170637E-05    3
+1.69715716E-08-2.85171551E-12-2.04357784E+04+1.39476760E+01+0.00000000E+00    4
C3H5CHOQ2-1             C   4H   7O   3         300.000 5000.000 1416.000      1  !\COMMENT:  
+2.04137456E+01+1.48247948E-02-4.73762615E-06+7.02188194E-10-3.94326053E-14    2
-2.80523711E+04-7.66836400E+01-2.06233500E+00+8.26258717E-02-8.27361297E-05    3
+4.07843322E-08-7.73505567E-12-2.19053153E+04+3.83843573E+01+0.00000000E+00    4
C3H6COQ3                C   4H   7O   3         300.000 5000.000 1392.000      1  !\COMMENT:  
+1.82030915E+01+1.65449087E-02-5.72142585E-06+9.36828903E-10-5.72202312E-14    2
-2.36005480E+04-6.12005415E+01+4.21432553E+00+5.11167086E-02-3.90769436E-05    3
+1.58352754E-08-2.63755528E-12-1.89203806E+04+1.32762008E+01+0.00000000E+00    4
C3H5CHOQ3-1             C   4H   7O   3         300.000 5000.000 1393.000      1  !\COMMENT:  
+1.98513657E+01+1.69888286E-02-6.62994762E-06+1.17132611E-09-7.43914327E-14    2
-2.65661678E+04-7.42418989E+01+1.00398785E+00+6.70838885E-02-5.83884632E-05    3
+2.56535997E-08-4.50346275E-12-2.06798496E+04+2.47436251E+01+0.00000000E+00    4
C3H5CHOQ3-2             C   4H   7O   3         300.000 5000.000 1392.000      1  !\COMMENT:  
+1.81711113E+01+1.68107624E-02-5.80997801E-06+9.44917186E-10-5.73145760E-14    2
-1.88406465E+04-5.98604450E+01+3.44209590E+00+5.33045850E-02-4.11043996E-05    3
+1.67410798E-08-2.79731327E-12-1.39246845E+04+1.85203577E+01+0.00000000E+00    4
CH3CYC2H2OCHO           C   4H   6O   2         300.000 5000.000 1377.000      1  !\COMMENT:  
+1.53985115E+01+1.64633481E-02-5.83447618E-06+9.27587317E-10-5.47143564E-14    2
-3.20884336E+04-5.72230801E+01-1.32566232E+00+5.44608754E-02-3.94839110E-05    3
+1.49077818E-08-2.36238320E-12-2.60783037E+04+3.31397493E+01+0.00000000E+00    4
CYC3H5OCHO              C   4H   6O   2         300.000 5000.000 1366.000      1  !\COMMENT:  
+1.48301910E+01+1.71016226E-02-6.09155616E-06+9.71758214E-10-5.74561400E-14    2
-3.15613110E+04-5.47333707E+01-1.54724315E+00+4.88686610E-02-2.71315010E-05    3
+6.08777270E-09-2.86301384E-13-2.51870149E+04+3.55943415E+01+0.00000000E+00    4
CYC2H3OCH2CHO           C   4H   6O   2         300.000 5000.000 1355.000      1  !\COMMENT:  
+1.46295067E+01+1.71732309E-02-6.09223047E-06+9.69187039E-10-5.71925922E-14    2
-3.03133350E+04-5.18868414E+01+3.91622553E+00+3.17365235E-02-7.55431845E-06    3
-3.76467617E-09+1.55700316E-12-2.54388359E+04+9.54684554E+00+0.00000000E+00    4
C3H5CHOQ1-3O2           C   4H   7O   5         300.000 5000.000 1393.000      1  !\COMMENT:  
+2.24597806E+01+1.93911661E-02-7.53150790E-06+1.33619711E-09-8.53707291E-14    2
-3.78616232E+04-7.95559455E+01+2.76918822E+00+7.11743442E-02-6.05223799E-05    3
+2.62052842E-08-4.55767005E-12-3.16469629E+04+2.40700714E+01+0.00000000E+00    4
C3H5CHOQ2-1O2           C   4H   7O   5         300.000 5000.000 1394.000      1  !\COMMENT:  
+2.23377547E+01+2.01125396E-02-8.12318020E-06+1.47591070E-09-9.54655898E-14    2
-3.93573798E+04-7.96266870E+01+2.07827336E+00+7.45280662E-02-6.48274638E-05    3
+2.84617776E-08-4.99644665E-12-3.31012889E+04+2.65499029E+01+0.00000000E+00    4
C3H5CHOQ3-1O2           C   4H   7O   5         300.000 5000.000 1393.000      1  !\COMMENT:  
+2.24597806E+01+1.93911661E-02-7.53150790E-06+1.33619711E-09-8.53707291E-14    2
-3.78616232E+04-7.95559455E+01+2.76918822E+00+7.11743442E-02-6.05223799E-05    3
+2.62052842E-08-4.55767005E-12-3.16469629E+04+2.40700714E+01+0.00000000E+00    4
C2H4COCHOQ3             C   4H   6O   4         300.000 5000.000 1392.000      1  !\COMMENT:  
+2.02495658E+01+1.59813646E-02-5.87949055E-06+9.97435683E-10-6.18971778E-14    2
-5.35901160E+04-7.25341009E+01+3.45435154E+00+5.92269849E-02-4.92948329E-05    3
+2.10617317E-08-3.62998316E-12-4.81786881E+04+1.62120770E+01+0.00000000E+00    4
CH3COCHCHOQ1            C   4H   6O   4         300.000 5000.000 1393.000      1  !\COMMENT:  
+1.91934719E+01+1.70720269E-02-6.49868544E-06+1.13389646E-09-7.16819649E-14    2
-5.83378191E+04-6.66954418E+01+1.13399307E+00+6.42706934E-02-5.45392727E-05    3
+2.35879096E-08-4.09845849E-12-5.26015455E+04+2.84625618E+01+0.00000000E+00    4
CHOCH2CHCHOQ1           C   4H   6O   4         300.000 5000.000 1393.000      1  !\COMMENT:  
+1.91074231E+01+1.77382588E-02-7.10869592E-06+1.28374628E-09-8.27299115E-14    2
-5.46346229E+04-6.48673463E+01+6.65448639E-01+6.71660189E-02-5.85325230E-05    3
+2.57314456E-08-4.52032233E-12-4.89256755E+04+3.18273749E+01+0.00000000E+00    4
!</006_C4_011_NC3H7CHO_LTOXID>
!<006_C4_011_NC3H7CHO_PYROSPEC>
NC3H7CHO                C   4H   8O   1         300.000 5000.000 1679.000      1  !\COMMENT:  8/12/15  
+1.19789345E+01+2.04894148E-02-7.24831619E-06+1.15561709E-09-6.84119824E-14    2
-3.09272130E+04-3.63929716E+01+1.24208539E+00+4.21277518E-02-2.13832135E-05    3
+4.22614614E-09-1.03710908E-13-2.71049353E+04+2.21567167E+01+0.00000000E+00    4
NC3H7CO                 C   4H   7O   1         300.000 5000.000 2009.000      1  !\COMMENT:  
+1.12985564E+01+1.88433093E-02-6.47020269E-06+1.01213996E-09-5.91651286E-14    2
-1.11491841E+04-3.00451398E+01+2.55036037E+00+3.66123221E-02-1.83363150E-05    3
+3.78113452E-09-1.51825816E-13-8.03077767E+03+1.76299131E+01+0.00000000E+00    4
C3H6CHO-1               C   4H   7O   1         300.000 5000.000 1421.000      1  !\COMMENT:  
+1.48582040E+01+1.53363226E-02-5.09482447E-06+7.75576138E-10-4.43833534E-14    2
-1.48568935E+04-5.35144849E+01-3.09238749E+00+6.44148836E-02-5.66744754E-05    3
+2.52871713E-08-4.45177226E-12-9.44491839E+03+4.01747352E+01+0.00000000E+00    4
C3H6CHO-2               C   4H   7O   1         300.000 5000.000 1670.000      1  !\COMMENT:  
+1.07994524E+01+1.99666357E-02-7.02264763E-06+1.11646813E-09-6.59999601E-14    2
-6.53228862E+03-2.72019911E+01+2.17194770E+00+3.46012587E-02-1.28784825E-05    3
+2.46075165E-11+6.54575970E-13-3.18932228E+03+2.08388838E+01+0.00000000E+00    4
C3H6CHO-3               C   4H   7O   1         300.000 5000.000 1680.000      1  !\COMMENT:  
+1.11057761E+01+1.94829033E-02-6.80219665E-06+1.07611215E-09-6.33985135E-14    2
-5.79319962E+03-2.85940360E+01+2.50394898E+00+3.52020899E-02-1.49538799E-05    3
+1.51842245E-09+3.26240930E-13-2.56469857E+03+1.89082252E+01+0.00000000E+00    4
!</006_C4_011_NC3H7CHO_PYROSPEC>
!<006_C4_012_C2H5COCH3_LTOXID>
CH3CHOOCOCH3            C   4H   7O   3         300.000 5000.000 1411.000      1  !\COMMENT:  
+1.68056216E+01+1.70791389E-02-5.69439450E-06+8.68878944E-10-4.98008338E-14    2
-3.06718613E+04-5.51178960E+01+4.30171569E+00+4.62273591E-02-3.12564494E-05    3
+1.08627824E-08-1.51478379E-12-2.63732146E+04+1.19724375E+01+0.00000000E+00    4
CH2CHOOHCOCH3           C   4H   7O   3         300.000 5000.000 1413.000      1  !\COMMENT:  
+1.78031394E+01+1.60286227E-02-5.38152372E-06+8.25242310E-10-4.74718968E-14    2
-2.30767899E+04-5.87370258E+01+4.45962223E+00+4.67200276E-02-3.15878907E-05    3
+1.06245787E-08-1.38857032E-12-1.84720686E+04+1.29655977E+01+0.00000000E+00    4
!</006_C4_012_C2H5COCH3_LTOXID>
!<006_C4_012_C2H5COCH3_PYROSPEC>
C2H5COCH3               C   4H   8O   1         300.000 5000.000 1454.000      1  !\COMMENT:  8/12/15  
+1.28183044E+01+1.79874386E-02-5.94194784E-06+9.01636365E-10-5.14993729E-14    2
-3.51711964E+04-4.11609193E+01+2.57048052E+00+3.51446793E-02-1.23849584E-05    3
-1.21280927E-09+1.16163555E-12-3.10194049E+04+1.61395232E+01+0.00000000E+00    4
C2H5COCH2               C   4H   7O   1         300.000 5000.000 1396.000      1  !\COMMENT:  
+1.35979480E+01+1.57187785E-02-5.35200820E-06+8.28428039E-10-4.79645862E-14    2
-1.30111973E+04-4.46215708E+01+1.96643032E+00+4.10271409E-02-2.56193885E-05    3
+7.86244495E-09-9.26825962E-13-8.80149212E+03+1.84803948E+01+0.00000000E+00    4
CH2CH2COCH3             C   4H   7O   1         300.000 5000.000 1392.000      1  !\COMMENT:  
+1.17915603E+01+1.70296457E-02-5.75444256E-06+8.86035114E-10-5.11070778E-14    2
-9.70683178E+03-3.25532787E+01+2.36191763E+00+3.50400641E-02-1.70487065E-05    3
+3.09070210E-09+2.80364847E-14-6.02754073E+03+1.95184512E+01+0.00000000E+00    4
CH3CHCOCH3              C   4H   7O   1         300.000 5000.000 1438.000      1  !\COMMENT:  
+1.19651378E+01+1.63142163E-02-5.39879520E-06+8.20454677E-10-4.69197541E-14    2
-1.51990676E+04-3.30142593E+01+3.31082456E+00+2.83712402E-02-5.64603859E-06    3
-4.62626296E-09+1.82954207E-12-1.14602301E+04+1.62217415E+01+0.00000000E+00    4
C2H3COCH3               C   4H   6O   1         300.000 5000.000 1390.000      1  !\COMMENT:  
+1.19989844E+01+1.52616304E-02-5.26018882E-06+8.20774274E-10-4.77834528E-14    2
-2.12170620E+04-3.71383523E+01+6.55910700E-01+4.19405303E-02-3.00269693E-05    3
+1.16578089E-08-1.92100897E-12-1.72216627E+04+2.38412293E+01+0.00000000E+00    4
!</006_C4_012_C2H5COCH3_PYROSPEC>
!<006_C4_013_C2H5CHCO_PYROSPEC>
C2H5CHCO                C   4H   6O   1         300.000 5000.000 2038.000      1  !\COMMENT:  9/12/19 THERM  
+1.48716368E+01+1.44579209E-02-5.41685036E-06+8.96424680E-10-5.44332329E-14    2
-1.86152167E+04-5.51247834E+01+3.07559957E+00+3.89367803E-02-2.25485467E-05    3
+5.41518777E-09-3.55064763E-13-1.44468481E+04+8.99415847E+00+0.00000000E+00    4
!</006_C4_013_C2H5CHCO_PYROSPEC>
!<007_C5_001_NC5H12_LTOXID>
C5H5CH3-1               C   6H   8              300.000 5000.000 1398.000      1  !\COMMENT:  8/10/17 LIT  
+1.50340047E+01+2.04185116E-02-6.97043123E-06+1.08100581E-09-6.26770876E-14    2
+4.36152703E+03-5.84840756E+01-4.85526203E+00+7.01843167E-02-5.64257356E-05    3
+2.45599738E-08-4.55996125E-12+1.09594237E+04+4.72361312E+01+0.00000000E+00    4
C5H5CH3-2               C   6H   8              300.000 5000.000 1397.000      1  !\COMMENT:  8/10/17 LIT  
+1.49358231E+01+2.07204882E-02-7.12075715E-06+1.10910625E-09-6.44955257E-14    2
+4.21973626E+03-5.80592282E+01-5.10678180E+00+7.16988475E-02-5.92912396E-05    3
+2.68400844E-08-5.18704752E-12+1.08372235E+04+4.82757623E+01+0.00000000E+00    4
C5H5CH2-1               C   6H   7              300.000 5000.000 1397.000      1  !\COMMENT:  8/10/17 LIT  
+1.60009500E+01+1.74775366E-02-6.04888686E-06+9.46697639E-10-5.52383113E-14    2
+1.89331639E+04-6.37501499E+01-5.51494836E+00+7.62865173E-02-7.08169924E-05    3
+3.48372736E-08-7.04893103E-12+2.56380901E+04+4.89742458E+01+0.00000000E+00    4
C5H5CH2-2               C   6H   7              300.000 5000.000 1398.000      1  !\COMMENT:  8/10/17 LIT  
+1.61072691E+01+1.73692888E-02-6.00742320E-06+9.39783915E-10-5.48175033E-14    2
+2.18936092E+04-6.42898814E+01-5.23109521E+00+7.55274387E-02-6.97561570E-05    3
+3.41064092E-08-6.86051432E-12+2.85484814E+04+4.75422184E+01+0.00000000E+00    4
CYC6H7                  C   6H   7              300.000 5000.000 1397.000      1  !\COMMENT:  1/19/95 THERM  
+1.45807530E+01+1.90472668E-02-6.57818915E-06+1.02815839E-09-5.99380191E-14    2
+1.74041915E+04-5.69878049E+01-6.31362107E+00+7.16680944E-02-5.92387132E-05    3
+2.61855709E-08-4.89962261E-12+2.42993483E+04+5.39513361E+01+0.00000000E+00    4
C5H4CH3                 C   6H   7              300.000 5000.000 1400.000      1  !\COMMENT:  8/10/17 LIT  
+1.50272937E+01+1.80083785E-02-6.16578517E-06+9.57991706E-10-5.56127818E-14    2
+1.93917038E+04-5.65861279E+01-4.31656809E+00+6.99979235E-02-6.23527495E-05    3
+2.98472987E-08-5.93527478E-12+2.54948558E+04+4.50458112E+01+0.00000000E+00    4
C5H5OOH                 C   5H   6O   2         300.000 5000.000 1393.000      1  !\COMMENT:  7/18/17 THERM  
+1.88725697E+01+1.53218790E-02-5.37069273E-06+8.47863240E-10-4.97746160E-14    2
-3.83978949E+02-7.50609855E+01-3.68747150E+00+7.60739205E-02-7.09775879E-05    3
+3.45028842E-08-6.88362075E-12+6.70004842E+03+4.33910844E+01+0.00000000E+00    4
C5H5OO                  C   5H   5O   2         300.000 5000.000 1387.000      1  !\COMMENT:  7/18/17 THERM  
+1.86496209E+01+1.29806176E-02-4.57246242E-06+7.24666742E-10-4.26709629E-14    2
+1.65156395E+04-7.32758517E+01-2.85780559E+00+6.94277073E-02-6.37115476E-05    3
+3.02169272E-08-5.90828923E-12+2.33854091E+04+4.01169670E+01+0.00000000E+00    4
C5H5CH2                 C   6H   7              300.000 5000.000 1402.000      1  !\COMMENT:  8/10/17 LIT  
+1.51289858E+01+1.78065530E-02-6.07089735E-06+9.40569603E-10-5.44933404E-14    2
+3.14331794E+04-5.67055395E+01-4.91289852E+00+7.32362140E-02-6.75470764E-05    3
+3.31296896E-08-6.66457544E-12+3.75966523E+04+4.80335683E+01+0.00000000E+00    4
CJVCCVCVO               C   4H   3O   1         300.000 5000.000 1403.000      1  !\COMMENT:  7/13/17 THERM  
+1.32052464E+01+6.90241917E-03-2.35053066E-06+3.63820849E-10-2.10624689E-14    2
+2.51117205E+04-4.24715940E+01+2.78771516E-01+4.99160128E-02-5.80590498E-05    3
+3.29440097E-08-7.18055975E-12+2.84212747E+04+2.26220173E+01+0.00000000E+00    4
OVCCVCCVO               C   4H   4N   0O   2    298.000 5000.000 1368.490      1  !\COMMENT:  201907  
+9.92345848E+00+1.82154102E-02-7.87166481E-06+1.53077642E-09-1.10407285E-13    2
-2.67497425E+04-2.22242242E+01+3.51343750E+00+3.32704409E-02-1.99351737E-05    3
+5.15157693E-09-3.61352551E-13-2.47031369E+04+1.18857358E+01+0.00000000E+00    4
C5H11O2H-1              C   5H  12O   2         300.000 5000.000 1393.000      1  !\COMMENT:  9/ 8/14  
+2.08826791E+01+2.61587380E-02-8.96860003E-06+1.39463023E-09-8.10033260E-14    2
-3.71864314E+04-8.01917306E+01+7.56966700E-01+7.13994143E-02-4.75006334E-05    3
+1.62337006E-08-2.26834390E-12-3.00009521E+04+2.85558826E+01+0.00000000E+00    4
C5H11O2H-2              C   5H  12O   2         300.000 5000.000 1400.000      1  !\COMMENT:  9/ 8/14  
+2.11347974E+01+2.56494323E-02-8.72650240E-06+1.34983451E-09-7.81086942E-14    2
-3.90416300E+04-8.21964012E+01+1.06841342E+00+7.36472213E-02-5.31234084E-05    3
+2.02380955E-08-3.18671855E-12-3.21746715E+04+2.51901593E+01+0.00000000E+00    4
C5H11O2H-3              C   5H  12O   2         300.000 5000.000 1400.000      1  !\COMMENT:  9/ 8/14  
+2.11347974E+01+2.56494323E-02-8.72650240E-06+1.34983451E-09-7.81086942E-14    2
-3.90416300E+04-8.35753644E+01+1.06841342E+00+7.36472213E-02-5.31234084E-05    3
+2.02380955E-08-3.18671855E-12-3.21746715E+04+2.38111961E+01+0.00000000E+00    4
C5H11O2-1               C   5H  11O   2         300.000 5000.000 1392.000      1  !\COMMENT:  9/ 8/14  
+1.99508904E+01+2.48182054E-02-8.50415197E-06+1.32191009E-09-7.67596518E-14    2
-1.99782879E+04-7.43587406E+01+1.47849612E+00+6.56222617E-02-4.24002295E-05    3
+1.39455731E-08-1.86035665E-12-1.33065245E+04+2.57184992E+01+0.00000000E+00    4
C5H11O2-2               C   5H  11O   2         300.000 5000.000 1401.000      1  !\COMMENT:  9/ 8/14  
+2.01379084E+01+2.43048677E-02-8.24744582E-06+1.27344965E-09-7.35953601E-14    2
-2.17777897E+04-7.59194124E+01+1.95945265E+00+6.73012650E-02-4.74261817E-05    3
+1.76453313E-08-2.71599328E-12-1.55102022E+04+2.15326067E+01+0.00000000E+00    4
C5H11O2-3               C   5H  11O   2         300.000 5000.000 1401.000      1  !\COMMENT:  9/ 8/14  
+2.01379084E+01+2.43048677E-02-8.24744582E-06+1.27344965E-09-7.35953601E-14    2
-2.17777897E+04-7.72983757E+01+1.95945265E+00+6.73012650E-02-4.74261817E-05    3
+1.76453313E-08-2.71599328E-12-1.55102022E+04+2.01536434E+01+0.00000000E+00    4
C5H11O-1                C   5H  11O   1         300.000 5000.000 1396.000      1  !\COMMENT:  9/ 8/14  
+1.87118024E+01+2.36054696E-02-8.05610528E-06+1.24900841E-09-7.23989034E-14    2
-1.84133036E+04-7.11769229E+01+1.61443159E+00+5.84449099E-02-3.26027513E-05    3
+7.76525028E-09-4.48739932E-13-1.20210227E+04+2.23620687E+01+0.00000000E+00    4
C5H11O-2                C   5H  11O   1         300.000 5000.000 1407.000      1  !\COMMENT:  9/ 8/14  
+1.85178187E+01+2.33560329E-02-7.87896503E-06+1.21190761E-09-6.98572825E-14    2
-2.01488741E+04-7.05224357E+01+1.80797841E+00+5.95687062E-02-3.62936785E-05    3
+1.05785660E-08-1.11086649E-12-1.41294991E+04+2.01085450E+01+0.00000000E+00    4
C5H11O-3                C   5H  11O   1         300.000 5000.000 1407.000      1  !\COMMENT:  9/ 8/14  
+1.85178187E+01+2.33560329E-02-7.87896503E-06+1.21190761E-09-6.98572825E-14    2
-2.01488741E+04-7.19013990E+01+1.80797841E+00+5.95687062E-02-3.62936785E-05    3
+1.05785660E-08-1.11086649E-12-1.41294991E+04+1.87295817E+01+0.00000000E+00    4
C5H10OOH1-2             C   5H  11O   2         300.000 5000.000 1396.000      1  !\COMMENT:  9/8/14  
+2.00795991E+01+2.43589475E-02-8.36202795E-06+1.30140406E-09-7.56329790E-14    2
-1.33166011E+04-7.30604965E+01+2.65531081E+00+6.13777489E-02-3.72526890E-05    3
+1.10683497E-08-1.26575773E-12-6.87569412E+03+2.18610512E+01+0.00000000E+00    4
C5H10OOH1-3             C   5H  11O   2         300.000 5000.000 1396.000      1  !\COMMENT:  9/8/14  
+1.94584083E+01+2.46031733E-02-8.38534822E-06+1.29883762E-09-7.52367289E-14    2
-1.33548974E+04-6.90616123E+01+2.21641946E+00+5.96426514E-02-3.30151174E-05    3
+7.82801873E-09-4.53626906E-13-6.89038067E+03+2.53165655E+01+0.00000000E+00    4
C5H10OOH1-4             C   5H  11O   2         300.000 5000.000 1396.000      1  !\COMMENT:  9/8/14  
+1.94584083E+01+2.46031733E-02-8.38534822E-06+1.29883762E-09-7.52367289E-14    2
-1.33548974E+04-6.90616123E+01+2.21641946E+00+5.96426514E-02-3.30151174E-05    3
+7.82801873E-09-4.53626906E-13-6.89038067E+03+2.53165655E+01+0.00000000E+00    4
C5H10OOH1-5             C   5H  11O   2         300.000 5000.000 1393.000      1  !\COMMENT:  9/8/14  
+2.02627427E+01+2.43041392E-02-8.36491479E-06+1.30408546E-09-7.58781596E-14    2
-1.20792388E+04-7.41332935E+01+9.60306204E-01+6.85338215E-02-4.72580697E-05    3
+1.69913164E-08-2.53055987E-12-5.25227210E+03+2.99005842E+01+0.00000000E+00    4
C5H10OOH2-1             C   5H  11O   2         300.000 5000.000 1401.000      1  !\COMMENT:  9/8/14  
+2.11683533E+01+2.30995637E-02-7.85421525E-06+1.21454488E-09-7.02697376E-14    2
-1.41652579E+04-7.96524097E+01+1.97482622E+00+6.85026751E-02-4.88793184E-05    3
+1.80505063E-08-2.71515676E-12-7.58936343E+03+2.31709703E+01+0.00000000E+00    4
C5H10OOH2-3             C   5H  11O   2         300.000 5000.000 1410.000      1  !\COMMENT:  9/8/14  
+2.03599510E+01+2.36444020E-02-8.00996599E-06+1.23543694E-09-7.13457143E-14    2
-1.51264004E+04-7.50912668E+01+3.03844851E+00+6.35523371E-02-4.29455468E-05    3
+1.50665567E-08-2.16139351E-12-9.06691319E+03+1.81118164E+01+0.00000000E+00    4
C5H10OOH2-4             C   5H  11O   2         300.000 5000.000 1410.000      1  !\COMMENT:  9/8/14  
+1.98843630E+01+2.37470675E-02-7.98273943E-06+1.22497373E-09-7.04946509E-14    2
-1.52413050E+04-7.19593692E+01+2.69411113E+00+6.13272504E-02-3.77802938E-05    3
+1.11809673E-08-1.20043769E-12-9.09500363E+03+2.11388648E+01+0.00000000E+00    4
C5H10OOH2-5             C   5H  11O   2         300.000 5000.000 1401.000      1  !\COMMENT:  9/8/14  
+2.05595155E+01+2.35923560E-02-8.01736916E-06+1.23918525E-09-7.16674070E-14    2
-1.39059417E+04-7.62751847E+01+1.46239008E+00+7.00773603E-02-5.18935110E-05    3
+2.03023923E-08-3.27212476E-12-7.45896384E+03+2.56255897E+01+0.00000000E+00    4
C5H10OOH3-1             C   5H  11O   2         300.000 5000.000 1401.000      1  !\COMMENT:  9/8/14  
+2.05595155E+01+2.35923560E-02-8.01736916E-06+1.23918525E-09-7.16674070E-14    2
-1.39059417E+04-7.69646663E+01+1.46239008E+00+7.00773603E-02-5.18935110E-05    3
+2.03023923E-08-3.27212476E-12-7.45896384E+03+2.49361080E+01+0.00000000E+00    4
C5H10OOH3-2             C   5H  11O   2         300.000 5000.000 1410.000      1  !\COMMENT:  9/8/14  
+2.03599510E+01+2.36444020E-02-8.00996599E-06+1.23543694E-09-7.13457143E-14    2
-1.51264004E+04-7.57807484E+01+3.03844851E+00+6.35523371E-02-4.29455468E-05    3
+1.50665567E-08-2.16139351E-12-9.06691319E+03+1.74223348E+01+0.00000000E+00    4
C5H10O1-2               C   5H  10O   1         300.000 5000.000 1424.000      1  !\COMMENT:  9/ 8/14  
+1.76453140E+01+2.17647043E-02-7.28831391E-06+1.11571673E-09-6.41056178E-14    2
-2.49627812E+04-6.94780751E+01-5.22384549E+00+7.95280569E-02-6.27918049E-05    3
+2.51187341E-08-3.99106436E-12-1.76152192E+04+5.15328120E+01+0.00000000E+00    4
C5H10O1-3               C   5H  10O   1         300.000 5000.000 1445.000      1  !\COMMENT:  9/ 8/14  
+1.61536944E+01+2.22699220E-02-7.20967982E-06+1.07781327E-09-6.08828236E-14    2
-2.51216994E+04-6.18744318E+01-7.38770073E+00+8.62948016E-02-7.34565945E-05    3
+3.18221366E-08-5.43057938E-12-1.80648633E+04+6.09884425E+01+0.00000000E+00    4
C5H10O1-4               C   5H  10O   1         300.000 5000.000 1470.000      1  !\COMMENT:  9/ 8/14  
+1.56838302E+01+2.28597182E-02-7.36869093E-06+1.09855828E-09-6.19425653E-14    2
-3.52365120E+04-6.06986511E+01-7.99511075E+00+8.48027993E-02-6.84820969E-05    3
+2.79646707E-08-4.48601572E-12-2.79347448E+04+6.36835324E+01+0.00000000E+00    4
C5H10O1-5               C   5H  10O   1         300.000 5000.000 1447.000      1  !\COMMENT:  9/ 8/14  
+1.58722584E+01+2.41484940E-02-8.02830905E-06+1.22306406E-09-7.00384536E-14    2
-3.58667196E+04-6.73548909E+01-8.45066821E+00+8.36041573E-02-6.24375031E-05    3
+2.32498119E-08-3.38258239E-12-2.79060038E+04+6.19634163E+01+0.00000000E+00    4
C5H10O2-3               C   5H  10O   1         300.000 5000.000 1415.000      1  !\COMMENT:  9/ 8/14  
+1.76695497E+01+2.16741351E-02-7.23760886E-06+1.10546424E-09-6.34044008E-14    2
-2.67999740E+04-7.01762004E+01-6.83688134E+00+9.00167224E-02-8.09486382E-05    3
+3.71523167E-08-6.73312332E-12-1.94907358E+04+5.73459463E+01+0.00000000E+00    4
C5H10O2-4               C   5H  10O   1         300.000 5000.000 1396.000      1  !\COMMENT:  9/ 8/14  
+1.58873476E+01+2.48573824E-02-1.03962573E-05+1.95192708E-09-1.29464891E-13    2
-2.72224431E+04-6.26943208E+01-6.91381150E+00+8.65695113E-02-7.51445092E-05    3
+3.29307332E-08-5.77631101E-12-2.02336617E+04+5.66267224E+01+0.00000000E+00    4
C5H10OOH1-2O2           C   5H  11O   4         300.000 5000.000 1394.000      1  !\COMMENT:  9/14  
+2.71105703E+01+2.34082367E-02-8.11719657E-06+1.27230537E-09-7.43221831E-14    2
-3.41406290E+04-1.08093476E+02+2.92123878E+00+7.67601721E-02-5.10111840E-05    3
+1.59643052E-08-1.82979631E-12-2.55486792E+04+2.27306226E+01+0.00000000E+00    4
C5H10OOH1-3O2           C   5H  11O   4         300.000 5000.000 1394.000      1  !\COMMENT:  9/14  
+2.71105703E+01+2.34082367E-02-8.11719657E-06+1.27230537E-09-7.43221831E-14    2
-3.41406290E+04-1.08093476E+02+2.92123878E+00+7.67601721E-02-5.10111840E-05    3
+1.59643052E-08-1.82979631E-12-2.55486792E+04+2.27306226E+01+0.00000000E+00    4
C5H10OOH1-4O2           C   5H  11O   4         300.000 5000.000 1394.000      1  !\COMMENT:  9/14  
+2.71105703E+01+2.34082367E-02-8.11719657E-06+1.27230537E-09-7.43221831E-14    2
-3.41406290E+04-1.08093476E+02+2.92123878E+00+7.67601721E-02-5.10111840E-05    3
+1.59643052E-08-1.82979631E-12-2.55486792E+04+2.27306226E+01+0.00000000E+00    4
C5H10OOH1-5O2           C   5H  11O   4         300.000 5000.000 1390.000      1  !\COMMENT:  9/14  
+2.58212210E+01+2.46140917E-02-8.55565938E-06+1.34293065E-09-7.85178268E-14    2
-3.17158002E+04-9.97698267E+01+2.61115242E+00+7.58124541E-02-5.03939636E-05    3
+1.63241251E-08-2.04839461E-12-2.33970141E+04+2.58821117E+01+0.00000000E+00    4
C5H10OOH2-1O2           C   5H  11O   4         300.000 5000.000 1394.000      1  !\COMMENT:  9/14  
+2.71105703E+01+2.34082367E-02-8.11719657E-06+1.27230537E-09-7.43221831E-14    2
-3.41406290E+04-1.08093476E+02+2.92123878E+00+7.67601721E-02-5.10111840E-05    3
+1.59643052E-08-1.82979631E-12-2.55486792E+04+2.27306226E+01+0.00000000E+00    4
C5H10OOH2-3O2           C   5H  11O   4         300.000 5000.000 1405.000      1  !\COMMENT:  9/14  
+2.51554088E+01+2.42476887E-02-8.22109032E-06+1.26886123E-09-7.33157779E-14    2
-3.49522107E+04-9.69775586E+01+2.94958658E+00+7.94696642E-02-6.12300085E-05    3
+2.45360891E-08-3.99243941E-12-2.76263457E+04+2.10066180E+01+0.00000000E+00    4
C5H10OOH2-4O2           C   5H  11O   4         300.000 5000.000 1405.000      1  !\COMMENT:  9/14  
+2.51554088E+01+2.42476887E-02-8.22109032E-06+1.26886123E-09-7.33157779E-14    2
-3.49522107E+04-9.69775586E+01+2.94958658E+00+7.94696642E-02-6.12300085E-05    3
+2.45360891E-08-3.99243941E-12-2.76263457E+04+2.10066180E+01+0.00000000E+00    4
C5H10OOH2-5O2           C   5H  11O   4         300.000 5000.000 1394.000      1  !\COMMENT:  9/14  
+2.71105703E+01+2.34082367E-02-8.11719657E-06+1.27230537E-09-7.43221831E-14    2
-3.41406290E+04-1.08093476E+02+2.92123878E+00+7.67601721E-02-5.10111840E-05    3
+1.59643052E-08-1.82979631E-12-2.55486792E+04+2.27306226E+01+0.00000000E+00    4
C5H10OOH3-1O2           C   5H  11O   4         300.000 5000.000 1394.000      1  !\COMMENT:  9/14  
+2.71105703E+01+2.34082367E-02-8.11719657E-06+1.27230537E-09-7.43221831E-14    2
-3.41406290E+04-1.08093476E+02+2.92123878E+00+7.67601721E-02-5.10111840E-05    3
+1.59643052E-08-1.82979631E-12-2.55486792E+04+2.27306226E+01+0.00000000E+00    4
C5H10OOH3-2O2           C   5H  11O   4         300.000 5000.000 1405.000      1  !\COMMENT:  9/14  
+2.51554088E+01+2.42476887E-02-8.22109032E-06+1.26886123E-09-7.33157779E-14    2
-3.49522107E+04-9.69775586E+01+2.94958658E+00+7.94696642E-02-6.12300085E-05    3
+2.45360891E-08-3.99243941E-12-2.76263457E+04+2.10066180E+01+0.00000000E+00    4
C5H91-2,3OOH            C   5H  11O   4         300.000 5000.000 1405.000      1  !\COMMENT:  9/14  
+2.55056147E+01+2.36990320E-02-8.07032909E-06+1.24934920E-09-7.23427367E-14    2
-2.71353489E+04-9.69348818E+01+2.91226160E+00+7.95651114E-02-6.13230261E-05    3
+2.44460527E-08-3.95034020E-12-1.96516956E+04+2.32188202E+01+0.00000000E+00    4
C5H91-2,4OOH            C   5H  11O   4         300.000 5000.000 1405.000      1  !\COMMENT:  9/14  
+2.55056147E+01+2.36990320E-02-8.07032909E-06+1.24934920E-09-7.23427367E-14    2
-2.71353489E+04-9.69348818E+01+2.91226160E+00+7.95651114E-02-6.13230261E-05    3
+2.44460527E-08-3.95034020E-12-1.96516956E+04+2.32188202E+01+0.00000000E+00    4
C5H91-2,5OOH            C   5H  11O   4         300.000 5000.000 1397.000      1  !\COMMENT:  9/14  
+2.50741397E+01+2.44380043E-02-8.40704928E-06+1.31038422E-09-7.62381905E-14    2
-2.51871158E+04-9.38667514E+01+2.56086129E+00+7.80408775E-02-5.74863330E-05    3
+2.18761227E-08-3.39924240E-12-1.74851061E+04+2.66588551E+01+0.00000000E+00    4
C5H91-3,4OOH            C   5H  11O   4         300.000 5000.000 1405.000      1  !\COMMENT:  9/14  
+2.54680852E+01+2.36307420E-02-8.02474436E-06+1.23994908E-09-7.17032304E-14    2
-2.70635665E+04-9.67605580E+01+2.48775154E+00+8.15271831E-02-6.44013124E-05    3
+2.63443736E-08-4.35804025E-12-1.95635349E+04+2.50626503E+01+0.00000000E+00    4
C5H91-3,5OOH            C   5H  11O   4         300.000 5000.000 1397.000      1  !\COMMENT:  9/14  
+2.75716451E+01+2.26282394E-02-7.85651555E-06+1.23251566E-09-7.20426920E-14    2
-2.62702922E+04-1.08648340E+02+2.50132978E+00+7.93141150E-02-5.51608762E-05    3
+1.83963651E-08-2.32880956E-12-1.75129588E+04+2.64329747E+01+0.00000000E+00    4
C5H91-4,5OOH            C   5H  11O   4         300.000 5000.000 1397.000      1  !\COMMENT:  9/14  
+2.75716451E+01+2.26282394E-02-7.85651555E-06+1.23251566E-09-7.20426920E-14    2
-2.62702922E+04-1.08648340E+02+2.50132978E+00+7.93141150E-02-5.51608762E-05    3
+1.83963651E-08-2.32880956E-12-1.75129588E+04+2.64329747E+01+0.00000000E+00    4
C5H92-1,3OOH            C   5H  11O   4         300.000 5000.000 1413.000      1  !\COMMENT:  9/14  
+2.46778451E+01+2.47896676E-02-8.53168232E-06+1.33018418E-09-7.74050315E-14    2
-2.64008851E+04-9.18794025E+01+3.42922915E+00+7.33174178E-02-5.05533009E-05    3
+1.77709491E-08-2.53421378E-12-1.89212844E+04+2.26144479E+01+0.00000000E+00    4
C5H92-1,4OOH            C   5H  11O   4         300.000 5000.000 1413.000      1  !\COMMENT:  9/14  
+2.46778451E+01+2.47896676E-02-8.53168232E-06+1.33018418E-09-7.74050315E-14    2
-2.64008851E+04-9.18794025E+01+3.42922915E+00+7.33174178E-02-5.05533009E-05    3
+1.77709491E-08-2.53421378E-12-1.89212844E+04+2.26144479E+01+0.00000000E+00    4
C5H92-1,5OOH            C   5H  11O   4         300.000 5000.000 1399.000      1  !\COMMENT:  9/14  
+2.63836136E+01+2.38373273E-02-8.31679219E-06+1.30877666E-09-7.66591074E-14    2
-2.52930801E+04-1.01118754E+02+3.43107332E+00+7.25133538E-02-4.53395240E-05    3
+1.29499313E-08-1.26534785E-12-1.69000809E+04+2.37843821E+01+0.00000000E+00    4
C5H92-3,4OOH            C   5H  11O   4         300.000 5000.000 1418.000      1  !\COMMENT:  9/14  
+2.51070211E+01+2.40686276E-02-8.20467040E-06+1.27103065E-09-7.36339262E-14    2
-2.83591157E+04-9.49637963E+01+3.76788328E+00+7.47668469E-02-5.41780015E-05    3
+2.01841133E-08-3.04867679E-12-2.10823293E+04+1.92561961E+01+0.00000000E+00    4
C5H92-3,5OOH            C   5H  11O   4         300.000 5000.000 1413.000      1  !\COMMENT:  9/14  
+2.46778451E+01+2.47896676E-02-8.53168232E-06+1.33018418E-09-7.74050315E-14    2
-2.64008851E+04-9.18794025E+01+3.42922915E+00+7.33174178E-02-5.05533009E-05    3
+1.77709491E-08-2.53421378E-12-1.89212844E+04+2.26144479E+01+0.00000000E+00    4
C5H92-4,5OOH            C   5H  11O   4         300.000 5000.000 1413.000      1  !\COMMENT:  9/14  
+2.47514622E+01+2.41459993E-02-8.18238994E-06+1.26250806E-09-7.29352454E-14    2
-2.63782993E+04-9.11444444E+01+4.06621416E+00+7.20273834E-02-4.95956461E-05    3
+1.70908613E-08-2.31584179E-12-1.92523266E+04+1.99316930E+01+0.00000000E+00    4
C5H93-1,2OOH            C   5H  11O   4         300.000 5000.000 1413.000      1  !\COMMENT:  9/14  
+2.46778451E+01+2.47896676E-02-8.53168232E-06+1.33018418E-09-7.74050315E-14    2
-2.64008851E+04-9.18794025E+01+3.42922915E+00+7.33174178E-02-5.05533009E-05    3
+1.77709491E-08-2.53421378E-12-1.89212844E+04+2.26144479E+01+0.00000000E+00    4
C5H93-1,4OOH            C   5H  11O   4         300.000 5000.000 1413.000      1  !\COMMENT:  9/14  
+2.46778451E+01+2.47896676E-02-8.53168232E-06+1.33018418E-09-7.74050315E-14    2
-2.64008851E+04-9.18794025E+01+3.42922915E+00+7.33174178E-02-5.05533009E-05    3
+1.77709491E-08-2.53421378E-12-1.89212844E+04+2.26144479E+01+0.00000000E+00    4
C5H93-1,5OOH            C   5H  11O   4         300.000 5000.000 1399.000      1  !\COMMENT:  9/14  
+2.44184921E+01+2.49501505E-02-8.57440942E-06+1.33558596E-09-7.76697869E-14    2
-2.45529807E+04-8.95288488E+01+3.67511835E+00+6.98557277E-02-4.39193701E-05    3
+1.31290152E-08-1.43358803E-12-1.70587842E+04+2.30262907E+01+0.00000000E+00    4
C5H93-2,4OOH            C   5H  11O   4         300.000 5000.000 1418.000      1  !\COMMENT:  9/14  
+2.51070211E+01+2.40686276E-02-8.20467040E-06+1.27103065E-09-7.36339262E-14    2
-2.83591157E+04-9.56532779E+01+3.76788328E+00+7.47668469E-02-5.41780015E-05    3
+2.01841133E-08-3.04867679E-12-2.10823293E+04+1.85667144E+01+0.00000000E+00    4
C5H91-3OOH              C   5H  10O   2         300.000 5000.000 1401.000      1  !\COMMENT: DONG UPDATED 20190730  30/19  
+1.90158291E+01+2.28229383E-02-7.76211016E-06+1.20045171E-09-6.94586795E-14    2
-2.18897784E+04-6.86510389E+01+1.26334989E+00+6.38810275E-02-4.38456738E-05    3
+1.55406771E-08-2.24434767E-12-1.57017395E+04+2.68047640E+01+0.00000000E+00    4
C5H91-4OOH              C   5H  10O   2         300.000 5000.000 1406.000      1  !\COMMENT:  25/19  
+1.96653560E+01+2.19525153E-02-7.39136010E-06+1.13523615E-09-6.53640738E-14    2
-2.30658143E+04-7.30870299E+01+1.49347856E+00+6.78458542E-02-5.24208427E-05    3
+2.14237845E-08-3.57854224E-12-1.71198591E+04+2.32492084E+01+0.00000000E+00    4
C5H91-5OOH              C   5H  10O   2         300.000 5000.000 1396.000      1  !\COMMENT:  25/19  
+1.93234513E+01+2.27882215E-02-7.79959871E-06+1.21140380E-09-7.03011805E-14    2
-2.12453523E+04-7.07434764E+01+1.09639023E+00+6.57064333E-02-4.68410338E-05    3
+1.75671913E-08-2.72935443E-12-1.49253029E+04+2.70662757E+01+0.00000000E+00    4
C5H92-1OOH              C   5H  10O   2         300.000 5000.000 1397.000      1  !\COMMENT:  20/19  
+1.90232900E+01+2.27743188E-02-7.73794056E-06+1.19606138E-09-6.91828061E-14    2
-2.13049245E+04-6.88848701E+01-1.27864261E-01+6.86850090E-02-5.01610823E-05    3
+1.91667346E-08-3.00662516E-12-1.47821299E+04+3.35341064E+01+0.00000000E+00    4
C5H92-4OOH              C   5H  10O   2         300.000 5000.000 1398.000      1  !\COMMENT:  20/19  
+1.82812213E+01+2.34568927E-02-7.98268674E-06+1.23505388E-09-7.14796007E-14    2
-2.27966149E+04-6.49201658E+01+1.56200289E+00+6.03942047E-02-3.84233649E-05    3
+1.23329413E-08-1.57636646E-12-1.67848832E+04+2.56117103E+01+0.00000000E+00    4
C5H92-5OOH              C   5H  10O   2         300.000 5000.000 1394.000      1  !\COMMENT:  25/19  
+1.86072056E+01+2.33641526E-02-7.99114527E-06+1.24056478E-09-7.19693687E-14    2
-2.21518944E+04-6.70928421E+01+1.37312026E+00+6.23076484E-02-4.15352065E-05    3
+1.44020884E-08-2.06388974E-12-1.60048772E+04+2.59817201E+01+0.00000000E+00    4
C5H9O1-2OOH-3           C   5H  10O   3         300.000 5000.000 1422.000      1  !\COMMENT:  9/14  
+2.40742385E+01+2.10049879E-02-7.12965508E-06+1.10196053E-09-6.37577378E-14    2
-3.86905727E+04-9.86614868E+01-1.63458528E+00+8.37428576E-02-6.46448858E-05    3
+2.45435115E-08-3.63637746E-12-3.02443795E+04+3.81009801E+01+0.00000000E+00    4
C5H9O1-2OOH-4           C   5H  10O   3         300.000 5000.000 1422.000      1  !\COMMENT:  9/14  
+2.40742385E+01+2.10049879E-02-7.12965508E-06+1.10196053E-09-6.37577378E-14    2
-3.86905727E+04-9.86614868E+01-1.63458528E+00+8.37428576E-02-6.46448858E-05    3
+2.45435115E-08-3.63637746E-12-3.02443795E+04+3.81009801E+01+0.00000000E+00    4
C5H9O1-2OOH-5           C   5H  10O   3         300.000 5000.000 1425.000      1  !\COMMENT:  9/14  
+2.31521586E+01+2.15716913E-02-7.27787584E-06+1.12021946E-09-6.46248595E-14    2
-3.63754336E+04-9.23672941E+01-2.91502569E+00+8.63720024E-02-6.80858869E-05    3
+2.66150873E-08-4.08265327E-12-2.79298051E+04+4.58804153E+01+0.00000000E+00    4
C5H9O1-3OOH-2           C   5H  10O   3         300.000 5000.000 1421.000      1  !\COMMENT:  9/14  
+2.29238871E+01+2.22244781E-02-7.50929996E-06+1.15689292E-09-6.67794310E-14    2
-3.93149495E+04-9.38426660E+01-4.67708778E+00+9.25191737E-02-7.56245586E-05    3
+3.08655754E-08-4.96974700E-12-3.05178886E+04+5.19807893E+01+0.00000000E+00    4
C5H9O1-3OOH-4           C   5H  10O   3         300.000 5000.000 1421.000      1  !\COMMENT:  9/14  
+2.29238871E+01+2.22244781E-02-7.50929996E-06+1.15689292E-09-6.67794310E-14    2
-3.93149495E+04-9.38426660E+01-4.67708778E+00+9.25191737E-02-7.56245586E-05    3
+3.08655754E-08-4.96974700E-12-3.05178886E+04+5.19807893E+01+0.00000000E+00    4
C5H9O1-3OOH-5           C   5H  10O   3         300.000 5000.000 1421.000      1  !\COMMENT:  9/14  
+2.21702811E+01+2.28760461E-02-7.73630997E-06+1.19254044E-09-6.88630410E-14    2
-3.71502930E+04-8.87113724E+01-5.55071358E+00+9.29081113E-02-7.49705054E-05    3
+3.02210571E-08-4.80852681E-12-2.82561346E+04+5.79510604E+01+0.00000000E+00    4
C5H9O1-4OOH-2           C   5H  10O   3         300.000 5000.000 1417.000      1  !\COMMENT:  9/14  
+2.17260410E+01+2.34146274E-02-7.86187868E-06+1.20571561E-09-6.93653621E-14    2
-4.90509096E+04-8.83590566E+01-9.18084516E+00+1.08786371E-01-9.86756121E-05    3
+4.49207522E-08-8.03087742E-12-3.98013189E+04+7.26760969E+01+0.00000000E+00    4
C5H9O1-4OOH-3           C   5H  10O   3         300.000 5000.000 1417.000      1  !\COMMENT:  9/14  
+2.17260410E+01+2.34146274E-02-7.86187868E-06+1.20571561E-09-6.93653621E-14    2
-4.90509096E+04-8.83590566E+01-9.18084516E+00+1.08786371E-01-9.86756121E-05    3
+4.49207522E-08-8.03087742E-12-3.98013189E+04+7.26760969E+01+0.00000000E+00    4
C5H9O1-4OOH-5           C   5H  10O   3         300.000 5000.000 1411.000      1  !\COMMENT:  9/14  
+2.13868464E+01+2.42467386E-02-8.26745278E-06+1.28123479E-09-7.42527951E-14    2
-4.72411464E+04-8.60552096E+01-9.29661331E+00+1.04958911E-01-9.00892767E-05    3
+3.89843596E-08-6.68819849E-12-3.76382956E+04+7.52773731E+01+0.00000000E+00    4
C5H9O1-5OOH-2           C   5H  10O   3         300.000 5000.000 1407.000      1  !\COMMENT:  9/14  
+2.24618796E+01+2.42252273E-02-8.36381388E-06+1.30712783E-09-7.62010208E-14    2
-5.00102121E+04-9.76835754E+01-9.63082131E+00+1.06539535E-01-8.95953916E-05    3
+3.77712411E-08-6.32248900E-12-3.97499469E+04+7.18166046E+01+0.00000000E+00    4
C5H9O1-5OOH-3           C   5H  10O   3         300.000 5000.000 1407.000      1  !\COMMENT:  9/14  
+2.24618796E+01+2.42252273E-02-8.36381388E-06+1.30712783E-09-7.62010208E-14    2
-5.00102121E+04-9.83780898E+01-9.63082131E+00+1.06539535E-01-8.95953916E-05    3
+3.77712411E-08-6.32248900E-12-3.97499469E+04+7.11220903E+01+0.00000000E+00    4
C5H9O2-3OOH-1           C   5H  10O   3         300.000 5000.000 1436.000      1  !\COMMENT:  9/14  
+2.37309690E+01+2.06751517E-02-6.88444402E-06+1.05044759E-09-6.02362275E-14    2
-3.84362991E+04-9.61945548E+01-2.95211763E+00+8.90845071E-02-7.32339295E-05    3
+2.98425405E-08-4.76173344E-12-3.00280666E+04+4.45334764E+01+0.00000000E+00    4
C5H9O2-3OOH-4           C   5H  10O   3         300.000 5000.000 1430.000      1  !\COMMENT:  9/14  
+2.36691815E+01+1.92560232E-02-6.07856844E-06+8.92371727E-10-4.97448691E-14    2
-3.96296162E+04-9.51544015E+01-4.57026018E+00+1.05196229E-01-1.05063534E-04    3
+5.15547206E-08-9.70822253E-12-3.20442434E+04+4.90445735E+01+0.00000000E+00    4
C5H9O2-3OOH-5           C   5H  10O   3         300.000 5000.000 1436.000      1  !\COMMENT:  9/14  
+2.37309690E+01+2.06751517E-02-6.88444402E-06+1.05044759E-09-6.02362275E-14    2
-3.84362991E+04-9.61945548E+01-2.95211763E+00+8.90845071E-02-7.32339295E-05    3
+2.98425405E-08-4.76173344E-12-3.00280666E+04+4.45334764E+01+0.00000000E+00    4
C5H9O2-4OOH-1           C   5H  10O   3         300.000 5000.000 1429.000      1  !\COMMENT:  9/14  
+2.26534501E+01+2.20609304E-02-7.36975144E-06+1.12674313E-09-6.46941132E-14    2
-3.91616134E+04-9.19653554E+01-5.54951868E+00+9.55182117E-02-8.01619637E-05    3
+3.35588175E-08-5.52327105E-12-3.03610773E+04+5.64175360E+01+0.00000000E+00    4
C5H9O2-4OOH-3           C   5H  10O   3         300.000 5000.000 1427.000      1  !\COMMENT:  9/14  
+2.36121225E+01+2.13802117E-02-7.16433060E-06+1.09773009E-09-6.31280098E-14    2
-4.14634634E+04-9.91050535E+01-4.69459258E+00+9.49457030E-02-7.98763001E-05    3
+3.34048886E-08-5.48568419E-12-3.26159152E+04+4.98789194E+01+0.00000000E+00    4
C5H9O1-2O-5             C   5H   9O   2         300.000 5000.000 1421.000      1  !\COMMENT:  9/8/14  
+2.01220485E+01+2.03728898E-02-6.96642194E-06+1.08201705E-09-6.28152071E-14    2
-1.74886279E+04-7.89086914E+01-6.46243908E-01+6.53341554E-02-4.13295267E-05    3
+1.15534981E-08-9.90013428E-13-1.01037208E+04+3.35841975E+01+0.00000000E+00    4
CH2CH2OCH2CH2CHO        C   5H   9O   2         300.000 5000.000 1447.000      1  !\COMMENT:  4  
+1.75698412E+01+2.05459822E-02-6.77593971E-06+1.02644892E-09-5.85405221E-14    2
-2.62366696E+04-5.93672925E+01-6.18508829E-01+6.43128028E-02-4.60370456E-05    3
+1.65228932E-08-2.31382679E-12-2.02103439E+04+3.75876155E+01+0.00000000E+00    4
NC5KET12                C   5H  10O   3         300.000 5000.000 1386.000      1  !\COMMENT:  9/ 8/14  
+2.56958620E+01+1.97581564E-02-6.83008913E-06+1.06937987E-09-6.24522080E-14    2
-4.91027960E+04-1.03505108E+02-1.29174799E+00+8.64138926E-02-7.02456071E-05    3
+2.86657248E-08-4.68321816E-12-4.01718501E+04+4.00248297E+01+0.00000000E+00    4
NC5KET13                C   5H  10O   3         300.000 5000.000 1405.000      1  !\COMMENT:  9/ 8/14  
+2.25901874E+01+2.17812117E-02-7.38063794E-06+1.13910638E-09-6.58295642E-14    2
-4.92679139E+04-8.65971472E+01+3.00527399E+00+6.57859047E-02-4.36348536E-05    3
+1.39803001E-08-1.68002311E-12-4.24094861E+04+1.90078452E+01+0.00000000E+00    4
NC5KET14                C   5H  10O   3         300.000 5000.000 1405.000      1  !\COMMENT:  9/ 8/14  
+2.25901874E+01+2.17812117E-02-7.38063794E-06+1.13910638E-09-6.58295642E-14    2
-4.92679139E+04-8.65971472E+01+3.00527399E+00+6.57859047E-02-4.36348536E-05    3
+1.39803001E-08-1.68002311E-12-4.24094861E+04+1.90078452E+01+0.00000000E+00    4
NC5KET15                C   5H  10O   3         300.000 5000.000 1389.000      1  !\COMMENT:  9/ 8/14  
+2.22256536E+01+2.26347088E-02-7.79347724E-06+1.21574025E-09-7.07808477E-14    2
-4.74266046E+04-8.41025053E+01+2.63079123E+00+6.36042087E-02-3.80050385E-05    3
+1.00772174E-08-8.15255520E-13-4.02201480E+04+2.27068767E+01+0.00000000E+00    4
NC5KET21                C   5H  10O   3         300.000 5000.000 1388.000      1  !\COMMENT:  9/ 8/14  
+2.45822715E+01+2.02064434E-02-6.87782149E-06+1.06593008E-09-6.18171916E-14    2
-5.02288346E+04-9.64925259E+01-1.97528990E-01+7.92952922E-02-6.01376298E-05    3
+2.26192730E-08-3.36572580E-12-4.18751690E+04+3.59471835E+01+0.00000000E+00    4
NC5KET23                C   5H  10O   3         300.000 5000.000 1390.000      1  !\COMMENT:  9/ 8/14  
+2.42608382E+01+2.03281864E-02-6.88576173E-06+1.06357099E-09-6.15324796E-14    2
-5.21063936E+04-9.49416999E+01-4.59062579E-01+8.23364070E-02-6.69200221E-05    3
+2.76548457E-08-4.58692734E-12-4.40257491E+04+3.61810105E+01+0.00000000E+00    4
NC5KET24                C   5H  10O   3         300.000 5000.000 1417.000      1  !\COMMENT:  9/ 8/14  
+2.13557506E+01+2.20059280E-02-7.28286282E-06+1.10610540E-09-6.32057101E-14    2
-5.23446138E+04-7.91468873E+01+3.70377687E+00+6.22140345E-02-4.08903819E-05    3
+1.31907442E-08-1.60742182E-12-4.62411438E+04+1.58017148E+01+0.00000000E+00    4
NC5KET25                C   5H  10O   3         300.000 5000.000 1395.000      1  !\COMMENT:  9/ 8/14  
+2.09051806E+01+2.29956432E-02-7.75343394E-06+1.19262969E-09-6.87612656E-14    2
-5.04678003E+04-7.61623703E+01+3.30376112E+00+6.01763378E-02-3.55337358E-05    3
+9.49960340E-09-7.96339342E-13-4.40485734E+04+1.96186974E+01+0.00000000E+00    4
NC5KET31                C   5H  10O   3         300.000 5000.000 1431.000      1  !\COMMENT:  9/ 8/14  
+2.14962676E+01+2.20658980E-02-7.35490387E-06+1.12358588E-09-6.45028163E-14    2
-5.08471346E+04-8.02429953E+01+4.06393861E+00+5.46274576E-02-2.50666165E-05    3
+2.02312915E-09+1.00150274E-12-4.41625000E+04+1.59654525E+01+0.00000000E+00    4
NC5KET32                C   5H  10O   3         300.000 5000.000 1388.000      1  !\COMMENT:  9/ 8/14  
+2.43326367E+01+2.02926765E-02-6.88030752E-06+1.06352004E-09-6.15648338E-14    2
-5.22889844E+04-9.61325613E+01+3.80342038E-01+7.67072849E-02-5.67635185E-05    3
+2.07068449E-08-2.96497951E-12-4.41579478E+04+3.21097700E+01+0.00000000E+00    4
NC5KET12O               C   5H   9O   2         300.000 5000.000 1377.000      1  !\COMMENT:  9/ 8/14  
+2.09367959E+01+2.00874425E-02-7.04829670E-06+1.11330293E-09-6.53771464E-14    2
-3.04314417E+04-8.04081881E+01+2.82328315E+00+5.56013887E-02-3.02956498E-05    3
+6.22735484E-09-8.25379616E-14-2.35055878E+04+1.92120018E+01+0.00000000E+00    4
NC5KET13O               C   5H   9O   2         300.000 5000.000 1323.000      1  !\COMMENT:  9/ 8/14  
+2.11225120E+01+1.90830240E-02-6.52403075E-06+1.01368310E-09-5.88793478E-14    2
-3.11151636E+04-8.21812017E+01+3.92095399E+00+4.94038774E-02-1.99599619E-05    3
-1.05666833E-09+1.70331197E-12-2.43649054E+04+1.33502699E+01+0.00000000E+00    4
NC5KET14O               C   5H   9O   2         300.000 5000.000 1323.000      1  !\COMMENT:  9/ 8/14  
+2.11225120E+01+1.90830240E-02-6.52403075E-06+1.01368310E-09-5.88793478E-14    2
-3.11151636E+04-8.21812017E+01+3.92095399E+00+4.94038774E-02-1.99599619E-05    3
-1.05666833E-09+1.70331197E-12-2.43649054E+04+1.33502699E+01+0.00000000E+00    4
NC5KET15O               C   5H   9O   2         300.000 5000.000 1489.000      1  !\COMMENT:  9/ 8/14  
+1.92273388E+01+2.11348590E-02-7.32088660E-06+1.14667396E-09-6.69507752E-14    2
-2.85866827E+04-7.08964819E+01+3.41522476E+00+4.72023685E-02-1.66453220E-05    3
-2.39548810E-09+1.83814508E-12-2.21147912E+04+1.77035103E+01+0.00000000E+00    4
NC5KET21O               C   5H   9O   2         300.000 5000.000 1669.000      1  !\COMMENT:  9/ 8/14  
+1.55374345E+01+2.65967153E-02-9.82520086E-06+1.61087197E-09-9.71864472E-14    2
-2.96220202E+04-4.97983106E+01+7.57725086E+00+3.09672386E-02+2.94905694E-06    3
-1.10969895E-08+3.01674992E-12-2.56340563E+04-2.16720088E+00+0.00000000E+00    4
NC5KET23O               C   5H   9O   2         300.000 5000.000 1383.000      1  !\COMMENT:  9/ 8/14  
+1.95245872E+01+2.08858647E-02-7.23257140E-06+1.13238277E-09-6.60902126E-14    2
-3.34926354E+04-7.21145428E+01+3.56460361E+00+5.18213432E-02-2.70330790E-05    3
+5.19426451E-09+1.69499746E-14-2.73448675E+04+1.58030522E+01+0.00000000E+00    4
NC5KET24O               C   5H   9O   2         300.000 5000.000 1382.000      1  !\COMMENT:  9/ 8/14  
+1.87900628E+01+2.10010240E-02-7.16188369E-06+1.11001257E-09-6.43339326E-14    2
-3.32898658E+04-6.78862933E+01+4.40946289E+00+4.75586902E-02-2.19238261E-05    3
+2.43250490E-09+5.88504938E-13-2.76535939E+04+1.17394140E+01+0.00000000E+00    4
NC5KET25O               C   5H   9O   2         300.000 5000.000 1433.000      1  !\COMMENT:  9/ 8/14  
+1.81303967E+01+2.13611121E-02-7.24506108E-06+1.11897303E-09-6.47006005E-14    2
-3.16682816E+04-6.41505194E+01+4.40785464E+00+4.34772079E-02-1.40284695E-05    3
-3.02310104E-09+1.86768676E-12-2.60265017E+04+1.28766258E+01+0.00000000E+00    4
NC5KET31O               C   5H   9O   2         300.000 5000.000 1426.000      1  !\COMMENT:  9/ 8/14  
+1.92416140E+01+2.07624762E-02-7.12773261E-06+1.11092657E-09-6.46775655E-14    2
-3.25710561E+04-7.19638232E+01+5.37524822E+00+3.49659305E-02+3.67920037E-06    3
-1.56750631E-08+4.84743343E-12-2.61248405E+04+8.64755527E+00+0.00000000E+00    4
NC5KET32O               C   5H   9O   2         300.000 5000.000 1539.000      1  !\COMMENT:  9/ 8/14  
+1.90206162E+01+2.10022758E-02-7.20628551E-06+1.12155484E-09-6.51936687E-14    2
-3.33553472E+04-6.97524186E+01+4.55782533E+00+4.55546283E-02-1.73485031E-05    3
-9.24152417E-10+1.38889438E-12-2.74919397E+04+1.10596626E+01+0.00000000E+00    4
NC5DIONE13              C   5H   8O   2         300.000 5000.000 1380.000      1  !\COMMENT:  10/15 THERM  
+1.81672199E+01+1.95477748E-02-6.78556722E-06+1.06428037E-09-6.21973311E-14    2
-5.11134997E+04-6.80388452E+01+1.16337913E+00+5.32067868E-02-2.90297512E-05    3
+5.99807535E-09-7.60467747E-14-4.46714058E+04+2.53180917E+01+0.00000000E+00    4
NC5DIONE24              C   5H   8O   2         300.000 5000.000 1393.000      1  !\COMMENT:  10/15 THERM  
+1.63259547E+01+2.07678096E-02-7.12494176E-06+1.10833798E-09-6.43882952E-14    2
-5.38361320E+04-5.71667682E+01+1.23573850E+00+5.44884679E-02-3.57895292E-05    3
+1.21944125E-08-1.71810392E-12-4.84057706E+04+2.44807388E+01+0.00000000E+00    4
OCH2CHO                 C   2H   3O   2         300.000 5000.000 1468.000      1  !\COMMENT:  9/ 8/14  
+9.83472746E+00+7.77895515E-03-2.78174926E-06+4.44911597E-10-2.63530280E-14    2
-1.50740413E+04-2.41644767E+01+6.12784775E+00+6.67998271E-03+1.00125301E-05    3
-1.06887671E-08+2.76652784E-12-1.28216539E+04-8.09763223E-01+0.00000000E+00    4
CH2OCH2CHO              C   3H   5O   2         300.000 5000.000 1386.000      1  !\COMMENT:  9/ 8/14  
+1.11192754E+01+1.27912900E-02-4.35464414E-06+6.73922275E-10-3.90118722E-14    2
-1.79694096E+04-2.74688068E+01+4.09796526E+00+2.50971166E-02-1.04380487E-05    3
+6.95156168E-10+3.93228907E-13-1.51203149E+04+1.16942054E+01+0.00000000E+00    4
C2H4OCHO                C   3H   5O   2         300.000 5000.000 1684.000      1  !\COMMENT:  9/ 8/14  
+1.22682078E+01+1.37336751E-02-5.06732537E-06+8.30265992E-10-5.00728023E-14    2
-2.09125606E+04-3.56985038E+01+3.11985293E+00+3.19514120E-02-1.67508873E-05    3
+3.25914973E-09-4.96818754E-14-1.76239471E+04+1.42845094E+01+0.00000000E+00    4
C5H10OOH1-3OH           C   5H  12O   3         300.000 5000.000 1403.000      1  !\COMMENT:  10/14/15  
+2.31192753E+01+2.59986683E-02-8.82860426E-06+1.36395720E-09-7.88606733E-14    2
-5.79892376E+04-8.81999105E+01+3.54670341E-01+8.27825400E-02-6.38327513E-05    3
+2.58589986E-08-4.28053334E-12-5.04620388E+04+3.27492018E+01+0.00000000E+00    4
C5H10OOH2-4OH           C   5H  12O   3         300.000 5000.000 1411.000      1  !\COMMENT:  10/14/15  
+2.35162773E+01+2.51435990E-02-8.42079438E-06+1.28867610E-09-7.40107760E-14    2
-5.98557610E+04-9.09142876E+01+7.69420941E-01+8.47002755E-02-6.89331076E-05    3
+2.93938563E-08-5.06044347E-12-5.26556407E+04+2.88739602E+01+0.00000000E+00    4
C5H10OOH3-1OH           C   5H  12O   3         300.000 5000.000 1406.000      1  !\COMMENT:  10/14/15  
+2.38716811E+01+2.53396515E-02-8.59895412E-06+1.32803347E-09-7.67709894E-14    2
-5.82703781E+04-9.26845624E+01+7.53538721E-01+8.16716738E-02-6.11918401E-05    3
+2.36490302E-08-3.69940856E-12-5.05457936E+04+3.05276339E+01+0.00000000E+00    4
NC5CYCPER13             C   5H  10O   3         300.000 5000.000 1407.000      1  !\COMMENT:  11/15 THERM  
+2.41561308E+01+2.24095731E-02-7.74873939E-06+1.21233645E-09-7.07323367E-14    2
-5.55344567E+04-1.03522127E+02-4.99453890E+00+9.45988114E-02-7.58465481E-05    3
+3.02152876E-08-4.76416624E-12-4.59881161E+04+5.13024248E+01+0.00000000E+00    4
NC5CYCPER24             C   5H  10O   3         300.000 5000.000 1408.000      1  !\COMMENT:  11/15 THERM  
+2.22820691E+01+2.33310062E-02-7.91636135E-06+1.22269476E-09-7.06906786E-14    2
-5.60698326E+04-9.35418515E+01-4.25869873E+00+9.26924392E-02-7.79864322E-05    3
+3.34971276E-08-5.74390775E-12-4.76901635E+04+4.62163973E+01+0.00000000E+00    4
NC5CYCPER31             C   5H  10O   3         300.000 5000.000 1400.000      1  !\COMMENT:  11/15 THERM  
+2.20861156E+01+2.39837041E-02-8.24798762E-06+1.28546679E-09-7.47886437E-14    2
-5.42162418E+04-9.20233359E+01-4.01647605E+00+8.90855731E-02-7.09557408E-05    3
+2.89246712E-08-4.75384108E-12-4.56274320E+04+4.65938612E+01+0.00000000E+00    4
!</007_C5_001_NC5H12_LTOXID>
!<007_C5_001_NC5H12_PYROSPEC>
NC5H12                  C   5H  12              300.000 5000.000 1393.000      1  !\COMMENT:  9/ 8/14  
+1.58289132E+01+2.59344752E-02-8.83016276E-06+1.36654986E-09-7.91029283E-14    2
-2.59397429E+04-6.05558457E+01-2.99551806E-01+5.94963054E-02-3.41764359E-05    3
+9.47896058E-09-9.73675086E-13-1.98959978E+04+2.75742132E+01+0.00000000E+00    4
C5H11-1                 C   5H  11              200.000 3000.000 1000.000      1  !\AUTHOR: KPS/JP !\COMMENT: [C5H11-1_[WB97XD_6-31+GD-GEOM_00021]_MESSPF] [OPT//HR//HOF: WB97XD/AUG-CC-PVTZ//WB97XD/6-311++G(D,P)//0KISODESMICS[CBS-QB3/CBS-APNO/G3/G4]] GENERATED ON [2019_03_28_08_38_36]     
+5.08036766E+00+4.17409958E-02-1.97742761E-05+4.52634758E-09-4.06138571E-13    2
+3.28732133E+03+3.29610641E+00+6.88344353E+00+4.09099461E-03+9.95760946E-05    3
-1.32562895E-07+5.31796592E-11+4.08094039E+03+1.11568030E+00+0.00000000E+00    4
C5H11-2                 C   5H  11              200.000 3000.000 1000.000      1  !\AUTHOR: KPS/JP !\COMMENT: [C5H11-2_[WB97XD_6-31+GD-GEOM_00011]_MESSPF] [OPT//HR//HOF: WB97XD/AUG-CC-PVTZ//WB97XD/6-311++G(D,P)//0KISODESMICS[CBS-QB3/CBS-APNO/G3/G4]] GENERATED ON [2019_03_28_08_38_36]     
+2.74596473E+00+4.60224688E-02-2.29262447E-05+5.57007195E-09-5.34357074E-13    2
+2.38140633E+03+1.65054212E+01+7.43069285E+00-3.43209366E-03+1.15810598E-04    3
-1.46110290E-07+5.71789960E-11+2.55576490E+03+3.62389169E-01+0.00000000E+00    4
C5H11-3                 C   5H  11              200.000 3000.000 1000.000      1  !\AUTHOR: KPS/JP !\COMMENT: [C5H11-3_[WB97XD_6-31+GD-GEOM_00007]_MESSPF] [OPT//HR//HOF: WB97XD/AUG-CC-PVTZ//WB97XD/6-311++G(D,P)//0KISODESMICS[CBS-QB3/CBS-APNO/G3/G4]] GENERATED ON [2019_03_28_08_38_36]     
+3.12080073E+00+4.48184271E-02-2.18476337E-05+5.18563564E-09-4.86492650E-13    2
+2.57057812E+03+1.48280271E+01+7.97484659E+00-5.57786874E-03+1.18247420E-04    3
-1.46999478E-07+5.71458171E-11+2.73614528E+03-2.03347115E+00+0.00000000E+00    4
!</007_C5_001_NC5H12_PYROSPEC>
!<007_C5_002_IC5H12_LTOXID>
AC5H9O-A2               C   5H   9O   1         300.000 5000.000 1364.000      1  !\COMMENT:  9/ 8/14  
+1.67516787E+01+2.16463662E-02-7.61269705E-06+1.20404408E-09-7.07632803E-14    2
-3.95848360E+03-6.08201916E+01+4.66263417E+00+3.89775126E-02-1.12815501E-05    3
-2.66550677E-09+1.40115432E-12+1.47086581E+03+8.21346271E+00+0.00000000E+00    4
AC5H11O2H               C   5H  12O   2         300.000 5000.000 1397.000      1  !\COMMENT:  17/8/15  
+2.08513274E+01+2.60811030E-02-8.91735578E-06+1.38397232E-09-8.02716539E-14    2
-3.77194279E+04-8.04522304E+01-4.76374815E-01+7.83789321E-02-5.91712555E-05    3
+2.38263919E-08-3.97732270E-12-3.05087904E+04+3.32977557E+01+0.00000000E+00    4
BC5H11O2H               C   5H  12O   2         300.000 5000.000 1389.000      1  !\COMMENT:  17/8/15  
+2.07291068E+01+2.60358698E-02-8.86783077E-06+1.37263265E-09-7.94629195E-14    2
-4.16991829E+04-8.29348605E+01+7.48347855E-01+7.54437451E-02-5.69961198E-05    3
+2.32342064E-08-3.94363492E-12-3.49638594E+04+2.35201019E+01+0.00000000E+00    4
CC5H11O2H               C   5H  12O   2         300.000 5000.000 1406.000      1  !\COMMENT:  17/8/15  
+2.11504126E+01+2.53098885E-02-8.53703900E-06+1.31271216E-09-7.56412244E-14    2
-3.95275084E+04-8.32515675E+01-6.30156824E-03+8.01495977E-02-6.42108793E-05    3
+2.73711292E-08-4.76268611E-12-3.27129034E+04+2.84639321E+01+0.00000000E+00    4
DC5H11O2H               C   5H  12O   2         300.000 5000.000 1397.000      1  !\COMMENT:  17/8/15  
+2.08513274E+01+2.60811030E-02-8.91735578E-06+1.38397232E-09-8.02716539E-14    2
-3.77194279E+04-8.11417120E+01-4.76374815E-01+7.83789321E-02-5.91712555E-05    3
+2.38263919E-08-3.97732270E-12-3.05087904E+04+3.26082741E+01+0.00000000E+00    4
AC5H11O2                C   5H  11O   2         300.000 5000.000 1396.000      1  !\COMMENT:  17/8/15  
+1.98700905E+01+2.47772405E-02-8.46413614E-06+1.31283774E-09-7.61129402E-14    2
-2.04831687E+04-7.43156588E+01+3.54375282E-01+7.21758552E-02-5.35556462E-05    3
+2.12668171E-08-3.51577739E-12-1.38320365E+04+2.99444593E+01+0.00000000E+00    4
BC5H11O2                C   5H  11O   2         300.000 5000.000 1386.000      1  !\COMMENT:  17/8/15  
+1.97546009E+01+2.47324523E-02-8.41611775E-06+1.30187335E-09-7.53316999E-14    2
-2.44671820E+04-7.68414190E+01+1.53424363E+00+6.94504944E-02-5.16917529E-05    3
+2.08690207E-08-3.52552510E-12-1.82806722E+04+2.03720098E+01+0.00000000E+00    4
CC5H11O2                C   5H  11O   2         300.000 5000.000 1405.000      1  !\COMMENT:  17/8/15  
+2.02075561E+01+2.39554458E-02-8.06286681E-06+1.23797865E-09-7.12608001E-14    2
-2.23074093E+04-7.73358025E+01+7.15981794E-01+7.44249188E-02-5.92758872E-05    3
+2.52115515E-08-4.38572885E-12-1.60198108E+04+2.56128856E+01+0.00000000E+00    4
DC5H11O2                C   5H  11O   2         300.000 5000.000 1396.000      1  !\COMMENT:  17/8/15  
+1.98700905E+01+2.47772405E-02-8.46413614E-06+1.31283774E-09-7.61129402E-14    2
-2.04831687E+04-7.50051405E+01+3.54375282E-01+7.21758552E-02-5.35556462E-05    3
+2.12668171E-08-3.51577739E-12-1.38320365E+04+2.92549776E+01+0.00000000E+00    4
AC5H11O                 C   5H  11O   1         300.000 5000.000 1400.000      1  !\COMMENT:  17/8/15  
+1.82339413E+01+2.37923987E-02-8.07056384E-06+1.24592855E-09-7.19996103E-14    2
-1.87450473E+04-6.87958505E+01+8.43924842E-01+6.29723769E-02-4.12079336E-05    3
+1.37396229E-08-1.84097585E-12-1.25819035E+04+2.50753974E+01+0.00000000E+00    4
BC5H11O                 C   5H  11O   1         300.000 5000.000 1378.000      1  !\COMMENT:  17/8/15  
+1.85549393E+01+2.44786662E-02-8.51926880E-06+1.33803108E-09-7.82547188E-14    2
-2.23664355E+04-7.33946136E+01+3.67366095E+00+5.17139422E-02-2.49457898E-05    3
+4.54084943E-09-3.31184982E-14-1.63228000E+04+9.40461313E+00+0.00000000E+00    4
CC5H11O                 C   5H  11O   1         300.000 5000.000 1409.000      1  !\COMMENT:  17/8/15  
+1.83213656E+01+2.35429297E-02-7.94470460E-06+1.22205357E-09-7.04356618E-14    2
-2.06340316E+04-7.05656058E+01+6.91613929E-01+6.60697133E-02-4.75285795E-05    3
+1.81072449E-08-2.84499699E-12-1.46546569E+04+2.36233979E+01+0.00000000E+00    4
DC5H11O                 C   5H  11O   1         300.000 5000.000 1400.000      1  !\COMMENT:  17/8/15  
+1.82339413E+01+2.37923987E-02-8.07056384E-06+1.24592855E-09-7.19996103E-14    2
-1.87450473E+04-6.94853322E+01+8.43924842E-01+6.29723769E-02-4.12079336E-05    3
+1.37396229E-08-1.84097585E-12-1.25819035E+04+2.43859158E+01+0.00000000E+00    4
AC5H10OOH-A             C   5H  11O   2         300.000 5000.000 1398.000      1  !\COMMENT:  17/8/15  
+2.02759160E+01+2.40402125E-02-8.21726177E-06+1.27508622E-09-7.39470430E-14    2
-1.25890306E+04-7.45432540E+01-8.93967860E-02+7.48083410E-02-5.79088207E-05    3
+2.38676428E-08-4.05836117E-12-5.79120759E+03+3.37720278E+01+0.00000000E+00    4
AC5H10OOH-B             C   5H  11O   2         300.000 5000.000 1390.000      1  !\COMMENT:  17/8/15  
+1.90362050E+01+2.51437855E-02-8.60836129E-06+1.33715660E-09-7.76005723E-14    2
-1.49721354E+04-6.67702235E+01+3.65133886E+00+5.70948447E-02-3.30634881E-05    3
+9.52430167E-09-1.08604128E-12-9.15524576E+03+1.73958096E+01+0.00000000E+00    4
AC5H10OOH-C             C   5H  11O   2         300.000 5000.000 1402.000      1  !\COMMENT:  17/8/15  
+1.94269993E+01+2.45167400E-02-8.32902433E-06+1.28716724E-09-7.44370182E-14    2
-1.38808710E+04-6.93043169E+01+1.24166589E+00+6.55076365E-02-4.30153204E-05    3
+1.43717235E-08-1.92812556E-12-7.43857517E+03+2.88519661E+01+0.00000000E+00    4
AC5H10OOH-D             C   5H  11O   2         300.000 5000.000 1398.000      1  !\COMMENT:  17/8/15  
+2.02759160E+01+2.40402125E-02-8.21726177E-06+1.27508622E-09-7.39470430E-14    2
-1.25890306E+04-7.45432540E+01-8.93967860E-02+7.48083410E-02-5.79088207E-05    3
+2.38676428E-08-4.05836117E-12-5.79120759E+03+3.37720278E+01+0.00000000E+00    4
BC5H10OOH-A             C   5H  11O   2         300.000 5000.000 1389.000      1  !\COMMENT:  17/8/15  
+2.03178088E+01+2.39005589E-02-8.14494395E-06+1.26119353E-09-7.30298864E-14    2
-1.66270976E+04-7.71008850E+01+1.67959171E+00+7.03876561E-02-5.38977495E-05    3
+2.22634984E-08-3.82052820E-12-1.03820042E+04+2.20634050E+01+0.00000000E+00    4
BC5H10OOH-C             C   5H  11O   2         300.000 5000.000 1390.000      1  !\COMMENT:  17/8/15  
+1.99231299E+01+2.42352995E-02-8.26025374E-06+1.27917150E-09-7.40756855E-14    2
-1.78272692E+04-7.57847609E+01+2.66396895E+00+6.53351355E-02-4.66109297E-05    3
+1.79783399E-08-2.91993271E-12-1.18409318E+04+1.67474134E+01+0.00000000E+00    4
BC5H10OOH-D             C   5H  11O   2         300.000 5000.000 1389.000      1  !\COMMENT:  17/8/15  
+2.01548441E+01+2.39990126E-02-8.17021719E-06+1.26424565E-09-7.31718505E-14    2
-1.65704721E+04-7.70357450E+01+1.11609641E+00+7.19622376E-02-5.58678130E-05    3
+2.33617578E-08-4.04450304E-12-1.02434790E+04+2.40826139E+01+0.00000000E+00    4
CC5H10OOH-A             C   5H  11O   2         300.000 5000.000 1407.000      1  !\COMMENT:  17/8/15  
+2.05911398E+01+2.32493648E-02-7.82909968E-06+1.20250807E-09-6.92366559E-14    2
-1.44047280E+04-7.67476901E+01+3.28493553E-01+7.68086128E-02-6.32799786E-05    3
+2.76118292E-08-4.88689574E-12-7.98741223E+03+2.98696048E+01+0.00000000E+00    4
CC5H10OOH-B             C   5H  11O   2         300.000 5000.000 1403.000      1  !\COMMENT:  17/8/15  
+1.93820434E+01+2.43097282E-02-8.20157483E-06+1.26129144E-09-7.26836700E-14    2
-1.67969380E+04-6.98331441E+01+3.95783406E+00+5.96255587E-02-3.92210129E-05    3
+1.37408612E-08-2.01545549E-12-1.13357528E+04+1.33114157E+01+0.00000000E+00    4
CC5H10OOH-D             C   5H  11O   2         300.000 5000.000 1407.000      1  !\COMMENT:  17/8/15  
+2.07406543E+01+2.31706906E-02-7.81225857E-06+1.20092134E-09-6.91854899E-14    2
-1.44555167E+04-7.81145448E+01+9.13421824E-01+7.51513908E-02-6.12062984E-05    3
+2.64606190E-08-4.65308639E-12-8.12947001E+03+2.63697984E+01+0.00000000E+00    4
DC5H10OOH-A             C   5H  11O   2         300.000 5000.000 1398.000      1  !\COMMENT:  17/8/15  
+2.02759160E+01+2.40402125E-02-8.21726177E-06+1.27508622E-09-7.39470430E-14    2
-1.25890306E+04-7.45432540E+01-8.93967860E-02+7.48083410E-02-5.79088207E-05    3
+2.38676428E-08-4.05836117E-12-5.79120759E+03+3.37720278E+01+0.00000000E+00    4
DC5H10OOH-B             C   5H  11O   2         300.000 5000.000 1390.000      1  !\COMMENT:  17/8/15  
+1.92228072E+01+2.50236156E-02-8.57782354E-06+1.33372065E-09-7.74604723E-14    2
-1.51282565E+04-6.84715050E+01+2.74458070E+00+5.78236417E-02-3.12391216E-05    3
+7.31571468E-09-4.50890257E-13-8.81862238E+03+2.20756898E+01+0.00000000E+00    4
DC5H10OOH-C             C   5H  11O   2         300.000 5000.000 1402.000      1  !\COMMENT:  17/8/15  
+2.00395081E+01+2.42832982E-02-8.31027809E-06+1.29054421E-09-7.48846024E-14    2
-1.38460294E+04-7.39591237E+01+1.46801586E+00+6.81101661E-02-4.85321406E-05    3
+1.84083386E-08-2.91720161E-12-7.38926206E+03+2.57094934E+01+0.00000000E+00    4
A-AC5H10O               C   5H  10O   1         300.000 5000.000 1452.000      1  !\COMMENT:  17/8/15  
+1.58864128E+01+2.27072724E-02-7.40383518E-06+1.11238546E-09-6.30611661E-14    2
-2.37201682E+04-6.09113819E+01-7.03245567E+00+8.38427156E-02-6.94901080E-05    3
+2.94315450E-08-4.93197232E-12-1.67184162E+04+5.91467747E+01+0.00000000E+00    4
A-BC5H10O               C   5H  10O   1         300.000 5000.000 1424.000      1  !\COMMENT:  17/8/15  
+1.66888391E+01+2.23672932E-02-7.44828561E-06+1.13557959E-09-6.50516730E-14    2
-2.63127117E+04-6.48349416E+01-2.81578161E+00+7.04149950E-02-5.23593700E-05    3
+1.99929340E-08-3.05569594E-12-1.99079507E+04+3.88311343E+01+0.00000000E+00    4
A-CC5H10O               C   5H  10O   1         300.000 5000.000 1429.000      1  !\COMMENT:  17/8/15  
+1.62176252E+01+2.18775843E-02-7.00340935E-06+1.03851279E-09-5.83155214E-14    2
-2.60452902E+04-6.25262539E+01-7.16060704E+00+8.70140494E-02-7.59660975E-05    3
+3.37198215E-08-5.87392870E-12-1.92027788E+04+5.89164749E+01+0.00000000E+00    4
A-DC5H10O               C   5H  10O   1         300.000 5000.000 1453.000      1  !\COMMENT:  17/8/15  
+1.53604709E+01+2.35100197E-02-7.66793178E-06+1.15245719E-09-6.53534048E-14    2
-3.42487879E+04-5.88396065E+01-8.99708918E+00+8.81388493E-02-7.28825964E-05    3
+3.06897382E-08-5.10685687E-12-2.67791824E+04+6.88674277E+01+0.00000000E+00    4
B-CC5H10O               C   5H  10O   1         300.000 5000.000 1413.000      1  !\COMMENT:  9/ 8/14  
+1.72822083E+01+2.21811831E-02-7.45086135E-06+1.14266526E-09-6.57264262E-14    2
-2.89756909E+04-6.99425869E+01-4.02733813E+00+7.75766076E-02-6.31068363E-05    3
+2.66344724E-08-4.52085229E-12-2.22133168E+04+4.23801047E+01+0.00000000E+00    4
B-DC5H10O               C   5H  10O   1         300.000 5000.000 1426.000      1  !\COMMENT:  9/ 8/14  
+1.59398262E+01+2.34035968E-02-7.80111462E-06+1.19023227E-09-6.82188270E-14    2
-2.75659851E+04-6.31518634E+01-4.57207704E+00+7.33362569E-02-5.36913946E-05    3
+2.00360735E-08-2.97590047E-12-2.07808158E+04+4.60627306E+01+0.00000000E+00    4
C-DC5H10O               C   5H  10O   1         300.000 5000.000 1415.000      1  !\COMMENT:  17/8/15  
+1.75721707E+01+2.16805796E-02-7.22379193E-06+1.10170103E-09-6.31222440E-14    2
-2.54336652E+04-7.01131722E+01-7.94334743E+00+9.36350437E-02-8.55713608E-05    3
+3.97013264E-08-7.24456558E-12-1.79116899E+04+6.23627456E+01+0.00000000E+00    4
AC5H10OOH-AO2           C   5H  11O   4         300.000 5000.000 1397.000      1  !\COMMENT:  8/15  
+2.49284926E+01+2.49502228E-02-8.57455029E-06+1.33547829E-09-7.76537998E-14    2
-3.17167911E+04-9.46333090E+01+1.47959220E+00+8.37668710E-02-6.63705552E-05    3
+2.76480297E-08-4.71460623E-12-2.39474084E+04+2.99187562E+01+0.00000000E+00    4
AC5H10OOH-BO2           C   5H  11O   4         300.000 5000.000 1389.000      1  !\COMMENT:  8/15  
+2.48032671E+01+2.49329192E-02-8.54000436E-06+1.32701219E-09-7.70333881E-14    2
-3.56964132E+04-9.64200661E+01+2.66224628E+00+8.10932443E-02-6.46324438E-05    3
+2.73538724E-08-4.75157092E-12-2.83982547E+04+2.10041880E+01+0.00000000E+00    4
AC5H10OOH-CO2           C   5H  11O   4         300.000 5000.000 1405.000      1  !\COMMENT:  8/15  
+2.52420639E+01+2.41694359E-02-8.19141254E-06+1.26381882E-09-7.30015120E-14    2
-3.35305240E+04-9.68327377E+01+1.83495697E+00+8.60948213E-02-7.22651143E-05    3
+3.17312304E-08-5.62009843E-12-2.61355447E+04+2.62902691E+01+0.00000000E+00    4
AC5H10OOH-DO2           C   5H  11O   4         300.000 5000.000 1397.000      1  !\COMMENT:  8/15  
+2.49284926E+01+2.49502228E-02-8.57455029E-06+1.33547829E-09-7.76537998E-14    2
-3.17167911E+04-9.46333090E+01+1.47959220E+00+8.37668710E-02-6.63705552E-05    3
+2.76480297E-08-4.71460623E-12-2.39474084E+04+2.99187562E+01+0.00000000E+00    4
BC5H10OOH-AO2           C   5H  11O   4         300.000 5000.000 1389.000      1  !\COMMENT:  8/15  
+2.48032671E+01+2.49329192E-02-8.54000436E-06+1.32701219E-09-7.70333881E-14    2
-3.56964132E+04-9.64200661E+01+2.66224628E+00+8.10932443E-02-6.46324438E-05    3
+2.73538724E-08-4.75157092E-12-2.83982547E+04+2.10041880E+01+0.00000000E+00    4
BC5H10OOH-CO2           C   5H  11O   4         300.000 5000.000 1396.000      1  !\COMMENT:  8/15  
+2.51614268E+01+2.40667268E-02-8.11773937E-06+1.24830451E-09-7.19346846E-14    2
-3.75274060E+04-9.95533661E+01+2.92757922E+00+8.37497935E-02-7.09476834E-05    3
+3.16521003E-08-5.69638239E-12-3.05708429E+04+1.71231211E+01+0.00000000E+00    4
BC5H10OOH-DO2           C   5H  11O   4         300.000 5000.000 1389.000      1  !\COMMENT:  8/15  
+2.48032671E+01+2.49329192E-02-8.54000436E-06+1.32701219E-09-7.70333881E-14    2
-3.56964132E+04-9.71095477E+01+2.66224628E+00+8.10932443E-02-6.46324438E-05    3
+2.73538724E-08-4.75157092E-12-2.83982547E+04+2.03147064E+01+0.00000000E+00    4
CC5H10OOH-AO2           C   5H  11O   4         300.000 5000.000 1405.000      1  !\COMMENT:  8/15  
+2.52420639E+01+2.41694359E-02-8.19141254E-06+1.26381882E-09-7.30015120E-14    2
-3.35305240E+04-9.68327377E+01+1.83495697E+00+8.60948213E-02-7.22651143E-05    3
+3.17312304E-08-5.62009843E-12-2.61355447E+04+2.62902691E+01+0.00000000E+00    4
CC5H10OOH-BO2           C   5H  11O   4         300.000 5000.000 1396.000      1  !\COMMENT:  8/15  
+2.51614268E+01+2.40667268E-02-8.11773937E-06+1.24830451E-09-7.19346846E-14    2
-3.75274060E+04-9.95533661E+01+2.92757922E+00+8.37497935E-02-7.09476834E-05    3
+3.16521003E-08-5.69638239E-12-3.05708429E+04+1.71231211E+01+0.00000000E+00    4
CC5H10OOH-DO2           C   5H  11O   4         300.000 5000.000 1405.000      1  !\COMMENT:  8/15  
+2.52420639E+01+2.41694359E-02-8.19141254E-06+1.26381882E-09-7.30015120E-14    2
-3.35305240E+04-9.75222193E+01+1.83495697E+00+8.60948213E-02-7.22651143E-05    3
+3.17312304E-08-5.62009843E-12-2.61355447E+04+2.56007875E+01+0.00000000E+00    4
DC5H10OOH-AO2           C   5H  11O   4         300.000 5000.000 1397.000      1  !\COMMENT:  8/15  
+2.49284926E+01+2.49502228E-02-8.57455029E-06+1.33547829E-09-7.76537998E-14    2
-3.17167911E+04-9.46333090E+01+1.47959220E+00+8.37668710E-02-6.63705552E-05    3
+2.76480297E-08-4.71460623E-12-2.39474084E+04+2.99187562E+01+0.00000000E+00    4
DC5H10OOH-BO2           C   5H  11O   4         300.000 5000.000 1389.000      1  !\COMMENT:  8/15  
+2.48032671E+01+2.49329192E-02-8.54000436E-06+1.32701219E-09-7.70333881E-14    2
-3.56964132E+04-9.71095477E+01+2.66224628E+00+8.10932443E-02-6.46324438E-05    3
+2.73538724E-08-4.75157092E-12-2.83982547E+04+2.03147064E+01+0.00000000E+00    4
DC5H10OOH-CO2           C   5H  11O   4         300.000 5000.000 1405.000      1  !\COMMENT:  8/15  
+2.52420639E+01+2.41694359E-02-8.19141254E-06+1.26381882E-09-7.30015120E-14    2
-3.35305240E+04-9.75222193E+01+1.83495697E+00+8.60948213E-02-7.22651143E-05    3
+3.17312304E-08-5.62009843E-12-2.61355447E+04+2.56007875E+01+0.00000000E+00    4
C5H9A-A,BOOH            C   5H  11O   4         300.000 5000.000 1391.000      1  !\COMMENT:  8/15  
+2.53148126E+01+2.41050499E-02-8.26152052E-06+1.28429464E-09-7.45769254E-14    2
-2.78251062E+04-9.70436295E+01+2.87832948E+00+8.17084683E-02-6.64693824E-05    3
+2.85545390E-08-5.00710723E-12-2.05092635E+04+2.16842979E+01+0.00000000E+00    4
C5H9A-A,COOH            C   5H  11O   4         300.000 5000.000 1406.000      1  !\COMMENT:  8/15  
+2.55933245E+01+2.34677500E-02-7.95418684E-06+1.22729993E-09-7.08960495E-14    2
-2.56096120E+04-9.67335324E+01+1.46543304E+00+8.83867154E-02-7.62009797E-05    3
+3.41128921E-08-6.11972135E-12-1.81049887E+04+2.97796524E+01+0.00000000E+00    4
C5H9A-A,DOOH            C   5H  11O   4         300.000 5000.000 1399.000      1  !\COMMENT:  8/15  
+2.53362233E+01+2.42043007E-02-8.32306052E-06+1.29685010E-09-7.54306895E-14    2
-2.38227509E+04-9.48747338E+01+1.03378269E+00+8.63930746E-02-7.07031565E-05    3
+3.02282342E-08-5.25110249E-12-1.59058366E+04+3.37540294E+01+0.00000000E+00    4
C5H9A-B,COOH            C   5H  11O   4         300.000 5000.000 1398.000      1  !\COMMENT:  8/15  
+2.56997668E+01+2.32725079E-02-7.86284471E-06+1.21047841E-09-6.98107824E-14    2
-2.96771591E+04-9.96712347E+01+3.12194965E+00+8.44868328E-02-7.28869575E-05    3
+3.29012852E-08-5.96274974E-12-2.26799790E+04+1.85842452E+01+0.00000000E+00    4
C5H9A-B,DOOH            C   5H  11O   4         300.000 5000.000 1391.000      1  !\COMMENT:  8/15  
+2.53148126E+01+2.41050499E-02-8.26152052E-06+1.28429464E-09-7.45769254E-14    2
-2.78251062E+04-9.70436295E+01+2.87832948E+00+8.17084683E-02-6.64693824E-05    3
+2.85545390E-08-5.00710723E-12-2.05092635E+04+2.16842979E+01+0.00000000E+00    4
C5H9A-C,DOOH            C   5H  11O   4         300.000 5000.000 1406.000      1  !\COMMENT:  8/15  
+2.55933245E+01+2.34677500E-02-7.95418684E-06+1.22729993E-09-7.08960495E-14    2
-2.56096120E+04-9.67335324E+01+1.46543304E+00+8.83867154E-02-7.62009797E-05    3
+3.41128921E-08-6.11972135E-12-1.81049887E+04+2.97796524E+01+0.00000000E+00    4
C5H9B-A,AOOH            C   5H  11O   4         300.000 5000.000 1392.000      1  !\COMMENT:  8/15  
+2.37032599E+01+2.57553915E-02-8.89408554E-06+1.38970172E-09-8.09866916E-14    2
-2.62015201E+04-8.58515282E+01+4.28350134E+00+6.83511301E-02-4.42293137E-05    3
+1.46614813E-08-1.99882623E-12-1.91209818E+04+1.95267791E+01+0.00000000E+00    4
C5H9B-A,COOH            C   5H  11O   4         300.000 5000.000 1675.000      1  !\COMMENT:  8/15  
+2.44195505E+01+2.45182960E-02-8.32768546E-06+1.28669810E-09-7.43971425E-14    2
-2.80210816E+04-8.93466817E+01+5.06775026E+00+7.13339940E-02-5.22649130E-05    3
+2.02919064E-08-3.25625167E-12-2.14500744E+04+1.40310906E+01+0.00000000E+00    4
C5H9B-A,DOOH            C   5H  11O   4         300.000 5000.000 1392.000      1  !\COMMENT:  8/15  
+2.37032599E+01+2.57553915E-02-8.89408554E-06+1.38970172E-09-8.09866916E-14    2
-2.62015201E+04-8.51620466E+01+4.28350134E+00+6.83511301E-02-4.42293137E-05    3
+1.46614813E-08-1.99882623E-12-1.91209818E+04+2.02162608E+01+0.00000000E+00    4
C5H9B-C,DOOH            C   5H  11O   4         300.000 5000.000 1675.000      1  !\COMMENT:  8/15  
+2.44195505E+01+2.45182960E-02-8.32768546E-06+1.28669810E-09-7.43971425E-14    2
-2.80210816E+04-9.07256450E+01+5.06775026E+00+7.13339940E-02-5.22649130E-05    3
+2.02919064E-08-3.25625167E-12-2.14500744E+04+1.26521274E+01+0.00000000E+00    4
C5H9C-A,AOOH            C   5H  11O   4         300.000 5000.000 1681.000      1  !\COMMENT:  8/15  
+2.63011187E+01+2.38231644E-02-8.29527214E-06+1.30384489E-09-7.63133641E-14    2
-2.62801782E+04-1.01764259E+02+2.40737385E+00+7.31844750E-02-4.34551328E-05    3
+1.06843813E-08-6.06073375E-13-1.74826725E+04+2.86070302E+01+0.00000000E+00    4
C5H9C-A,BOOH            C   5H  11O   4         300.000 5000.000 1393.000      1  !\COMMENT:  8/15  
+2.49289305E+01+2.44398284E-02-8.37848298E-06+1.30269965E-09-7.56543783E-14    2
-2.90312299E+04-9.50950095E+01+3.83902707E+00+7.67534526E-02-5.93019661E-05    3
+2.43350243E-08-4.12011052E-12-2.19645331E+04+1.71683879E+01+0.00000000E+00    4
C5H9C-A,DOOH            C   5H  11O   4         300.000 5000.000 1681.000      1  !\COMMENT:  8/15  
+2.63011187E+01+2.38231644E-02-8.29527214E-06+1.30384489E-09-7.63133641E-14    2
-2.62801782E+04-1.01074777E+02+2.40737385E+00+7.31844750E-02-4.34551328E-05    3
+1.06843813E-08-6.06073375E-13-1.74826725E+04+2.92965119E+01+0.00000000E+00    4
C5H9C-B,DOOH            C   5H  11O   4         300.000 5000.000 1393.000      1  !\COMMENT:  8/15  
+2.49289305E+01+2.44398284E-02-8.37848298E-06+1.30269965E-09-7.56543783E-14    2
-2.90312299E+04-9.57844912E+01+3.83902707E+00+7.67534526E-02-5.93019661E-05    3
+2.43350243E-08-4.12011052E-12-2.19645331E+04+1.64789063E+01+0.00000000E+00    4
C5H9D-A,AOOH            C   5H  11O   4         300.000 5000.000 1399.000      1  !\COMMENT:  8/15  
+2.53362233E+01+2.42043007E-02-8.32306052E-06+1.29685010E-09-7.54306895E-14    2
-2.38227509E+04-9.55642154E+01+1.03378269E+00+8.63930746E-02-7.07031565E-05    3
+3.02282342E-08-5.25110249E-12-1.59058366E+04+3.30645478E+01+0.00000000E+00    4
C5H9D-A,BOOH            C   5H  11O   4         300.000 5000.000 1391.000      1  !\COMMENT:  8/15  
+2.51743725E+01+2.42094413E-02-8.29427020E-06+1.28906994E-09-7.48414448E-14    2
-2.77836927E+04-9.64353283E+01+2.27985031E+00+8.34372048E-02-6.86098141E-05    3
+2.97415611E-08-5.24930633E-12-2.03658212E+04+2.45531752E+01+0.00000000E+00    4
C5H9D-A,COOH            C   5H  11O   4         300.000 5000.000 1406.000      1  !\COMMENT:  8/15  
+2.56538280E+01+2.34057032E-02-7.93032646E-06+1.22331141E-09-7.06528620E-14    2
-2.56105413E+04-9.68592428E+01+2.13973267E+00+8.63107772E-02-7.36971527E-05    3
+3.27651712E-08-5.85073945E-12-1.82585105E+04+2.65675140E+01+0.00000000E+00    4
C5H9D-B,COOH            C   5H  11O   4         300.000 5000.000 1398.000      1  !\COMMENT:  8/15  
+2.56997668E+01+2.32725079E-02-7.86284471E-06+1.21047841E-09-6.98107824E-14    2
-2.96771591E+04-1.00360716E+02+3.12194965E+00+8.44868328E-02-7.28869575E-05    3
+3.29012852E-08-5.96274974E-12-2.26799790E+04+1.78947636E+01+0.00000000E+00    4
C5H9A-AOOH              C   5H  10O   2         300.000 5000.000 1388.000      1  !\COMMENT:  9/ 8/14  
+2.12338541E+01+2.14695668E-02-7.41711017E-06+1.15964346E-09-6.76214281E-14    2
-2.22824726E+04-8.15535062E+01-5.66437031E-01+7.51592771E-02-5.92588303E-05    3
+2.44464873E-08-4.14011509E-12-1.49441419E+04+3.46236211E+01+0.00000000E+00    4
C5H9A-COOH              C   5H  10O   2         300.000 5000.000 1396.000      1  !\COMMENT:  9/ 8/14  
+2.21762503E+01+2.02997794E-02-6.93527858E-06+1.07653985E-09-6.24712973E-14    2
-2.45061123E+04-8.96059444E+01-2.23218718E+00+8.31068782E-02-6.96695008E-05    3
+2.98090622E-08-5.11291423E-12-1.66665651E+04+3.93336979E+01+0.00000000E+00    4
C5H9A-DOOH              C   5H  10O   2         300.000 5000.000 1393.000      1  !\COMMENT:  9/ 8/14  
+1.91192483E+01+2.31083713E-02-7.94263265E-06+1.23713692E-09-7.19377465E-14    2
-2.31563003E+04-7.06976781E+01+5.84051402E-01+6.61435369E-02-4.64794214E-05    3
+1.71320929E-08-2.62129070E-12-1.66564666E+04+2.90021482E+01+0.00000000E+00    4
C5H9B-AOOH              C   5H  10O   2         300.000 5000.000 1385.000      1  !\COMMENT:  9/ 8/14  
+2.11330268E+01+2.15086873E-02-7.42113144E-06+1.15934717E-09-6.75687044E-14    2
-2.35608139E+04-8.15040563E+01+5.49656384E-01+7.04990310E-02-5.27825801E-05    3
+2.06470792E-08-3.33664189E-12-1.64635942E+04+2.87891957E+01+0.00000000E+00    4
C5H9B-DOOH              C   5H  10O   2         300.000 5000.000 1385.000      1  !\COMMENT:  9/ 8/14  
+2.11330268E+01+2.15086873E-02-7.42113144E-06+1.15934717E-09-6.75687044E-14    2
-2.35608139E+04-8.15040563E+01+5.49656384E-01+7.04990310E-02-5.27825801E-05    3
+2.06470792E-08-3.33664189E-12-1.64635942E+04+2.87891957E+01+0.00000000E+00    4
C5H9C-AOOH              C   5H  10O   2         300.000 5000.000 1396.000      1  !\COMMENT:  9/ 8/14  
+1.95116301E+01+2.27723060E-02-7.82629606E-06+1.21895173E-09-7.08783753E-14    2
-2.27377278E+04-7.28224624E+01-1.33187657E-02+6.92568397E-02-5.06647207E-05    3
+1.94153559E-08-3.06921462E-12-1.60254301E+04+3.17599798E+01+0.00000000E+00    4
C5H9C-BOOH              C   5H  10O   2         300.000 5000.000 1393.000      1  !\COMMENT:  9/ 8/14  
+2.30088665E+01+1.91355851E-02-6.44358123E-06+9.91225120E-10-5.71817398E-14    2
-2.66103173E+04-9.24108219E+01-1.04862343E+00+8.26699722E-02-7.17941940E-05    3
+3.18245309E-08-5.62912876E-12-1.90383401E+04+3.41116802E+01+0.00000000E+00    4
C5H9OA-AOOH-B           C   5H  10O   3         300.000 5000.000 1421.000      1  !\COMMENT:  8/15  
+2.17927261E+01+2.30720633E-02-7.77386468E-06+1.19507605E-09-6.88699665E-14    2
-3.96712246E+04-8.94813847E+01-5.49708925E+00+9.47288852E-02-8.00296268E-05    3
+3.42124943E-08-5.80022917E-12-3.11441575E+04+5.40078635E+01+0.00000000E+00    4
C5H9OA-AOOH-C           C   5H  10O   3         300.000 5000.000 1426.000      1  !\COMMENT:  8/15  
+2.27244179E+01+2.20779072E-02-7.39099655E-06+1.13153303E-09-6.50287263E-14    2
-3.78217375E+04-9.29947975E+01-6.41150803E+00+9.94317564E-02-8.58615548E-05    3
+3.70273302E-08-6.27783473E-12-2.88551995E+04+5.98124271E+01+0.00000000E+00    4
C5H9OA-AOOH-D           C   5H  10O   3         300.000 5000.000 1411.000      1  !\COMMENT:  8/15  
+2.16522955E+01+2.34455715E-02-7.95666190E-06+1.22905457E-09-7.10634551E-14    2
-3.55963177E+04-8.69264178E+01-8.39507263E+00+1.05102811E-01-9.37685656E-05    3
+4.22174145E-08-7.50607159E-12-2.64325286E+04+7.01690143E+01+0.00000000E+00    4
C5H9OA-BOOH-A           C   5H  10O   3         300.000 5000.000 1417.000      1  !\COMMENT:  8/15  
+2.17022735E+01+2.26119914E-02-7.58981668E-06+1.16366327E-09-6.69308130E-14    2
-3.75365241E+04-8.49179287E+01-1.90416408E+00+8.28866784E-02-6.64998506E-05    3
+2.72221761E-08-4.44711330E-12-2.99886544E+04+3.98116691E+01+0.00000000E+00    4
C5H9OA-BOOH-C           C   5H  10O   3         300.000 5000.000 1417.000      1  !\COMMENT:  8/15  
+2.32822727E+01+2.16339746E-02-7.33435063E-06+1.13242966E-09-6.54655290E-14    2
-4.01984498E+04-9.51976254E+01-4.48273125E-01+7.90873425E-02-5.97079860E-05    3
+2.24183926E-08-3.31048774E-12-3.23280594E+04+3.12502863E+01+0.00000000E+00    4
C5H9OA-BOOH-D           C   5H  10O   3         300.000 5000.000 1417.000      1  !\COMMENT:  8/15  
+2.17022735E+01+2.26119914E-02-7.58981668E-06+1.16366327E-09-6.69308130E-14    2
-3.75365241E+04-8.49179287E+01-1.90416408E+00+8.28866784E-02-6.64998506E-05    3
+2.72221761E-08-4.44711330E-12-2.99886544E+04+3.98116691E+01+0.00000000E+00    4
C5H9OA-COOH-A           C   5H  10O   3         300.000 5000.000 1416.000      1  !\COMMENT:  8/15  
+2.19787258E+01+2.27762232E-02-7.64127053E-06+1.17119291E-09-6.73502124E-14    2
-3.79400480E+04-8.78800726E+01-8.23567336E+00+1.06958451E-01-9.80175480E-05    3
+4.50653157E-08-8.12667607E-12-2.89611267E+04+6.93052953E+01+0.00000000E+00    4
C5H9OA-COOH-B           C   5H  10O   3         300.000 5000.000 1427.000      1  !\COMMENT:  8/15  
+2.18581268E+01+2.26582661E-02-7.55183274E-06+1.15215111E-09-6.60356238E-14    2
-4.18939906E+04-8.96205075E+01-6.82291569E+00+1.03424198E-01-9.51789693E-05    3
+4.41170689E-08-8.01854503E-12-3.34508247E+04+5.92928651E+01+0.00000000E+00    4
C5H9OA-COOH-D           C   5H  10O   3         300.000 5000.000 1416.000      1  !\COMMENT:  8/15  
+2.19787258E+01+2.27762232E-02-7.64127053E-06+1.17119291E-09-6.73502124E-14    2
-3.79400480E+04-8.78800726E+01-8.23567336E+00+1.06958451E-01-9.80175480E-05    3
+4.50653157E-08-8.12667607E-12-2.89611267E+04+6.93052953E+01+0.00000000E+00    4
C5H9OA-DOOH-A           C   5H  10O   3         300.000 5000.000 1412.000      1  !\COMMENT:  8/15  
+2.10306351E+01+2.43651936E-02-8.26752696E-06+1.27699187E-09-7.38333381E-14    2
-4.61055228E+04-8.36588979E+01-1.05445809E+01+1.09794719E-01-9.75108462E-05    3
+4.36190126E-08-7.70228936E-12-3.64529482E+04+8.15338458E+01+0.00000000E+00    4
C5H9OA-DOOH-B           C   5H  10O   3         300.000 5000.000 1424.000      1  !\COMMENT:  8/15  
+2.09160528E+01+2.42617893E-02-8.18691855E-06+1.25968394E-09-7.26328496E-14    2
-5.00500176E+04-8.54043566E+01-8.94627226E+00+1.05725319E-01-9.40624065E-05    3
+4.23682039E-08-7.53895269E-12-4.09789989E+04+7.06042654E+01+0.00000000E+00    4
C5H9OA-DOOH-C           C   5H  10O   3         300.000 5000.000 1418.000      1  !\COMMENT:  8/15  
+2.17931949E+01+2.35822973E-02-7.96856856E-06+1.22739410E-09-7.08291072E-14    2
-4.82483390E+04-8.87831309E+01-1.00859009E+01+1.11154142E-01-1.00718064E-04    3
+4.57405620E-08-8.16324506E-12-3.86489157E+04+7.75075179E+01+0.00000000E+00    4
C5H9OB-COOH-A           C   5H  10O   3         300.000 5000.000 1427.000      1  !\COMMENT:  8/15  
+2.33660026E+01+2.12967547E-02-7.16311642E-06+1.10028483E-09-6.33839052E-14    2
-4.02710909E+04-9.55650042E+01-2.03626914E+00+8.44316222E-02-6.63448448E-05    3
+2.58620472E-08-3.95367034E-12-3.20450331E+04+3.91516619E+01+0.00000000E+00    4
C5H9OB-COOH-D           C   5H  10O   3         300.000 5000.000 1427.000      1  !\COMMENT:  8/15  
+2.33660026E+01+2.12967547E-02-7.16311642E-06+1.10028483E-09-6.33839052E-14    2
-4.02710909E+04-9.62544859E+01-2.03626914E+00+8.44316222E-02-6.63448448E-05    3
+2.58620472E-08-3.95367034E-12-3.20450331E+04+3.84621803E+01+0.00000000E+00    4
C5H9OB-DOOH-A           C   5H  10O   3         300.000 5000.000 1420.000      1  !\COMMENT:  9/14  
+2.09989877E+01+2.35749161E-02-7.91024357E-06+1.21256198E-09-6.97360491E-14    2
-3.87964686E+04-8.27787933E+01-3.52560638E+00+8.53243101E-02-6.71300274E-05    3
+2.68114187E-08-4.26214321E-12-3.08855835E+04+4.70812100E+01+0.00000000E+00    4
C5H9OB-DOOH-C           C   5H  10O   3         300.000 5000.000 1416.000      1  !\COMMENT:  9/14  
+2.23010712E+01+2.28353062E-02-7.73563047E-06+1.19365671E-09-6.89722094E-14    2
-4.13407064E+04-9.21482846E+01-3.01430534E+00+8.55622233E-02-6.67458085E-05    3
+2.61563238E-08-4.06382943E-12-3.30739466E+04+4.22585328E+01+0.00000000E+00    4
C5H9OC-DOOH-A           C   5H  10O   3         300.000 5000.000 1424.000      1  !\COMMENT:  8/15  
+2.32181188E+01+2.12380409E-02-7.10087806E-06+1.08610144E-09-6.23742333E-14    2
-3.68812122E+04-9.30381675E+01-4.71787956E+00+9.63722654E-02-8.44994419E-05    3
+3.70849590E-08-6.39906257E-12-2.83656016E+04+5.31581269E+01+0.00000000E+00    4
C5H9OC-DOOH-B           C   5H  10O   3         300.000 5000.000 1424.000      1  !\COMMENT:  8/15  
+2.31592020E+01+2.11055768E-02-7.01494893E-06+1.06850406E-09-6.11803452E-14    2
-4.08758474E+04-9.58608672E+01-3.31967698E+00+9.28312807E-02-8.14721652E-05    3
+3.59633071E-08-6.24713097E-12-3.28520059E+04+4.25342095E+01+0.00000000E+00    4
CH3COCH2OCH2CH2         C   5H   9O   2         300.000 5000.000 1398.000      1  !\COMMENT:  14  
+1.61915801E+01+2.17259962E-02-7.18255818E-06+1.08967551E-09-6.22058703E-14    2
-2.83312411E+04-5.06778787E+01+2.46265398E+00+5.31605978E-02-3.44158813E-05    3
+1.17106545E-08-1.63587278E-12-2.35149168E+04+2.32544951E+01+0.00000000E+00    4
IC5KETAA                C   5H  10O   3         300.000 5000.000 1396.000      1  !\COMMENT:  17/8/15  
+2.14062122E+01+2.31814714E-02-7.94585296E-06+1.23549697E-09-7.17602293E-14    2
-4.77416322E+04-7.94699242E+01+2.55453432E+00+6.48725206E-02-4.21449634E-05    3
+1.35396181E-08-1.69771989E-12-4.09936393E+04+2.25509833E+01+0.00000000E+00    4
IC5KETAB                C   5H  10O   3         300.000 5000.000 1387.000      1  !\COMMENT:  17/8/15  
+2.54563544E+01+2.01871439E-02-7.02056943E-06+1.10298380E-09-6.45487927E-14    2
-5.08666110E+04-1.03884759E+02-2.76644890E-01+8.19422293E-02-6.36165752E-05    3
+2.46645924E-08-3.82375149E-12-4.21788557E+04+3.35972645E+01+0.00000000E+00    4
IC5KETAC                C   5H  10O   3         300.000 5000.000 1530.000      1  !\COMMENT:  17/8/15  
+2.36202007E+01+2.16574723E-02-7.50493626E-06+1.17597427E-09-6.86855912E-14    2
-5.08399014E+04-9.37964825E+01+3.38364660E+00+6.08702747E-02-3.15372777E-05    3
+4.94036887E-09+4.82022927E-13-4.31638560E+04+1.74830999E+01+0.00000000E+00    4
IC5KETAD                C   5H  10O   3         300.000 5000.000 1396.000      1  !\COMMENT:  17/8/15  
+2.14062122E+01+2.31814714E-02-7.94585296E-06+1.23549697E-09-7.17602293E-14    2
-4.77416322E+04-7.94699242E+01+2.55453432E+00+6.48725206E-02-4.21449634E-05    3
+1.35396181E-08-1.69771989E-12-4.09936393E+04+2.25509833E+01+0.00000000E+00    4
IC5KETCA                C   5H  10O   3         300.000 5000.000 1403.000      1  !\COMMENT:  17/8/15  
+1.99169154E+01+2.37975805E-02-8.01511093E-06+1.23140060E-09-7.09187874E-14    2
-5.11169360E+04-7.05780003E+01+3.30504848E+00+6.12212470E-02-3.95733068E-05    3
+1.30417749E-08-1.72022312E-12-4.52388966E+04+1.90774795E+01+0.00000000E+00    4
IC5KETCB                C   5H  10O   3         300.000 5000.000 1388.000      1  !\COMMENT:  17/8/15  
+2.43081284E+01+2.03116947E-02-6.88557448E-06+1.06413626E-09-6.15901378E-14    2
-5.43890101E+04-9.76241400E+01+4.99341353E-01+7.79929244E-02-6.02225926E-05    3
+2.34360987E-08-3.65044242E-12-4.64243747E+04+2.93525587E+01+0.00000000E+00    4
IC5KETCD                C   5H  10O   3         300.000 5000.000 1394.000      1  !\COMMENT:  17/8/15  
+2.37898908E+01+2.04031709E-02-6.84168010E-06+1.04954951E-09-6.04313994E-14    2
-5.08956742E+04-9.25390969E+01-2.83543507E-01+8.06299025E-02-6.46191514E-05    3
+2.62468255E-08-4.26140982E-12-4.30486170E+04+3.51463538E+01+0.00000000E+00    4
IC5KETDA                C   5H  10O   3         300.000 5000.000 1395.000      1  !\COMMENT:  17/8/15  
+2.23252658E+01+2.23009872E-02-7.62390887E-06+1.18364958E-09-6.86862585E-14    2
-4.79954210E+04-8.50606082E+01+1.31890291E+00+7.08408070E-02-4.98675222E-05    3
+1.76320223E-08-2.48535036E-12-4.07142424E+04+2.78334474E+01+0.00000000E+00    4
IC5KETDB                C   5H  10O   3         300.000 5000.000 1381.000      1  !\COMMENT:  17/8/15  
+2.22545164E+01+2.21858094E-02-7.54539826E-06+1.16735178E-09-6.75734913E-14    2
-5.19970461E+04-8.78431657E+01+2.45036196E+00+6.83213847E-02-4.82822981E-05    3
+1.73840001E-08-2.52418883E-12-4.51554184E+04+1.84815016E+01+0.00000000E+00    4
IC5KETDC                C   5H  10O   3         300.000 5000.000 1391.000      1  !\COMMENT:  17/8/15  
+2.57459735E+01+1.95157132E-02-6.70259887E-06+1.04493380E-09-6.08454008E-14    2
-4.96555982E+04-1.04885682E+02-2.47013912E+00+9.30872396E-02-8.13203099E-05    3
+3.57768012E-08-6.26400503E-12-4.06868372E+04+4.38329357E+01+0.00000000E+00    4
IC5KETAAO               C   5H   9O   2         300.000 5000.000 1670.000      1  !\COMMENT:  17/8/15  
+1.54491093E+01+2.58830088E-02-9.38194545E-06+1.51919963E-09-9.08764412E-14    2
-2.73128942E+04-4.89349130E+01+6.20340512E+00+3.78488938E-02-8.21632367E-06    3
-4.45998794E-09+1.69104440E-12-2.33706795E+04+3.88282175E+00+0.00000000E+00    4
IC5KETABO               C   5H   9O   2         300.000 5000.000 1680.000      1  !\COMMENT:  17/8/15  
+1.74003757E+01+2.43634015E-02-8.89217693E-06+1.44672950E-09-8.68336325E-14    2
-2.96359315E+04-6.26150618E+01+2.44492593E+00+5.39988220E-02-2.76353434E-05    3
+5.14986988E-09-2.28548561E-14-2.42538749E+04+1.91347808E+01+0.00000000E+00    4
IC5KETACO               C   5H   9O   2         300.000 5000.000 1405.000      1  !\COMMENT:  17/8/15  
+1.87759820E+01+2.09363794E-02-7.11851372E-06+1.10072541E-09-6.36812526E-14    2
-3.10560920E+04-6.84256552E+01+3.17102493E+00+5.52252992E-02-3.48045866E-05    3
+1.07470812E-08-1.26264879E-12-2.54634549E+04+1.60763592E+01+0.00000000E+00    4
IC5KETADO               C   5H   9O   2         300.000 5000.000 1670.000      1  !\COMMENT:  17/8/15  
+1.54491093E+01+2.58830088E-02-9.38194545E-06+1.51919963E-09-9.08764412E-14    2
-2.73128942E+04-4.89349130E+01+6.20340512E+00+3.78488938E-02-8.21632367E-06    3
-4.45998794E-09+1.69104440E-12-2.33706795E+04+3.88282175E+00+0.00000000E+00    4
IC5KETCAO               C   5H   9O   2         300.000 5000.000 1514.000      1  !\COMMENT:  17/8/15  
+1.72485932E+01+2.16326796E-02-7.22890702E-06+1.10467817E-09-6.33813429E-14    2
-3.21371394E+04-5.86643290E+01+4.75737279E+00+4.52905574E-02-2.09520730E-05    3
+2.65371883E-09+4.60703138E-13-2.73333149E+04+1.02325004E+01+0.00000000E+00    4
IC5KETCBO               C   5H   9O   2         300.000 5000.000 1510.000      1  !\COMMENT:  17/8/15  
+1.93742496E+01+2.06425485E-02-7.06983683E-06+1.09902869E-09-6.38342204E-14    2
-3.47003768E+04-7.43848166E+01+4.60922258E+00+4.63105317E-02-1.85546802E-05    3
-2.86158793E-10+1.27532426E-12-2.87895902E+04+7.87701574E+00+0.00000000E+00    4
IC5KETCDO               C   5H   9O   2         300.000 5000.000 1489.000      1  !\COMMENT:  17/8/15  
+1.78986194E+01+2.13374499E-02-7.19313241E-06+1.10668165E-09-6.38266549E-14    2
-3.16063716E+04-6.33320448E+01+7.66113508E+00+3.31212888E-02-2.76253288E-06    3
-8.32131128E-09+2.78275744E-12-2.68823428E+04-4.11946991E+00+0.00000000E+00    4
IC5KETDAO               C   5H   9O   2         300.000 5000.000 1485.000      1  !\COMMENT:  17/8/15  
+1.95835650E+01+2.02788959E-02-6.90312559E-06+1.06869517E-09-6.18931202E-14    2
-2.89934666E+04-7.27514739E+01+2.77854914E+00+5.49042648E-02-3.12957279E-05    3
+7.33340136E-09-3.35699979E-13-2.28103088E+04+1.89499650E+01+0.00000000E+00    4
IC5KETDBO               C   5H   9O   2         300.000 5000.000 1519.000      1  !\COMMENT:  17/8/15  
+2.00669200E+01+2.02402238E-02-6.97500713E-06+1.08902290E-09-6.34524956E-14    2
-3.25858999E+04-7.80517736E+01+5.21028340E+00+4.44018385E-02-1.51327339E-05    3
-2.59536762E-09+1.79445594E-12-2.64639770E+04+5.32661738E+00+0.00000000E+00    4
IC5KETDCO               C   5H   9O   2         300.000 5000.000 1385.000      1  !\COMMENT:  17/8/15  
+2.06749614E+01+2.01791491E-02-7.04935407E-06+1.11015087E-09-6.50552099E-14    2
-3.08738095E+04-8.00272702E+01+1.74667514E+00+6.15641942E-02-4.06488995E-05    3
+1.31250854E-08-1.65755406E-12-2.40252952E+04+2.26218438E+01+0.00000000E+00    4
AC5H10OH                C   5H  11O   1         300.000 5000.000 1396.000      1  !\COMMENT:  17/8/15  
+1.64350382E+01+2.48732260E-02-8.43959366E-06+1.30322470E-09-7.53261177E-14    2
-2.28956938E+04-5.51681478E+01+1.23496772E+00+5.48298602E-02-2.85379159E-05    3
+6.14801654E-09-2.41162327E-13-1.70643706E+04+2.84296007E+01+0.00000000E+00    4
BC5H10OH                C   5H  11O   1         300.000 5000.000 1384.000      1  !\COMMENT:  17/8/15  
+1.69551854E+01+2.50397308E-02-8.62897621E-06+1.34632322E-09-7.83770200E-14    2
-2.52556374E+04-6.12549178E+01+2.16094248E+00+5.26897228E-02-2.56800949E-05    3
+4.72180512E-09-1.32098054E-14-1.93564411E+04+2.07680728E+01+0.00000000E+00    4
CC5H10OH                C   5H  11O   1         300.000 5000.000 1408.000      1  !\COMMENT:  17/8/15  
+1.76376123E+01+2.33184854E-02-7.78464125E-06+1.18857749E-09-6.81463457E-14    2
-2.21964329E+04-6.38737345E+01-1.66278849E+00+7.47656913E-02-6.14804272E-05    3
+2.69357912E-08-4.78920793E-12-1.61297989E+04+3.75225406E+01+0.00000000E+00    4
AO2C5H10OH              C   5H  11O   3         300.000 5000.000 1391.000      1  !\COMMENT:  17/8/15  
+2.19522107E+01+2.48781991E-02-8.44297007E-06+1.30371698E-09-7.53469325E-14    2
-4.34404184E+04-8.34515565E+01+1.20882689E+00+7.78602587E-02-6.16377315E-05    3
+2.60506873E-08-4.52025263E-12-3.66524607E+04+2.64078764E+01+0.00000000E+00    4
BO2C5H10OH              C   5H  11O   3         300.000 5000.000 1395.000      1  !\COMMENT:  17/8/15  
+2.28865971E+01+2.40778073E-02-8.16957904E-06+1.26165301E-09-7.29326115E-14    2
-4.48764864E+04-8.92415513E+01+2.71004906E+00+7.28069687E-02-5.37414655E-05    3
+2.08815586E-08-3.34176454E-12-3.80276500E+04+1.85552934E+01+0.00000000E+00    4
CO2C5H10OH              C   5H  11O   3         300.000 5000.000 1406.000      1  !\COMMENT:  17/8/15  
+2.22413769E+01+2.43138793E-02-8.17987283E-06+1.25568258E-09-7.22730962E-14    2
-4.13059915E+04-8.36980772E+01-1.39598520E-01+8.39732940E-02-7.03813054E-05    3
+3.10327500E-08-5.52297544E-12-3.42801244E+04+3.38677944E+01+0.00000000E+00    4
IC3H5COCH3              C   5H   8O   1         300.000 5000.000 1392.000      1  !\COMMENT:  9/ 8/14  
+1.49935813E+01+1.97788403E-02-6.78313207E-06+1.05481230E-09-6.12614698E-14    2
-2.60877929E+04-5.26202086E+01+1.54292407E+00+5.05432300E-02-3.42434122E-05    3
+1.25252368E-08-1.95302231E-12-2.12702785E+04+1.99855884E+01+0.00000000E+00    4
IC3H5COCH2              C   5H   7O   1         300.000 5000.000 1394.000      1  !\COMMENT:  9/ 8/14  
+1.62814836E+01+1.63492954E-02-5.64820836E-06+8.82756224E-10-5.14522209E-14    2
-4.28650692E+03-5.91075528E+01+1.42097745E+00+5.34336638E-02-4.21903633E-05    3
+1.76937615E-08-3.06075290E-12+6.91082980E+02+1.99522060E+01+0.00000000E+00    4
AC3H4COCH3              C   5H   7O   1         300.000 5000.000 1384.000      1  !\COMMENT:  9/ 8/14  
+1.60405803E+01+1.62938876E-02-5.49275040E-06+8.45442040E-10-4.87866397E-14    2
-8.30972832E+03-5.83003416E+01+9.48806278E-01+5.17869173E-02-3.74867620E-05    3
+1.40294881E-08-2.14698694E-12-3.10553556E+03+2.26479362E+01+0.00000000E+00    4
!</007_C5_002_IC5H12_LTOXID>
!<007_C5_002_IC5H12_PYROSPEC>
IC5H12                  C   5H  12              300.000 5000.000 1397.000      1  !\COMMENT:  17/8/15  
+1.58024165E+01+2.58962455E-02-8.80211277E-06+1.36051024E-09-7.86804753E-14    2
-2.64876700E+04-6.08691324E+01-1.61700908E+00+6.68962508E-02-4.65394790E-05    3
+1.75637406E-08-2.80513304E-12-2.03922408E+04+3.27016966E+01+0.00000000E+00    4
AC5H11                  C   5H  11              200.000 3000.000 1000.000      1  !\AUTHOR: KPS/JP !\COMMENT: [CCC(C)[CH2]_[WB97XD_6-31+GDP-GEOM_00005]_MESSPF] [OPT//HR//HOF: WB97XD/AUG-CC-PVTZ//WB97XD/6-311++G(D,P)//0KISODESMICS[CBS-QB3/CBS-APNO/G3/G4]] GENERATED ON [2019_10_19_16_43_28]  
+5.08406032E+00+4.21379229E-02-2.03412961E-05+4.79474664E-09-4.47755102E-13    2
+2.72454719E+03+2.40747107E+00+4.94928560E+00+1.81073731E-02+6.68860873E-05    3
-1.00235748E-07+4.15206813E-11+3.66273889E+03+8.27337600E+00+0.00000000E+00    4
BC5H11                  C   5H  11              200.000 3000.000 1000.000      1  !\AUTHOR: KPS/JP !\COMMENT: [CC[C](C)C_[WB97XD_6-31+GDP-GEOM_00005]_MESSPF] [OPT//HR//HOF: WB97XD/AUG-CC-PVTZ//WB97XD/6-311++G(D,P)//0KISODESMICS[CBS-QB3/CBS-APNO/G3/G4]] GENERATED ON [2019_10_19_16_43_28]  
+2.59577842E+00+4.51506324E-02-2.17595407E-05+5.07313884E-09-4.64601159E-13    2
+1.04704699E+03+1.64413201E+01+9.66169151E+00-2.02193129E-02+1.53098529E-04    3
-1.81343515E-07+6.93980157E-11+1.01172352E+03-9.75413731E+00+0.00000000E+00    4
CC5H11                  C   5H  11              200.000 3000.000 1000.000      1  !\AUTHOR: KPS/JP !\COMMENT: [C[CH]C(C)C_[WB97XD_6-31+GDP-GEOM_00006]_MESSPF] [OPT//HR//HOF: WB97XD/AUG-CC-PVTZ//WB97XD/6-311++G(D,P)//0KISODESMICS[CBS-QB3/CBS-APNO/G3/G4]] GENERATED ON [2019_10_19_16_43_28]  
+4.30628240E+00+4.27347483E-02-2.03817528E-05+4.71595987E-09-4.29456661E-13    2
+1.49455395E+03+6.60868582E+00+7.23169554E+00+1.43721119E-03+1.02873800E-04    3
-1.33451945E-07+5.28550187E-11+2.01780601E+03-1.19474241E+00+0.00000000E+00    4
DC5H11                  C   5H  11              200.000 3000.000 1000.000      1  !\AUTHOR: KPS/JP !\COMMENT: [[CH2]CC(C)C_[WB97XD_6-31+GDP-GEOM_00017]_MESSPF] [OPT//HR//HOF: WB97XD/AUG-CC-PVTZ//WB97XD/6-311++G(D,P)//0KISODESMICS[CBS-QB3/CBS-APNO/G3/G4]] GENERATED ON [2019_10_19_16_43_28]  
+5.46744191E+00+4.17341051E-02-2.01273602E-05+4.73013658E-09-4.39331910E-13    2
+2.20913086E+03-6.36702237E-01+5.74610757E+00+1.41279554E-02+7.68277838E-05    3
-1.10963748E-07+4.56268930E-11+3.12538493E+03+3.61499326E+00+0.00000000E+00    4
!</007_C5_002_IC5H12_PYROSPEC>
!<007_C5_003_NEOC5H12_LTOXID>
NEOC5H11O2H             C   5H  12O   2         300.000 5000.000 2019.000      1  !\COMMENT:  9/8/14  
+2.01975284E+01+2.97380281E-02-1.09930813E-05+1.80338361E-09-1.08851734E-13    2
-3.95165952E+04-8.23753662E+01+3.55225748E-01+6.91131421E-02-3.61242956E-05    3
+6.97537323E-09-9.54855674E-14-3.23388889E+04+2.61109340E+01+0.00000000E+00    4
NEOC5H11O2              C   5H  11O   2         300.000 5000.000 1682.000      1  !\COMMENT:  9/8/14  
+1.93713105E+01+2.82612571E-02-1.04670110E-05+1.71917414E-09-1.03854375E-13    2
-2.23544131E+04-7.71662358E+01+1.08144664E+00+6.33534647E-02-3.11938784E-05    3
+4.88883786E-09+2.48584189E-13-1.56455031E+04+2.32475108E+01+0.00000000E+00    4
NEOC5H11O               C   5H  11O   1         300.000 5000.000 1374.000      1  !\COMMENT:  9/ 8/14  
+1.47920426E+01+3.60239861E-02-1.44548775E-05+2.47285304E-09-1.52828569E-13    2
-2.12880602E+04-5.86605592E+01+1.11399567E+01+9.95551445E-03+4.37547263E-05    3
-3.60663886E-08+8.13722634E-12-1.57739963E+04-2.54644054E+01+0.00000000E+00    4
NEOC5H10OOH             C   5H  11O   2         300.000 5000.000 1686.000      1  !\COMMENT:  9/8/14  
+1.98216577E+01+2.74351153E-02-1.01763800E-05+1.67311287E-09-1.01142157E-13    2
-1.44846637E+04-7.65499851E+01+7.26388728E-01+6.54763558E-02-3.46433563E-05    3
+6.82220142E-09-1.22217205E-13-7.61522056E+03+2.77840799E+01+0.00000000E+00    4
NEO-C5H10O              C   5H  10O   1         300.000 5000.000 1465.000      1  !\COMMENT:  9/ 8/14  
+1.88696363E+01+2.18446364E-02-7.48656898E-06+1.16574180E-09-6.78305009E-14    2
-2.76538327E+04-8.33848438E+01-5.80125483E+00+7.19986445E-02-4.12060995E-05    3
+8.52947622E-09+2.15532151E-14-1.85918283E+04+5.13449073E+01+0.00000000E+00    4
NEOC5H10OOH-O2          C   5H  11O   4         300.000 5000.000 2038.000      1  !\COMMENT:  914  
+2.43460937E+01+2.84840536E-02-1.05961421E-05+1.74545495E-09-1.05654571E-13    2
-3.35348323E+04-9.58566184E+01+2.12490773E+00+7.51548100E-02-4.39349794E-05    3
+1.09212325E-08-8.06703541E-13-2.57458785E+04+2.47165260E+01+0.00000000E+00    4
NEOC5H9Q2               C   5H  11O   4         300.000 5000.000 2050.000      1  !\COMMENT:  9/ 8/14  
+2.48112747E+01+2.76461534E-02-1.03017544E-05+1.69884890E-09-1.02912689E-13    2
-2.56663214E+04-9.64118626E+01+1.90419491E+00+7.68023849E-02-4.67666506E-05    3
+1.25175307E-08-1.11211508E-12-1.77393477E+04+2.75076242E+01+0.00000000E+00    4
NEOC5KET                C   5H  10O   3         300.000 5000.000 1396.000      1  !\COMMENT:  9/ 8/14  
+2.11457411E+01+2.34263362E-02-8.03514708E-06+1.24990645E-09-7.26173329E-14    2
-4.99812693E+04-8.04502172E+01+1.99299705E+00+6.63799852E-02-4.41434233E-05    3
+1.47656228E-08-1.97164356E-12-4.31727732E+04+2.30090729E+01+0.00000000E+00    4
NEOC5KETOX              C   5H   9O   2         300.000 5000.000 1677.000      1  !\COMMENT:  9/ 8/14  
+1.62834087E+01+2.47667618E-02-8.89982283E-06+1.43325482E-09-8.54232652E-14    2
-2.99100005E+04-5.60198008E+01+3.76958673E+00+4.84037082E-02-2.22215659E-05    3
+2.98251470E-09+2.98064950E-13-2.52993970E+04+1.27918996E+01+0.00000000E+00    4
NEOC5KEJOL              C   5H   9O   2         300.000 5000.000 1402.000      1  !\COMMENT:  9/ 8/14  
+1.78858167E+01+2.12423369E-02-7.21947714E-06+1.11609095E-09-6.45625691E-14    2
-3.87680922E+04-6.36233643E+01+1.30298806E+00+5.84132694E-02-3.81961088E-05    3
+1.24622441E-08-1.59437417E-12-3.28976593E+04+2.59154966E+01+0.00000000E+00    4
IC4H6Q2-II              C   4H   8O   4         300.000 5000.000 1386.000      1  !\COMMENT:  9/ 8/14  
+2.50360805E+01+1.60230197E-02-5.70704966E-06+9.10412038E-10-5.38294659E-14    2
-2.84196401E+04-9.67186452E+01+2.16408482E-01+8.25572149E-02-7.64540445E-05    3
+3.58211787E-08-6.67718658E-12-2.05694845E+04+3.36943223E+01+0.00000000E+00    4
NEOC5H9O-OOH            C   5H  10O   3         300.000 5000.000 1429.000      1  !\COMMENT:  9/14  
+2.34301312E+01+2.26473800E-02-7.84730788E-06+1.22994662E-09-7.18633905E-14    2
-3.86378493E+04-1.00093171E+02-4.33879286E+00+8.23095013E-02-5.24634537E-05    3
+1.40859094E-08-1.00626405E-12-2.87630624E+04+5.04065995E+01+0.00000000E+00    4
!</007_C5_003_NEOC5H12_LTOXID>
!<007_C5_003_NEOC5H12_PYROSPEC>
NEOC5H12                C   5H  12              300.000 5000.000 1459.000      1  !\COMMENT:  9/ 8/14  
+2.13410465E+01+2.32500105E-02-8.36387815E-06+1.34306692E-09-7.97752777E-14    2
-3.18056043E+04-1.00649903E+02+8.60482114E-01+4.63444251E-02+2.26557531E-06    3
-1.91739545E-08+6.07291520E-12-2.24020628E+04+1.78235950E+01+0.00000000E+00    4
NEOC5H11                C   5H  11              300.000 5000.000 1375.000      1  !\COMMENT:  9/ 8/14  
+1.17983312E+01+3.59579648E-02-1.44108662E-05+2.46307665E-09-1.52118262E-13    2
-3.86101387E+03-4.41297337E+01+9.68072098E+00+7.07718151E-03+4.53301778E-05    3
-3.61952123E-08+8.06654396E-12+1.05116941E+03-1.94358274E+01+0.00000000E+00    4
!</007_C5_003_NEOC5H12_PYROSPEC>
!<007_C5_004_C5H10-1C5H10-2_LTOXID>
C5H81-2                 C   5H   8              200.000 3000.000 1000.000      1  !\AUTHOR: KPS/YS !\COMMENT: [12C5H8] [OPT//HR//HOF: WB97XD/AUG-CC-PVTZ//0K[CBS-APNO/G3/G4]] GENERATED ON [2019_01_10_15_10_20]  
+4.64348492E+00+3.43849985E-02-1.68140472E-05+4.00773292E-09-3.77321620E-13    2
+1.39041715E+04+3.35216937E+00+5.71236212E+00+8.93701088E-03+6.58093976E-05    3
-9.19674851E-08+3.73535619E-11+1.44657677E+04+2.66391090E+00+0.00000000E+00    4
C5H81-3                 C   5H   8              200.000 3000.000 1000.000      1  !\AUTHOR: KPS/YS !\COMMENT: [TRANS_13C5H8] [OPT//HR//HOF: WB97XD/AUG-CC-PVTZ//0K[CBS-APNO/G3/G4]] GENERATED ON [2019_01_10_15_10_20]  
+6.83967370E+00+3.12295067E-02-1.49132340E-05+3.47246715E-09-3.19638795E-13    2
+5.58219016E+03-1.05913717E+01+4.04984587E+00+1.50138236E-02+6.82395372E-05    3
-1.07020603E-07+4.60261713E-11+7.11637471E+03+8.56394457E+00+0.00000000E+00    4
C5H8D14                 C   5H   8              200.000 3000.000 1000.000      1  !\AUTHOR: KPS/YS !\COMMENT: [14C5H8] [OPT//HR//HOF: WB97XD/AUG-CC-PVTZ//0K[CBS-APNO/G3/G4]] GENERATED ON [2019_01_10_15_10_20]  
+4.62582074E+00+3.40878566E-02-1.64583391E-05+3.86075298E-09-3.56864733E-13    2
+9.65264295E+03+3.18383391E+00+5.28538772E+00+9.02478938E-03+6.74295537E-05    3
-9.42123503E-08+3.82318460E-11+1.03625123E+04+4.79068416E+00+0.00000000E+00    4
C5H82-3                 C   5H   8              200.000 3000.000 1000.000      1  !\AUTHOR: KPS/YS !\COMMENT: [23C5H8] [OPT//HR//HOF: WB97XD/AUG-CC-PVTZ//0K[CBS-APNO/G3/G4]] GENERATED ON [2019_01_10_15_10_20]  
+3.89235191E+00+3.51432627E-02-1.70608744E-05+4.01911173E-09-3.72675201E-13    2
+1.31635741E+04+7.63971228E+00+6.47289995E+00+4.62100238E-03+6.95992428E-05    3
-9.03978685E-08+3.53259001E-11+1.34219805E+04-4.46197388E-01+0.00000000E+00    4
C5H8-1                  C   5H   8              200.000 3000.000 1000.000      1  !\AUTHOR: KPS/YS !\COMMENT: [P20] [OPT//HR//HOF: WB97XD/AUG-CC-PVTZ//0K[CBS-APNO/G3/G4]] GENERATED ON [2019_02_25_14_43_11]  
+5.43543877E+00+3.30341711E-02-1.58717011E-05+3.70583385E-09-3.41004265E-13    2
+1.40358116E+04-1.24135300E+00+3.71837234E+00+2.23012845E-02+3.72801730E-05    3
-6.60052789E-08+2.86681872E-11+1.50279698E+04+1.07614107E+01+0.00000000E+00    4
C5H8-2                  C   5H   8              200.000 3000.000 1000.000      1  !\AUTHOR: KPS/YS !\COMMENT: [2C5H8] [OPT//HR//HOF: WB97XD/AUG-CC-PVTZ//0K[CBS-APNO/G3/G4]] GENERATED ON [2019_02_25_14_43_11]  
+4.13150249E+00+3.55276772E-02-1.73157909E-05+4.10046480E-09-3.82720841E-13    2
+1.24107008E+04+6.93865723E+00+6.04096763E+00+8.61887858E-03+6.27338967E-05    3
-8.53015032E-08+3.39688930E-11+1.27525750E+04+1.84524671E+00+0.00000000E+00    4
CH3CYC3H3CH3-3          C   5H   9              200.000 3000.000 1000.000      1  !\AUTHOR: KPS/YS !\COMMENT: [W5] [OPT//HR//HOF: WB97XD/AUG-CC-PVTZ//0K[CBS-APNO/G3/G4]] GENERATED ON [2019_02_25_14_43_11]  
+4.18593807E+00+3.80585349E-02-1.84474330E-05+4.33452267E-09-4.00354785E-13    2
+2.48438858E+04+2.99248355E+00+5.44596539E+00+4.79409129E-03+8.91045953E-05    3
-1.19443874E-07+4.78304305E-11+2.56638465E+04+2.97872202E+00+0.00000000E+00    4
CH3CYC3H3CH3            C   5H   9              200.000 3000.000 1000.000      1  !\AUTHOR: KPS/YS !\COMMENT: [W20] [OPT//HR//HOF: WB97XD/AUG-CC-PVTZ//0K[CBS-APNO/G3/G4]] GENERATED ON [2019_02_25_14_43_11]  
+3.83359167E+00+3.87421725E-02-1.89529862E-05+4.50572129E-09-4.22323145E-13    2
+2.32546733E+04+6.63919144E+00+5.97920638E+00+4.14855018E-04+9.94320184E-05    3
-1.29505807E-07+5.13859038E-11+2.39522859E+04+2.67107816E+00+0.00000000E+00    4
CH2CYC3H4CH3            C   5H   9              200.000 3000.000 1000.000      1  !\AUTHOR: KPS/YS !\COMMENT: [W13] [OPT//HR//HOF: WB97XD/AUG-CC-PVTZ//0K[CBS-APNO/G3/G4]] GENERATED ON [2019_01_10_15_10_20]  
+5.88150228E+00+3.56175050E-02-1.70887764E-05+3.99851847E-09-3.69824285E-13    2
+1.85205381E+04-4.78909316E+00+3.13920534E+00+2.47916518E-02+4.49228226E-05    3
-7.95734360E-08+3.47586812E-11+1.98725161E+04+1.30492684E+01+0.00000000E+00    4
CYC3H4C2H5-1            C   5H   9              200.000 3000.000 1000.000      1  !\AUTHOR: KPS/YS !\COMMENT: [W21] [OPT//HR//HOF: WB97XD/AUG-CC-PVTZ//0K[CBS-APNO/G3/G4]] GENERATED ON [2019_02_25_14_43_11]  
+4.51905853E+00+3.77033279E-02-1.82851876E-05+4.30421038E-09-3.99125280E-13    2
+2.39957274E+04+4.05868298E+00+5.67982921E+00+1.16688962E-03+1.02666407E-04    3
-1.36756098E-07+5.50852561E-11+2.49541785E+04+5.25001164E+00+0.00000000E+00    4
CYC3H4C2H5-2            C   5H   9              200.000 3000.000 1000.000      1  !\AUTHOR: KPS/YS !\COMMENT: [W9] [OPT//HR//HOF: WB97XD/AUG-CC-PVTZ//0K[CBS-APNO/G3/G4]] GENERATED ON [2019_02_25_14_43_11]  
+5.57500334E+00+3.62586952E-02-1.74749733E-05+4.09462550E-09-3.78526221E-13    2
+2.50213557E+04-2.68633492E+00+3.88478730E+00+1.37172566E-02+7.77824297E-05    3
-1.16058007E-07+4.87483585E-11+2.64426046E+04+1.16711574E+01+0.00000000E+00    4
CYC3H5CHCH3             C   5H   9              200.000 3000.000 1000.000      1  !\AUTHOR: KPS/YS !\COMMENT: [W6] [OPT//HR//HOF: WB97XD/AUG-CC-PVTZ//0K[CBS-APNO/G3/G4]] GENERATED ON [2019_02_25_14_43_11]  
+3.84172241E+00+3.90356382E-02-1.94156469E-05+4.72063177E-09-4.53941919E-13    2
+1.93106623E+04+7.74588244E+00+4.77241034E+00+3.63841604E-03+1.00255730E-04    3
-1.36267903E-07+5.53297495E-11+2.02785217E+04+9.92870678E+00+0.00000000E+00    4
CYC4H6-2-CH3            C   5H   9              200.000 3000.000 1000.000      1  !\AUTHOR: KPS/YS !\COMMENT: [W16] [OPT//HR//HOF: WB97XD/AUG-CC-PVTZ//0K[CBS-APNO/G3/G4]] GENERATED ON [2019_02_25_14_43_11]  
+4.30275620E+00+3.91504819E-02-1.93282619E-05+4.62906668E-09-4.36118582E-13    2
+2.00449661E+04+2.64466797E+00+4.47165391E+00+4.48910564E-03+1.03310435E-04    3
-1.41769187E-07+5.78159164E-11+2.12763472E+04+9.05640062E+00+0.00000000E+00    4
CYC4H6-3-CH3            C   5H   9              200.000 3000.000 1000.000      1  !\AUTHOR: KPS/YS !\COMMENT: [W17] [OPT//HR//HOF: WB97XD/AUG-CC-PVTZ//0K[CBS-APNO/G3/G4]] GENERATED ON [2019_02_25_14_43_11]  
+4.42085895E+00+3.90582211E-02-1.92884961E-05+4.62015303E-09-4.35426310E-13    2
+1.98296891E+04+1.37284758E+00+4.36816442E+00+4.67264504E-03+1.04149257E-04    3
-1.43410832E-07+5.85960760E-11+2.11306997E+04+8.98933394E+00+0.00000000E+00    4
CYC4H7CH2               C   5H   9              200.000 3000.000 1000.000      1  !\AUTHOR: KPS/YS !\COMMENT: [W19] [OPT//HR//HOF: WB97XD/AUG-CC-PVTZ//0K[CBS-APNO/G3/G4]] GENERATED ON [2019_02_25_14_43_11]  
+4.18205385E+00+3.87494264E-02-1.88349077E-05+4.43287354E-09-4.09561881E-13    2
+1.97411813E+04+1.44605000E+00+4.30729394E+00+1.93599467E-03+1.11523248E-04    3
-1.51024220E-07+6.13775675E-11+2.10767859E+04+8.58752465E+00+0.00000000E+00    4
CYC5H9                  C   5H   9              200.000 3000.000 1000.000      1  !\AUTHOR: KPS/YS !\COMMENT: [W15] [OPT//HR//HOF: WB97XD/AUG-CC-PVTZ//0K[CBS-APNO/G3/G4]] GENERATED ON [2019_02_25_14_43_11]  
+2.97303094E+00+4.16889555E-02-2.07873998E-05+5.01964240E-09-4.76248584E-13    2
+9.51468168E+03+6.19350779E+00+4.27483378E+00-4.50306342E-03+1.32964007E-04    3
-1.74300238E-07+6.99824410E-11+1.07966515E+04+8.67590892E+00+0.00000000E+00    4
CH2CYC3H3CH3            C   5H   8              200.000 3000.000 1000.000      1  !\AUTHOR: KPS/YS !\COMMENT: [P13] [OPT//HR//HOF: WB97XD/AUG-CC-PVTZ//0K[CBS-APNO/G3/G4]] GENERATED ON [2019_02_25_14_43_11]  
+4.66392031E+00+3.49633314E-02-1.70741376E-05+4.05073501E-09-3.78465356E-13    2
+1.61909501E+04+3.61149306E-01+3.05110530E+00+1.74641523E-02+5.88784494E-05    3
-9.20823765E-08+3.89140532E-11+1.74105997E+04+1.32462070E+01+0.00000000E+00    4
CYC3H3-1C2H5            C   5H   8              200.000 3000.000 1000.000      1  !\AUTHOR: KPS/YS !\COMMENT: [P17] [OPT//HR//HOF: WB97XD/AUG-CC-PVTZ//0K[CBS-APNO/G3/G4]] GENERATED ON [2019_02_25_14_43_11]  
+3.76878236E+00+3.60603652E-02-1.80519905E-05+4.41837395E-09-4.28153753E-13    2
+2.33690153E+04+7.21591090E+00+5.72857923E+00+1.95405229E-03+8.81525829E-05    3
-1.16898543E-07+4.68307058E-11+2.39383077E+04+3.30639737E+00+0.00000000E+00    4
CYC3H3-3C2H5            C   5H   8              200.000 3000.000 1000.000      1  !\AUTHOR: KPS/YS !\COMMENT: [P18] [OPT//HR//HOF: WB97XD/AUG-CC-PVTZ//0K[CBS-APNO/G3/G4]] GENERATED ON [2019_02_25_14_43_11]  
+4.83014953E+00+3.42385844E-02-1.67551928E-05+3.99578192E-09-3.76651663E-13    2
+2.46865296E+04+1.70901721E+00+3.84942708E+00+1.46948816E-02+6.12596085E-05    3
-9.25767175E-08+3.87054717E-11+2.57608698E+04+1.14402122E+01+0.00000000E+00    4
CYC3H2-13CH3            C   5H   8              200.000 3000.000 1000.000      1  !\AUTHOR: KPS/YS !\COMMENT: [P3] [OPT//HR//HOF: WB97XD/AUG-CC-PVTZ//0K[CBS-APNO/G3/G4]] GENERATED ON [2019_02_25_14_43_11]  
+3.91877690E+00+3.53151669E-02-1.72465383E-05+4.08844934E-09-3.81828022E-13    2
+2.21917033E+04+6.43400775E+00+5.87340337E+00+4.08774324E-03+7.70544070E-05    3
-1.01409518E-07+4.00879913E-11+2.26976683E+04+2.05741177E+00+0.00000000E+00    4
CYC3H4CHCH3             C   5H   8              200.000 3000.000 1000.000      1  !\AUTHOR: KPS/YS !\COMMENT: [P9] [OPT//HR//HOF: WB97XD/AUG-CC-PVTZ//0K[CBS-APNO/G3/G4]] GENERATED ON [2019_02_25_14_43_11]  
+4.22502724E+00+3.55268326E-02-1.73826700E-05+4.13310130E-09-3.87210901E-13    2
+1.60867014E+04+2.34140890E+00+4.55662587E+00+5.79259265E-03+8.58843028E-05    3
-1.18150238E-07+4.80317972E-11+1.70869317E+04+6.80792140E+00+0.00000000E+00    4
CYC3H5CHCH2             C   5H   8              200.000 3000.000 1000.000      1  !\AUTHOR: KPS/YS !\COMMENT: [P8] [OPT//HR//HOF: WB97XD/AUG-CC-PVTZ//0K[CBS-APNO/G3/G4]] GENERATED ON [2019_02_25_14_43_11]  
+4.89638198E+00+3.43772033E-02-1.66543636E-05+3.92614967E-09-3.65195595E-13    2
+1.16993632E+04-4.47531518E-01+5.41743271E+00+2.01440702E-03+9.40935901E-05    3
-1.26253625E-07+5.09083715E-11+1.27339565E+04+3.51686362E+00+0.00000000E+00    4
CYC3H3-3CH3             C   4H   6              298.150 2000.000 1000.000      1  !\COMMENT:  
+4.00336486E+00+2.55637341E-02-1.19907139E-05+2.55424435E-09-1.82327364E-13    2
+2.80498475E+04+3.44848070E+00-3.53595864E-01+3.81425763E-02-2.35854760E-05    3
+5.43508500E-09+3.09712660E-13+2.91636897E+04+2.56805478E+01+0.00000000E+00    4
C5H7-13-1               C   5H   7              200.000 3000.000 1000.000      1  !\AUTHOR: KPS/YS !\COMMENT: [TRANS1C5H7] [OPT//HR//HOF: WB97XD/AUG-CC-PVTZ//0K[CBS-APNO/G3/G4]] GENERATED ON [2019_01_10_15_10_20]  
+7.71911692E+00+2.69707412E-02-1.27397420E-05+2.91354599E-09-2.61744094E-13    2
+3.56858206E+04-1.36524657E+01+2.23314633E+00+3.47273061E-02+5.93086796E-06    3
-3.80725469E-08+1.97831445E-11+3.73075176E+04+1.58022154E+01+0.00000000E+00    4
C5H7-13-2               C   5H   7              200.000 3000.000 1000.000      1  !\AUTHOR: KPS/YS !\COMMENT: [2C5H7] [OPT//HR//HOF: WB97XD/AUG-CC-PVTZ//0K[CBS-APNO/G3/G4]] GENERATED ON [2019_01_10_15_10_20]  
+5.46013952E+00+3.09922767E-02-1.52407882E-05+3.64465682E-09-3.43528000E-13    2
+3.06953951E+04-1.10765621E+00+4.48621778E+00+1.87295094E-02+3.62694754E-05    3
-6.07569532E-08+2.57845074E-11+3.15054080E+04+7.06278679E+00+0.00000000E+00    4
C5H7-13-3               C   5H   7              200.000 3000.000 1000.000      1  !\AUTHOR: KPS/YS !\COMMENT: [3C5H7] [OPT//HR//HOF: WB97XD/AUG-CC-PVTZ//0K[CBS-APNO/G3/G4]] GENERATED ON [2019_01_10_15_10_20]  
+5.72273550E+00+3.01851468E-02-1.45368606E-05+3.39211870E-09-3.11099727E-13    2
+3.09865570E+04-2.42713683E+00+4.19435761E+00+1.94803565E-02+3.56919961E-05    3
-6.09873391E-08+2.60726694E-11+3.19424884E+04+8.58476245E+00+0.00000000E+00    4
C5H7-13-4               C   5H   7              200.000 3000.000 1000.000      1  !\AUTHOR: KPS/YS !\COMMENT: [4C5H7] [OPT//HR//HOF: WB97XD/AUG-CC-PVTZ//0K[CBS-APNO/G3/G4]] GENERATED ON [2019_01_10_15_10_20]  
+6.89515022E+00+2.83456929E-02-1.36424076E-05+3.18198286E-09-2.91908550E-13    2
+3.43386279E+04-8.80491586E+00+4.00835891E+00+2.00620492E-02+4.14542521E-05    3
-7.33835708E-08+3.23474204E-11+3.56152105E+04+9.23366489E+00+0.00000000E+00    4
CVCCJCVC                C   5H   7              200.000 3000.000 1000.000      1  !\AUTHOR: KPS/YS !\COMMENT: [5C5H7] [OPT//HR//HOF: WB97XD/AUG-CC-PVTZ//0K[CBS-APNO/G3/G4]] GENERATED ON [2019_01_10_15_10_20]  
+5.86851076E+00+3.08634054E-02-1.50886736E-05+3.59004361E-09-3.36867228E-13    2
+2.06538155E+04-6.26163911E+00+2.85573896E+00+1.98463870E-02+4.89861925E-05    3
-8.24914232E-08+3.56995236E-11+2.21298963E+04+1.32141610E+01+0.00000000E+00    4
C5H7-14-1               C   5H   7              200.000 3000.000 1000.000      1  !\AUTHOR: KPS/YS !\COMMENT: [C5H7-14-1] [OPT//HR//HOF: WB97XD/AUG-CC-PVTZ//0K[CBS-APNO/G3/G4]] GENERATED ON [2019_06_17_12_48_00]  
+5.57502457E+00+3.00860935E-02-1.47413716E-05+3.52436964E-09-3.32990916E-13    2
+3.91270234E+04+3.17374896E-01+4.58807440E+00+1.77508472E-02+3.74788593E-05    3
-6.20787698E-08+2.63721141E-11+3.99346169E+04+8.55155292E+00+0.00000000E+00    4
C5H7-14-1O2             C   5H   7O   2         100.000 5000.000 1055.840      1  !\COMMENT: RMG  
+1.33339782E+01+2.30087817E-02-8.72859209E-06+1.56914009E-09-1.08105988E-13    2
+1.56298397E+04-3.51911745E+01+1.07314642E+00+5.67133235E-02-3.85050187E-05    3
+8.93750687E-09+8.54262791E-13+1.89293383E+04+2.79906351E+01+0.00000000E+00    4
CCVCCJCO                C   5H   7O   1         100.000  5000.000 936.100      1  !\COMMENT: RMG  
+1.76819127E+01+1.21592979E-02-2.59287187E-06+4.14137754E-10-3.31261557E-14    2
-5.83907865E+03-6.65005673E+01+1.38933243E+00+4.15477110E-02+1.47806038E-05    3
-5.78694016E-08+2.77935479E-11-1.02611616E+03+2.04408169E+01+0.00000000E+00    4
CVCCVCCOJ               C   5H   7O   1         300.000 5000.000 1665.000      1  !\COMMENT:  6/ 3/19  
+1.84798895E+01+1.69205741E-02-6.38125084E-06+1.06059607E-09-6.45951684E-14    2
+1.03312927E+04-7.29016935E+01+1.90894428E+00+5.19545086E-02-3.14520834E-05    3
+7.88109403E-09-5.51243426E-13+1.60756909E+04+1.68752049E+01+0.00000000E+00    4
CVCCVCCOO               C   5H   8O   2         300.000 5000.000 1407.000      1  !\COMMENT:  6/ 3/19  
+1.97014187E+01+1.74498816E-02-5.88564251E-06+9.05410614E-10-5.22009221E-14    2
-7.79101446E+03-7.34775134E+01-2.29214376E+00+7.84173713E-02-7.14623941E-05    3
+3.29890494E-08-6.00608537E-12-1.17612570E+03+4.11318745E+01+0.00000000E+00    4
CVCCVCCVO               C   5H   6O   1         300.000 5000.000 1395.000      1  !\COMMENT:  7/31/17 THERM  
+1.62682990E+01+1.43327751E-02-4.97440692E-06+7.79901086E-10-4.55587680E-14    2
-1.07808971E+04-6.04089377E+01-1.68197134E+00+6.60378564E-02-6.55079480E-05    3
+3.43065232E-08-7.27907398E-12-5.37173800E+03+3.28440452E+01+0.00000000E+00    4
CVCC(OJ)CVC             C   5H   7O   1         300.000 5000.000 1683.000      1  !\COMMENT:  3/19  
+1.73416264E+01+2.27019148E-02-9.67982933E-06+1.73070741E-09-1.10484606E-13    2
+1.07362546E+04-6.93078801E+01+1.08557866E+01+1.36153694E-02+2.55063284E-05    3
-2.43031286E-08+5.65047483E-12+1.52685889E+04-2.58550326E+01+0.00000000E+00    4
CVCC(OO)CVC             C   5H   8N   0O   2    298.000 5000.000 1409.580      1  !\COMMENT:  201810  
+1.35788679E+01+2.83332124E-02-1.19841277E-05+2.29641247E-09-1.63907461E-13    2
-8.66740451E+02-3.86049843E+01+1.20025536E+00+6.64051050E-02-5.67468243E-05    3
+2.61978267E-08-5.04966199E-12+2.39622558E+03+2.44657338E+01+0.00000000E+00    4
C5H91-3OOCH3            C   6H  12O   2         300.000 5000.000 1385.000      1  !\COMMENT:  1/19  
+2.19438152E+01+2.63227249E-02-8.72389845E-06+1.32707679E-09-7.59430738E-14    2
-2.22289680E+04-8.38001604E+01+1.74685770E+00+7.22825824E-02-4.81512645E-05    3
+1.65113774E-08-2.29565537E-12-1.51263048E+04+2.50494933E+01+0.00000000E+00    4
C5H92-1OOCH3            C   6H  12O   2         300.000 5000.000 1385.000      1  !\COMMENT:  1/19  
+2.17962490E+01+2.65831847E-02-8.84267860E-06+1.34855993E-09-7.73109092E-14    2
-2.16003599E+04-8.31992914E+01+7.08352343E-01+7.55843105E-02-5.23576339E-05    3
+1.89722551E-08-2.83000856E-12-1.42615230E+04+3.01332438E+01+0.00000000E+00    4
C5H92-4OOCH3            C   6H  12O   2         300.000 5000.000 1382.000      1  !\COMMENT:  1/19  
+2.12328796E+01+2.69339616E-02-8.93632588E-06+1.36039515E-09-7.78894123E-14    2
-2.31493272E+04-8.02082304E+01+2.03241849E+00+6.88126480E-02-4.26931450E-05    3
+1.32571148E-08-1.61422427E-12-1.62065265E+04+2.39298240E+01+0.00000000E+00    4
C5H91-3OOC2H5           C   7H  14O   2         300.000 5000.000 1394.000      1  !\COMMENT:  19  
+2.31243463E+01+3.20461950E-02-1.05843344E-05+1.60527021E-09-9.16371630E-14    2
-2.79615111E+04-8.93404643E+01+1.59563885E+00+7.97789174E-02-4.96493169E-05    3
+1.55155005E-08-1.88692921E-12-2.02962264E+04+2.70772423E+01+0.00000000E+00    4
C5H92-1OOC2H5           C   7H  14O   2         300.000 5000.000 1387.000      1  !\COMMENT:  19  
+2.35066631E+01+3.15826777E-02-1.04061791E-05+1.57648958E-09-8.99499821E-14    2
-2.75646523E+04-9.17787325E+01+4.40542622E-01+8.33891252E-02-5.37622558E-05    3
+1.76033478E-08-2.29108741E-12-1.94105438E+04+3.27321930E+01+0.00000000E+00    4
C5H92-4OOC2H5           C   7H  14O   2         300.000 5000.000 1389.000      1  !\COMMENT:  19  
+2.25564376E+01+3.24076926E-02-1.06864497E-05+1.61916873E-09-9.23731970E-14    2
-2.89323564E+04-8.65373304E+01+1.84808336E+00+7.64105953E-02-4.42348793E-05    3
+1.21925074E-08-1.17255974E-12-2.13705846E+04+2.61184442E+01+0.00000000E+00    4
C5H9O1-3                C   5H   9O   1         300.000 5000.000 1410.000      1  !\COMMENT:  4/ 3/19  
+1.70159290E+01+1.99601639E-02-6.70700016E-06+1.02886842E-09-5.91938016E-14    2
-4.21738235E+03-6.14046081E+01+2.45310693E+00+5.25270826E-02-3.35506020E-05    3
+1.06156518E-08-1.28945649E-12+9.24132016E+02+1.72176744E+01+0.00000000E+00    4
C5H9O2-1                C   5H   9O   1         300.000 5000.000 1475.000      1  !\COMMENT:  8/28/19  
+2.23842351E+01+1.73646090E-02-6.25665509E-06+1.00576087E-09-5.97844843E-14    2
-5.43575175E+03-9.51141327E+01+3.23639358E+00+4.73206072E-02-1.39196825E-05    3
-5.92408707E-09+2.87110459E-12+2.52564124E+03+1.26917806E+01+0.00000000E+00    4
C5H9O2-4                C   5H   9O   1         300.000 5000.000 1407.000      1  !\COMMENT:  4/ 3/19  
+1.62392024E+01+2.06163491E-02-6.93203743E-06+1.06381647E-09-6.12201833E-14    2
-5.09957939E+03-5.74137607E+01+2.73688691E+00+4.91498151E-02-2.84055838E-05    3
+7.62173580E-09-6.73709304E-13-1.57394756E+02+1.60872362E+01+0.00000000E+00    4
C5H91-1O2               C   5H   9O   2         300.000 5000.000 1395.000      1  !\COMMENT:  3/25/19  
+1.97091859E+01+2.05012319E-02-7.04812188E-06+1.09809115E-09-6.38675351E-14    2
-5.14304415E+03-7.29172944E+01+1.65319286E+00+6.27924203E-02-4.50282313E-05    3
+1.66848477E-08-2.53104389E-12+1.11342147E+03+2.40100658E+01+0.00000000E+00    4
C5H91-2O2               C   5H   9O   2         300.000 5000.000 1410.000      1  !\COMMENT:  3/25/19  
+1.76459095E+01+2.02890674E-02-6.55903595E-06+9.79834775E-10-5.53279763E-14    2
-6.77026150E+03-5.93209227E+01+1.63216207E+00+6.14801794E-02-4.72976910E-05    3
+1.92848649E-08-3.18907367E-12-1.66534089E+03+2.52092937E+01+0.00000000E+00    4
C5H91-3O2               C   5H   9O   2         300.000 5000.000 1400.000      1  !\COMMENT:  7/17/19  
+1.80833628E+01+2.14507648E-02-7.27996039E-06+1.12428772E-09-6.49877372E-14    2
-4.67175613E+03-6.27892157E+01+2.01030677E+00+5.80659419E-02-3.87799974E-05    3
+1.32968323E-08-1.84795665E-12+9.87017739E+02+2.38349900E+01+0.00000000E+00    4
C5H91-4O2               C   5H   9O   2         300.000 5000.000 1406.000      1  !\COMMENT:  3/25/19  
+1.87299820E+01+2.05857431E-02-6.91180037E-06+1.05955777E-09-6.09248610E-14    2
-5.84847027E+03-6.72128182E+01+2.21954940E+00+6.21013922E-02-4.74489091E-05    3
+1.92358731E-08-3.19437834E-12-4.27290248E+02+2.03810748E+01+0.00000000E+00    4
C5H91-5O2               C   5H   9O   2         300.000 5000.000 1395.000      1  !\COMMENT:  3/25/19  
+1.83500355E+01+2.14696853E-02-7.33958171E-06+1.13903063E-09-6.60632613E-14    2
-4.00906372E+03-6.46448628E+01+1.90843530E+00+5.96163111E-02-4.14055613E-05    3
+1.51165309E-08-2.29065727E-12+1.75339446E+03+2.37929650E+01+0.00000000E+00    4
C5H92-1O2               C   5H   9O   2         300.000 5000.000 1395.000      1  !\COMMENT: DONG 20190910, CALCULATED WITH THERM  9/10/19  
+1.81657732E+01+2.12944106E-02-7.21021262E-06+1.11200906E-09-6.42243782E-14    2
-4.11301909E+03-6.34379275E+01+6.58513602E-01+6.27595489E-02-4.49230615E-05    3
+1.67944681E-08-2.57799119E-12+1.89849569E+03+3.03660465E+01+0.00000000E+00    4
C5H92-2O2               C   5H   9O   2         300.000 5000.000 1406.000      1  !\COMMENT:  3/25/19  
+1.70464547E+01+2.07267261E-02-6.69716885E-06+1.00028104E-09-5.64800035E-14    2
-7.73141007E+03-5.63544058E+01+1.88858345E+00+5.81604479E-02-4.20107728E-05    3
+1.60829907E-08-2.50946628E-12-2.74214087E+03+2.42129835E+01+0.00000000E+00    4
C5H92-3O2               C   5H   9O   2         300.000 5000.000 1406.000      1  !\COMMENT:  3/25/19  
+1.70464547E+01+2.07267261E-02-6.69716885E-06+1.00028104E-09-5.64800035E-14    2
-7.73141007E+03-5.63544058E+01+1.88858345E+00+5.81604479E-02-4.20107728E-05    3
+1.60829907E-08-2.50946628E-12-2.74214087E+03+2.42129835E+01+0.00000000E+00    4
C5H92-4O2               C   5H   9O   2         300.000 5000.000 1384.000      1  !\COMMENT: H-1KCAL/MOL  17/19  
+1.77187169E+01+2.15580572E-02-7.28113840E-06+1.12142433E-09-6.47186407E-14    2
-6.26199231E+03-6.11995154E+01+1.82227210E+00+5.67240866E-02-3.66019813E-05    3
+1.21298371E-08-1.64377918E-12-5.24779258E+02+2.49074825E+01+0.00000000E+00    4
C5H92-5O2               C   5H   9O   2         300.000 5000.000 1393.000      1  !\COMMENT:  3/25/19  
+1.76492895E+01+2.20339010E-02-7.52747658E-06+1.16766758E-09-6.77029661E-14    2
-4.92389226E+03-6.10885285E+01+2.13518287E+00+5.64287285E-02-3.63828677E-05    3
+1.21131986E-08-1.65894530E-12+6.81532783E+02+2.29414412E+01+0.00000000E+00    4
!C5H91OO2-3              C   5H   9O   2         100.000 5000.000 1676.420      1  !\COMMENT:  
!+1.51881946E+01+2.84194314E-02-1.13635709E-05+2.01352398E-09-1.33558327E-13    2
!+7.51805748E+03-5.29316048E+01+7.93378985E-01+6.27662170E-02-4.20960335E-05    3
!+1.42350688E-08-1.95613629E-12+1.23443773E+04+2.39521991E+01+0.00000000E+00    4
C5H91OO2-4              C   5H   9O   2         100.000  5000.000 898.110      1  !\COMMENT:  
+1.76610707E+01+1.88425008E-02-2.56795129E-06+1.71252638E-10-8.66817350E-15    2
-2.82910133E+03-6.53502659E+01+1.23152163E+00+4.23472006E-02+4.11321423E-05    3
-9.38469105E-08+4.33040659E-11+2.12514864E+03+2.32992877E+01+0.00000000E+00    4
C5H91OO2-5              C   5H   9O   2         100.000  5000.000 901.140      1  !\COMMENT:  
+1.74316703E+01+1.93441221E-02-2.66802950E-06+1.95245977E-10-1.11722128E-14    2
-2.38358373E+03-6.57334165E+01+1.37069301E+00+3.79777706E-02+5.39685242E-05    3
-1.06551510E-07+4.75935678E-11+2.64909764E+03+2.19426973E+01+0.00000000E+00    4
C5H92OO1-3              C   5H   9O   2         100.000  5000.000 900.670      1  !\COMMENT:  
+1.47446118E+01+2.39210864E-02-5.45685067E-06+7.30344460E-10-4.62649539E-14    2
-2.01909150E+03-4.79677062E+01+1.33673042E+00+4.37011406E-02+2.78282133E-05    3
-7.29273848E-08+3.40055798E-11+2.00906347E+03+2.42689702E+01+0.00000000E+00    4
C5H92OO1-4              C   5H   9O   2         300.000 5000.000 1323.000      1  !\COMMENT: DONG 20190730, CALCULATED IN THERM  17/19  
+1.11159317E+01+2.77990424E-02-8.84166949E-06+1.02554280E-09-2.62652391E-14    2
-7.30404600E+02-2.89285435E+01-7.01460111E+00+9.09553250E-02-7.96726057E-05    3
+3.36283275E-08-5.55782842E-12+2.17143084E+03+5.88912360E+01+0.00000000E+00    4
C5H92OO1-5              C   5H   9O   2         100.000  5000.000 909.900      1  !\COMMENT:  
+3.53634597E+01-1.27545312E-02+1.44510947E-05-2.93242332E-09+1.87683787E-13    2
-7.28617048E+03-1.64224137E+02+1.41695393E+00+7.22367283E-03+1.94596971E-04    3
-2.91043402E-07+1.22243340E-10+4.24193901E+03+2.57447222E+01+0.00000000E+00    4
C5H92OO3-4              C   5H   9O   2         100.000 5000.000 1772.690      1  !\COMMENT:  
+1.40737205E+01+3.05165757E-02-1.25999532E-05+2.25566870E-09-1.49955180E-13    2
+6.09594315E+03-4.68946473E+01+1.08391230E+00+5.98275981E-02-3.74021681E-05    3
+1.15832157E-08-1.46540926E-12+1.07013128E+04+2.32102787E+01+0.00000000E+00    4
C5H92OO3-5              C   5H   9O   2         100.000  5000.000 900.670      1  !\COMMENT:  
+1.47446118E+01+2.39210864E-02-5.45685067E-06+7.30344460E-10-4.62649539E-14    2
-2.01909150E+03-4.79677062E+01+1.33673042E+00+4.37011406E-02+2.78282133E-05    3
-7.29273848E-08+3.40055798E-11+2.00906347E+03+2.42689702E+01+0.00000000E+00    4
C5H93OO1-2              C   5H   9O   2         100.000 5000.000 1677.170      1  !\COMMENT:  
+1.06413115E+01+3.59715317E-02-1.55613927E-05+2.86222108E-09-1.93987508E-13    2
+9.12465337E+03-2.61567961E+01+1.46640798E+00+5.78534418E-02-3.51318161E-05    3
+1.06413809E-08-1.35355608E-12+1.22022222E+04+2.28512073E+01+0.00000000E+00    4
C5H93OO2-4              C   5H   9O   2         100.000  5000.000 901.180      1  !\COMMENT:  
+1.61696261E+01+2.14497398E-02-4.05133997E-06+4.64374119E-10-2.88673533E-14    2
-4.04110109E+03-5.77923033E+01+1.32802693E+00+4.15929900E-02+3.85420922E-05    3
-8.73572331E-08+3.99558080E-11+4.90946743E+02+2.25690121E+01+0.00000000E+00    4
C5H93OO2-5              C   5H   9O   2         100.000  5000.000 904.260      1  !\COMMENT:  
+1.59412210E+01+2.19497222E-02-4.15049555E-06+4.88153446E-10-3.13538891E-14    2
-3.59601677E+03-5.74879375E+01+1.46737731E+00+3.72208935E-02+5.13909042E-05    3
-1.00083569E-07+4.42576827E-11+1.01488818E+03+2.19049591E+01+0.00000000E+00    4
C5H9O1-2O-3             C   5H   9O   2         100.000  5000.000 875.320      1  !\COMMENT:  
+1.41362028E+01+2.54476590E-02-6.47608423E-06+8.84967809E-10-5.28490926E-14    2
-1.44369340E+04-4.34965645E+01+9.26780414E-01+5.84984296E-02-1.63087501E-05    3
-2.72740218E-08+1.81709494E-11-1.10780907E+04+2.44491571E+01+0.00000000E+00    4
C5H9O1-2O-4             C   5H   9O   2         100.000  5000.000 875.320      1  !\COMMENT:  
+1.41362028E+01+2.54476590E-02-6.47608423E-06+8.84967809E-10-5.28490926E-14    2
-1.44369340E+04-4.34965645E+01+9.26780414E-01+5.84984296E-02-1.63087501E-05    3
-2.72740218E-08+1.81709494E-11-1.10780907E+04+2.44491571E+01+0.00000000E+00    4
C5H9O2-3O-1             C   5H   9O   2         100.000  5000.000 865.270      1  !\COMMENT:  
+9.51436481E+00+3.36515901E-02-1.12439670E-05+1.82328726E-09-1.16932368E-13    2
-1.35770245E+04-1.79055182E+01+1.12551785E+00+5.97491505E-02-3.44994028E-05    3
+2.80103484E-09+4.49499282E-12-1.16505312E+04+2.40953209E+01+0.00000000E+00    4
C5H9O2-3O-4             C   5H   9O   2         100.000  5000.000 881.430      1  !\COMMENT:  
+1.55696817E+01+2.29607966E-02-5.06115186E-06+6.16688800E-10-3.52547670E-14    2
-1.64621607E+04-5.26750057E+01+9.11947821E-01+5.64701069E-02-5.91347976E-06    3
-4.12247789E-08+2.38825093E-11-1.25959473E+04+2.34638667E+01+0.00000000E+00    4
C5H9O2-3O-5             C   5H   9O   2         100.000  5000.000 865.270      1  !\COMMENT:  
+9.51436481E+00+3.36515901E-02-1.12439670E-05+1.82328726E-09-1.16932368E-13    2
-1.35770245E+04-1.79055182E+01+1.12551785E+00+5.97491505E-02-3.44994028E-05    3
+2.80103484E-09+4.49499282E-12-1.16505312E+04+2.40953209E+01+0.00000000E+00    4
C5H81OOH3-1             C   5H   9O   2         300.000 5000.000 1401.000      1  !\COMMENT:  22/19  
+1.94686224E+01+2.00816830E-02-6.85931458E-06+1.06402642E-09-6.16981135E-14    2
+7.59189001E+03-6.96854230E+01+1.94263371E+00+6.13188821E-02-4.38272074E-05    3
+1.60803075E-08-2.39248816E-12+1.36145917E+04+2.42768815E+01+0.00000000E+00    4
C5H81OOH3-2             C   5H   9O   2         300.000 5000.000 1398.000      1  !\COMMENT:  22/19  
+1.88223146E+01+2.05973500E-02-7.02937457E-06+1.08972045E-09-6.31585908E-14    2
+6.02356588E+03-6.59297976E+01+2.58868414E+00+5.73422262E-02-3.83246633E-05    3
+1.30105941E-08-1.77615698E-12+1.17592040E+04+2.16384093E+01+0.00000000E+00    4
C5H81OOH3-4             C   5H   9O   2         300.000 5000.000 1399.000      1  !\COMMENT:  22/19  
+1.82405763E+01+2.09679558E-02-7.12987625E-06+1.10255816E-09-6.37906628E-14    2
+1.97175216E+03-6.16714209E+01+3.08637785E+00+5.41554749E-02-3.39845474E-05    3
+1.05748630E-08-1.27805452E-12+7.43585305E+03+2.04662692E+01+0.00000000E+00    4
C5H81OOH3-5             C   5H   9O   2         300.000 5000.000 1402.000      1  !\COMMENT:  29/19  
+1.84445429E+01+2.07877189E-02-7.06601326E-06+1.09240285E-09-6.31914711E-14    2
+3.23617432E+03-6.27777026E+01+1.61265986E+00+6.04848010E-02-4.28470077E-05    3
+1.57528946E-08-2.36498323E-12+9.02133529E+03+2.74469255E+01+0.00000000E+00    4
C5H81OOH4-1             C   5H   9O   2         300.000 5000.000 1403.000      1  !\COMMENT: DONG 20190730, CALCULATED IN THERM  30/19  
+2.02914865E+01+1.92937549E-02-6.56776485E-06+1.01645480E-09-5.88445107E-14    2
+6.23854494E+03-7.53648566E+01+2.47204835E+00+6.31014409E-02-4.80788382E-05    3
+1.89973851E-08-3.05000928E-12+1.21715787E+04+1.94994580E+01+0.00000000E+00    4
C5H81OOH4-2             C   5H   9O   2         300.000 5000.000 1405.000      1  !\COMMENT:  22/19  
+1.95109019E+01+1.96552629E-02-6.62600222E-06+1.01863747E-09-5.86924463E-14    2
+4.83409477E+03-7.05819712E+01+2.73107005E+00+6.16562937E-02-4.73630542E-05    3
+1.91387001E-08-3.15653005E-12+1.03553524E+04+1.84971659E+01+0.00000000E+00    4
C5H81OOH4-3             C   5H   9O   2         100.000 5000.000 1433.700      1  !\COMMENT: DONG 20200113, COPIED FROM RMG  
+1.72605465E+01+2.76272970E-02-1.15520335E-05+2.12372426E-09-1.45422100E-13    2
-7.66943408E+03-6.21123048E+01+2.32336882E-01+7.51361306E-02-6.12582855E-05    3
+2.52371941E-08-4.17584432E-12-2.78680656E+03+2.61733770E+01+0.00000000E+00    4
C5H81OOH4-5             C   5H   9O   2         300.000 5000.000 1407.000      1  !\COMMENT:  25/19  
+1.92549804E+01+1.98145557E-02-6.66715995E-06+1.02355146E-09-5.89151344E-14    2
+2.00593421E+03-6.79528005E+01+2.39767382E+00+6.29101759E-02-4.95058155E-05    3
+2.05676901E-08-3.48080215E-12+7.46611406E+03+2.12233953E+01+0.00000000E+00    4
C5H81OOH5-2             C   5H   9O   2         300.000 5000.000 1394.000      1  !\COMMENT:  22/19  
+1.91402730E+01+2.05187885E-02-7.04422765E-06+1.09637615E-09-6.37206365E-14    2
+6.67222755E+03-6.80608392E+01+2.44212953E+00+5.90754338E-02-4.11673486E-05    3
+1.49131737E-08-2.22686307E-12+1.25325347E+04+2.18053914E+01+0.00000000E+00    4
C5H81OOH5-3             C   5H   9O   2         300.000 5000.000 1398.000      1  !\COMMENT:  25/19  
+1.89860228E+01+2.09708109E-02-7.17720297E-06+1.11474151E-09-6.46932158E-14    2
-4.27859194E+03-6.88240161E+01+5.85967039E-01+6.58477217E-02-4.97094581E-05    3
+1.97122283E-08-3.21301126E-12+1.93040669E+03+2.93372534E+01+0.00000000E+00    4
C5H81OOH5-4             C   5H   9O   2         300.000 5000.000 1392.000      1  !\COMMENT:  25/19  
+1.85969465E+01+2.08956982E-02-7.15436145E-06+1.11140275E-09-6.45050316E-14    2
+2.70784184E+03-6.32289388E+01+4.39108882E+00+5.15528463E-02-3.18663080E-05    3
+9.97312569E-09-1.25974191E-12+7.93010141E+03+1.40216198E+01+0.00000000E+00    4
C5H82OOH1-2             C   5H   9O   2         300.000 5000.000 1394.000      1  !\COMMENT:  22/19  
+1.89070944E+01+2.04030983E-02-6.93887667E-06+1.07342424E-09-6.21304617E-14    2
+6.58451017E+03-6.65813255E+01+1.22555493E+00+6.20134574E-02-4.44008330E-05    3
+1.64398443E-08-2.48557619E-12+1.26745908E+04+2.82383155E+01+0.00000000E+00    4
C5H82OOH1-3             C   5H   9O   2         300.000 5000.000 1394.000      1  !\COMMENT:  22/19  
+1.89070944E+01+2.04030983E-02-6.93887667E-06+1.07342424E-09-6.21304617E-14    2
+6.58451017E+03-6.65813255E+01+1.22555493E+00+6.20134574E-02-4.44008330E-05    3
+1.64398443E-08-2.48557619E-12+1.26745908E+04+2.82383155E+01+0.00000000E+00    4
C5H82OOH1-4             C   5H   9O   2         100.000 5000.000 1273.940      1  !\COMMENT: RMG  
+1.25187806E+01+3.53639951E-02-1.58756492E-05+3.02057783E-09-2.11186563E-13    2
-5.76699709E+03-3.54402869E+01+7.32094434E-01+7.23725604E-02-5.94513163E-05    3
+2.58241730E-08-4.68619509E-12-2.76388750E+03+2.42774011E+01+0.00000000E+00    4
C5H82OOH4-2             C   5H   9O   2         300.000 5000.000 1395.000      1  !\COMMENT:  17/19  
+1.80975882E+01+2.12286528E-02-7.25032338E-06+1.12451608E-09-6.51962948E-14    2
+5.10870303E+03-6.22658286E+01+2.82934513E+00+5.40700733E-02-3.31698253E-05    3
+9.94930703E-09-1.13791373E-12+1.06858969E+04+2.07224200E+01+0.00000000E+00    4
C5H82OOH5-2             C   5H   9O   2         300.000 5000.000 1391.000      1  !\COMMENT:  22/19  
+1.84438756E+01+2.10849834E-02-7.23402169E-06+1.12543328E-09-6.53897225E-14    2
+5.75391202E+03-6.45342769E+01+2.63669876E+00+5.60265584E-02-3.63387202E-05    3
+1.20268933E-08-1.62075590E-12+1.14655972E+04+2.11034933E+01+0.00000000E+00    4
C5H82OOH5-3             C   5H   9O   2         300.000 5000.000 1391.000      1  !\COMMENT:  17/19  
+1.84438756E+01+2.10849834E-02-7.23402169E-06+1.12543328E-09-6.53897225E-14    2
+5.75391202E+03-6.45342769E+01+2.63669876E+00+5.60265584E-02-3.63387202E-05    3
+1.20268933E-08-1.62075590E-12+1.14655972E+04+2.11034933E+01+0.00000000E+00    4
C5H81-3,4OOH            C   5H  10O   4         300.000 5000.000 1402.000      1  !\COMMENT: THERM 4/27/20  
+2.38289371E+01+2.31145958E-02-7.89404320E-06+1.22446194E-09-7.09998378E-14    2
-3.50772101E+04-8.87455916E+01+2.13682527E+00+7.54856587E-02-5.63420070E-05    3
+2.16204409E-08-3.36053914E-12-2.77680681E+04+2.70602704E+01+0.00000000E+00    4
C5H81O-3-4OOH           C   5H   9O   3         300.000 5000.000 1419.000      1  !\COMMENT:  19  
+2.22637031E+01+1.95194865E-02-6.50502835E-06+9.92213023E-10-5.68541987E-14    2
-1.72177420E+04-8.32228024E+01+3.41252713E+00+6.89518822E-02-5.64052643E-05    3
+2.38599696E-08-4.04137750E-12-1.13039337E+04+1.59466984E+01+0.00000000E+00    4
C5H81-3,5OOH            C   5H  10O   4         300.000 5000.000 1392.000      1  !\COMMENT:  19  
+2.56364889E+01+2.22195520E-02-7.73091675E-06+1.21448460E-09-7.10556154E-14    2
-3.46036102E+04-1.01287863E+02+2.37208823E+00+7.26705177E-02-4.71247570E-05    3
+1.40216117E-08-1.44937673E-12-2.62605278E+04+2.48288553E+01+0.00000000E+00    4
C5H81O-3-5OOH           C   5H   9O   3         300.000 5000.000 1407.000      1  !\COMMENT:  19  
+2.18268460E+01+2.04547256E-02-6.94986916E-06+1.07418493E-09-6.21285216E-14    2
-1.53403816E+04-8.02972582E+01+3.25837209E+00+6.58928128E-02-4.96355240E-05    3
+1.93325188E-08-3.05177268E-12-9.15018600E+03+1.86065838E+01+0.00000000E+00    4
C5H82-1,4OOH            C   5H  10O   4         300.000 5000.000 1402.000      1  !\COMMENT:  19  
+2.36329320E+01+2.32347584E-02-7.92563372E-06+1.22839633E-09-7.11895339E-14    2
-3.36422259E+04-8.88566321E+01+1.40072249E+00+7.75526049E-02-5.89239657E-05    3
+2.30639037E-08-3.65667918E-12-2.62162429E+04+2.96032264E+01+0.00000000E+00    4
C5H82O-4-1OOH           C   5H   9O   3         300.000 5000.000 1412.000      1  !\COMMENT:  19  
+2.15944937E+01+2.02748930E-02-6.80963286E-06+1.04455433E-09-6.01024349E-14    2
-1.54107365E+04-7.87708967E+01+2.63291350E+00+6.62384215E-02-4.90238785E-05    3
+1.84552849E-08-2.77422397E-12-9.09862048E+03+2.22937702E+01+0.00000000E+00    4
C5H82-4,5OOH            C   5H  10O   4         300.000 5000.000 1390.000      1  !\COMMENT:  19  
+2.45610766E+01+2.30422718E-02-7.99355281E-06+1.25318839E-09-7.32136982E-14    2
-3.53154409E+04-9.54526834E+01+2.72439889E+00+6.93492345E-02-4.29536446E-05    3
+1.19832910E-08-1.09131603E-12-2.73581377E+04+2.33316517E+01+0.00000000E+00    4
C5H82O-4-5OOH           C   5H   9O   3         300.000 5000.000 1395.000      1  !\COMMENT:  19  
+2.06701720E+01+2.16982120E-02-7.43755757E-06+1.15650802E-09-6.71752859E-14    2
-1.63705072E+04-7.47583793E+01+3.23108922E+00+5.94632351E-02-3.73082515E-05    3
+1.12611792E-08-1.26741154E-12-1.00572762E+04+1.98868556E+01+0.00000000E+00    4
C5H81O2-4               C   5H   8O   1         300.000 5000.000 1419.000      1  !\COMMENT:  7/22/19  
+1.41708331E+01+2.00281600E-02-6.58786548E-06+9.95503876E-10-5.66558452E-14    2
-1.11018813E+04-4.97723750E+01-5.49035838E+00+7.56811251E-02-6.74161101E-05    3
+3.10595881E-08-5.66277131E-12-5.32178474E+03+5.22408713E+01+0.00000000E+00    4
C5H81O3-4               C   5H   8O   1         300.000 5000.000 1417.000      1  !\COMMENT:  7/17/19  
+1.63871962E+01+1.81883320E-02-6.05689377E-06+9.23451295E-10-5.28997384E-14    2
-1.10194514E+04-6.24617165E+01-5.98234079E+00+8.14977720E-02-7.51420995E-05    3
+3.49936793E-08-6.39282700E-12-4.45684970E+03+5.35846077E+01+0.00000000E+00    4
C5H81O3-5               C   5H   8O   1         300.000 5000.000 1425.000      1  !\COMMENT:  7/17/19  
+1.46291649E+01+1.92307945E-02-6.22709299E-06+9.30605835E-10-5.25400852E-14    2
-9.06749882E+03-5.24325671E+01-6.51150222E+00+8.16061701E-02-7.66438529E-05    3
+3.65501449E-08-6.80044183E-12-3.14102243E+03+5.62989462E+01+0.00000000E+00    4
C5H81O4-5               C   5H   8O   1         300.000 5000.000 1450.000      1  !\COMMENT:  3/25/19  
+1.62618415E+01+1.70872996E-02-5.42630368E-06+8.00123271E-10-4.47479751E-14    2
-8.58034658E+03-5.98137263E+01-3.53217224E+00+7.31250288E-02-6.55898905E-05    3
+2.96519232E-08-5.23080606E-12-2.88659098E+03+4.26772854E+01+0.00000000E+00    4
C5H82O1-4               C   5H   8O   1         300.000 5000.000 1412.000      1  !\COMMENT:  7/17/19  
+1.77500839E+01+1.81693170E-02-6.20820342E-06+9.63518029E-10-5.58987391E-14    2
-2.22224033E+04-7.50605429E+01-6.25547999E+00+8.13579346E-02-7.02513180E-05    3
+3.04457257E-08-5.22022722E-12-1.47210346E+04+5.11328645E+01+0.00000000E+00    4
C5H82O2-4               C   5H   8O   1         300.000 5000.000 1414.000      1  !\COMMENT:  7/17/19  
+1.36455323E+01+2.03925000E-02-6.78662310E-06+1.03392944E-09-5.91863329E-14    2
-1.20968482E+04-4.72485917E+01-4.80361223E+00+7.05382577E-02-5.97376452E-05    3
+2.65185511E-08-4.72096332E-12-6.43929629E+03+4.92564267E+01+0.00000000E+00    4
C5H82O3-5               C   5H   8O   1         300.000 5000.000 1412.000      1  !\COMMENT:  7/17/19  
+1.30137182E+01+2.14280807E-02-7.15937364E-06+1.09366106E-09-6.27248354E-14    2
-1.00180766E+04-4.31233222E+01-5.20767061E+00+6.98326827E-02-5.72294939E-05    3
+2.47936383E-08-4.34406457E-12-4.30337449E+03+5.26130880E+01+0.00000000E+00    4
C5H82O4-5               C   5H   8O   1         300.000 5000.000 1433.000      1  !\COMMENT:  7/17/19  
+1.54008302E+01+1.88745365E-02-6.26459900E-06+9.53199937E-10-5.45344240E-14    2
-9.90542664E+03-5.65042963E+01-4.19764019E+00+6.86553367E-02-5.42294004E-05    3
+2.16850333E-08-3.43354941E-12-3.65702455E+03+4.70664588E+01+0.00000000E+00    4
C5H81OOH3-4O2           C   5H   9O   4         300.000 5000.000 1402.000      1  !\COMMENT:  19  
+2.28685218E+01+2.18075534E-02-7.44293374E-06+1.15399056E-09-6.68932400E-14    2
-1.78533719E+04-8.27395852E+01+2.92540483E+00+6.94778467E-02-5.09822031E-05    3
+1.92091671E-08-2.93096209E-12-1.10854380E+04+2.38991492E+01+0.00000000E+00    4
C5H81OOH3-5O2           C   5H   9O   4         300.000 5000.000 1394.000      1  !\COMMENT:  19  
+2.24268642E+01+2.25516382E-02-7.78085526E-06+1.21517138E-09-7.07960089E-14    2
-1.59066513E+04-7.96239058E+01+2.52557049E+00+6.80662934E-02-4.72696927E-05    3
+1.67052342E-08-2.39337870E-12-8.90844303E+03+2.75865091E+01+0.00000000E+00    4
C5H81OOH4-3O2           C   5H   9O   4         300.000 5000.000 1402.000      1  !\COMMENT:  19  
+2.28685218E+01+2.18075534E-02-7.44293374E-06+1.15399056E-09-6.68932400E-14    2
-1.78533719E+04-8.27395852E+01+2.92540483E+00+6.94778467E-02-5.09822031E-05    3
+1.92091671E-08-2.93096209E-12-1.10854380E+04+2.38991492E+01+0.00000000E+00    4
C5H81OOH4-5O2           C   5H   9O   4         300.000 5000.000 1406.000      1  !\COMMENT:  19  
+2.37543703E+01+2.08162724E-02-7.04755078E-06+1.08665909E-09-6.27439340E-14    2
-1.70678140E+04-8.73429546E+01+3.33265930E+00+7.38012191E-02-6.04926059E-05    3
+2.57964439E-08-4.43901183E-12-1.05422002E+04+2.03955527E+01+0.00000000E+00    4
C5H81OOH5-3O2           C   5H   9O   4         300.000 5000.000 1394.000      1  !\COMMENT:  19  
+2.24268642E+01+2.25516382E-02-7.78085526E-06+1.21517138E-09-7.07960089E-14    2
-1.59066513E+04-7.96239058E+01+2.52557049E+00+6.80662934E-02-4.72696927E-05    3
+1.67052342E-08-2.39337870E-12-8.90844303E+03+2.75865091E+01+0.00000000E+00    4
C5H81OOH5-4O2           C   5H   9O   4         300.000 5000.000 1406.000      1  !\COMMENT:  19  
+2.37543703E+01+2.08162724E-02-7.04755078E-06+1.08665909E-09-6.27439340E-14    2
-1.70678140E+04-8.73429546E+01+3.33265930E+00+7.38012191E-02-6.04926059E-05    3
+2.57964439E-08-4.43901183E-12-1.05422002E+04+2.03955527E+01+0.00000000E+00    4
C5H82OOH4-1O2           C   5H   9O   4         300.000 5000.000 1402.000      1  !\COMMENT:  19  
+2.26909574E+01+2.18790101E-02-7.45090364E-06+1.15356577E-09-6.68030939E-14    2
-1.59191884E+04-8.04293764E+01+2.12865331E+00+7.18025934E-02-5.39499807E-05    3
+2.08795105E-08-3.27415376E-12-9.02073494E+03+2.92423873E+01+0.00000000E+00    4
C5H82OOH5-1O2           C   5H   9O   4         300.000 5000.000 1397.000      1  !\COMMENT:  19  
+2.31293411E+01+2.15984263E-02-7.37537545E-06+1.14406585E-09-6.63449359E-14    2
-1.53098411E+04-8.32252314E+01+1.78734500E+00+7.43400432E-02-5.78231291E-05    3
+2.32946431E-08-3.81423691E-12-8.21695120E+03+3.03206618E+01+0.00000000E+00    4
C5H83OH1Q2              C   5H  10O   3         300.000 5000.000 1404.000      1  !\COMMENT:  15/19  
+2.05064667E+01+2.35563682E-02-7.98900080E-06+1.23325090E-09-7.12657733E-14    2
-4.17790402E+04-7.23672487E+01+1.19205113E+00+6.89973918E-02-4.86326919E-05    3
+1.76557445E-08-2.59798526E-12-3.51499302E+04+3.11697127E+01+0.00000000E+00    4
C5H84OH1Q2              C   5H  10O   3         300.000 5000.000 1410.000      1  !\COMMENT:  15/19  
+2.18856526E+01+2.20888679E-02-7.41770302E-06+1.13732618E-09-6.54081017E-14    2
-4.20580767E+04-8.05370822E+01+1.17730762E+00+7.61514839E-02-6.21488837E-05    3
+2.64592835E-08-4.54152116E-12-3.54914274E+04+2.85655042E+01+0.00000000E+00    4
C5H82OH2Q1              C   5H  10O   3         300.000 5000.000 1412.000      1  !\COMMENT:  15/19  
+2.10102886E+01+2.10682262E-02-6.69848004E-06+9.88549794E-10-5.53197916E-14    2
-4.46424234E+04-7.51154640E+01-9.25819327E-01+8.64460894E-02-8.15583644E-05    3
+3.94696418E-08-7.46575135E-12-3.85165133E+04+3.75480119E+01+0.00000000E+00    4
C5H83OH2Q1              C   5H  10O   3         300.000 5000.000 1404.000      1  !\COMMENT:  15/19  
+2.09963464E+01+2.29547324E-02-7.74077711E-06+1.19029268E-09-6.85947338E-14    2
-4.29790205E+04-7.59222710E+01+1.13347120E+00+7.29176478E-02-5.65030735E-05    3
+2.30327079E-08-3.82978974E-12-3.64651343E+04+2.94416108E+01+0.00000000E+00    4
C5H84OH2Q1              C   5H  10O   3         300.000 5000.000 1407.000      1  !\COMMENT:  15/19  
+2.17022393E+01+2.23079292E-02-7.50743440E-06+1.15282168E-09-6.63710497E-14    2
-4.20689389E+04-7.94724810E+01+6.59753422E-01+7.72684459E-02-6.33283485E-05    3
+2.71246242E-08-4.69048620E-12-3.53826208E+04+3.14093144E+01+0.00000000E+00    4
C5H81KET34              C   5H   8O   3         300.000 5000.000 1385.000      1  !\COMMENT:  17/19  
+2.33451759E+01+1.71825995E-02-5.95976026E-06+9.35115065E-10-5.46894061E-14    2
-3.62326364E+04-9.04035053E+01+1.36257817E-01+7.43819628E-02-6.04011655E-05    3
+2.47044651E-08-4.05791655E-12-2.85217369E+04+3.31043652E+01+0.00000000E+00    4
C5H81KET35              C   5H   8O   3         300.000 5000.000 1383.000      1  !\COMMENT:  17/19  
+2.00213735E+01+1.98024989E-02-6.80860205E-06+1.06113421E-09-6.17415996E-14    2
-3.46075061E+04-7.18089473E+01+3.93730518E+00+5.20541507E-02-2.87543568E-05    3
+6.37741460E-09-2.27792267E-13-2.85504827E+04+1.63591093E+01+0.00000000E+00    4
C5H81KET43              C   5H   8O   3         300.000 5000.000 2049.000      1  !\COMMENT:  17/19  
+2.24947136E+01+2.02078253E-02-7.60278592E-06+1.26165540E-09-7.67584583E-14    2
-3.37897794E+04-8.77761880E+01+2.39838666E+00+6.45006231E-02-4.18286684E-05    3
+1.21335375E-08-1.23929146E-12-2.69599765E+04+2.04991652E+01+0.00000000E+00    4
C5H81KET45              C   5H   8O   3         300.000 5000.000 1386.000      1  !\COMMENT:  17/19  
+2.60660543E+01+1.57780418E-02-5.67209741E-06+9.10451826E-10-5.40647796E-14    2
-3.47731324E+04-1.06008858E+02-2.72714038E+00+8.89220445E-02-7.77615451E-05    3
+3.35452058E-08-5.74235466E-12-2.54297130E+04+4.64348163E+01+0.00000000E+00    4
C5H81KET53              C   5H   8O   3         300.000 5000.000 1403.000      1  !\COMMENT:  17/19  
+2.04076477E+01+1.92175516E-02-6.55134254E-06+1.01530266E-09-5.88464972E-14    2
-3.21465878E+04-7.28297389E+01+3.17460374E+00+5.59292974E-02-3.40949933E-05    3
+9.20150807E-09-7.46392081E-13-2.59270517E+04+2.07793562E+01+0.00000000E+00    4
C5H81KET54              C   5H   8O   3         300.000 5000.000 1389.000      1  !\COMMENT:  17/19  
+2.40926652E+01+1.64721764E-02-5.69889917E-06+8.92820350E-10-5.21650602E-14    2
-3.31399226E+04-9.38050599E+01-8.89866504E-01+8.04914891E-02-6.92350124E-05    3
+2.97784438E-08-5.09409554E-12-2.51073140E+04+3.82340156E+01+0.00000000E+00    4
C5H82KET41              C   5H   8O   3         300.000 5000.000 1391.000      1  !\COMMENT:  17/19  
+1.92905215E+01+2.04938324E-02-7.05912684E-06+1.10121352E-09-6.41059327E-14    2
-3.43808221E+04-6.68175183E+01+2.28231594E+00+5.90229527E-02-4.02396009E-05    3
+1.40732853E-08-2.01370267E-12-2.83400757E+04+2.49771745E+01+0.00000000E+00    4
C5H82KET51              C   5H   8O   3         300.000 5000.000 1381.000      1  !\COMMENT:  17/19  
+2.38875394E+01+1.75817383E-02-6.28272521E-06+1.00446288E-09-5.94828235E-14    2
-3.22463965E+04-9.52014220E+01-7.74237765E-01+7.46284260E-02-5.62360465E-05    3
+2.07373815E-08-3.03505936E-12-2.36857368E+04+3.73517744E+01+0.00000000E+00    4
C5H82KET45              C   5H   8O   3         300.000 5000.000 1385.000      1  !\COMMENT:  19/19  
+2.26351674E+01+1.78215217E-02-6.18537947E-06+9.70673449E-10-5.67675428E-14    2
-3.49417932E+04-8.56312636E+01-3.34855517E-02+7.30438533E-02-5.80726066E-05    3
+2.33321305E-08-3.77766035E-12-2.73375474E+04+3.52441518E+01+0.00000000E+00    4
C5H81KET34O             C   5H   7O   2         300.000 5000.000 1370.000      1  !\COMMENT:  18/19  
+1.82227168E+01+1.77511728E-02-6.24763175E-06+9.88755574E-10-5.81389086E-14    2
-1.74437274E+04-6.52485105E+01+4.23977425E+00+4.29351016E-02-1.99200622E-05    3
+2.22230774E-09+5.01295450E-13-1.18284328E+04+1.25231382E+01+0.00000000E+00    4
C5H81KET35O             C   5H   7O   2         300.000 5000.000 1676.000      1  !\COMMENT:  17/19  
+1.77515090E+01+1.96770886E-02-7.33680045E-06+1.21029244E-09-7.33300310E-14    2
-1.40228178E+04-6.30146553E+01+5.16331514E+00+4.24783263E-02-1.88859443E-05    3
+1.62483502E-09+5.43040775E-13-9.27314055E+03+6.58155717E+00+0.00000000E+00    4
C5H81KET43O             C   5H   7O   2         100.000 5000.000 1662.320      1  !\COMMENT: DONG 0113, RMG, CAN NOT BE CALCULATED WITH THERM  
+1.44926425E+01+2.19958313E-02-8.68310857E-06+1.53355826E-09-1.01622466E-13    2
-1.41205169E+04-4.22433779E+01+1.16764947E+00+5.40590530E-02-3.76151176E-05    3
+1.31364839E-08-1.84659137E-12-9.69038344E+03+2.88141213E+01+0.00000000E+00    4
C5H81KET45O             C   5H   7O   2         100.000 5000.000 1999.710      1  !\COMMENT: DONG 0113, RMG  
+1.96071553E+01+1.79837606E-02-8.27138345E-06+1.52890715E-09-1.01902249E-13    2
-1.32288939E+04-7.55548492E+01+1.15246095E+00+5.48976300E-02-3.59601463E-05    3
+1.07596152E-08-1.25588082E-12-5.84791215E+03+2.62679625E+01+0.00000000E+00    4
C5H81KET53O             C   5H   7O   2         300.000 5000.000 1381.000      1  !\COMMENT:  18/19  
+1.84201409E+01+1.63630637E-02-5.50735344E-06+8.46623652E-10-4.88072807E-14    2
-1.45635496E+04-6.58217412E+01+4.33824049E+00+4.35572078E-02-2.15633526E-05    3
+2.70817711E-09+5.68365192E-13-9.26496967E+03+1.15583856E+01+0.00000000E+00    4
C5H81KET54O             C   5H   7O   2         300.000 5000.000 1375.000      1  !\COMMENT:  18/19  
+1.92530208E+01+1.68383232E-02-5.92518279E-06+9.37701301E-10-5.51390616E-14    2
-1.45031902E+04-7.03716809E+01+3.22055592E+00+4.85013605E-02-2.69047369E-05    3
+5.69816584E-09-1.15357887E-13-8.40529956E+03+1.77065164E+01+0.00000000E+00    4
C5H82KET41O             C   5H   7O   2         300.000 5000.000 1574.000      1  !\COMMENT:  18/19  
+2.03719807E+01+1.63346181E-02-5.85535637E-06+9.38029472E-10-5.56251418E-14    2
-1.73320270E+04-7.92546147E+01+6.09514044E+00+3.62895459E-02-7.24982191E-06    3
-6.80771266E-09+2.63726399E-12-1.10842089E+04+2.09702111E+00+0.00000000E+00    4
C5H82KET51O             C   5H   7O   2         300.000 5000.000 1373.000      1  !\COMMENT:  18/19  
+2.25297108E+01+1.77935631E-02-7.12910714E-06+1.21910145E-09-7.53491624E-14    2
-1.44900714E+04-9.44692658E+01+3.00883514E+00+5.20057556E-02-2.55082146E-05    3
+3.23451819E-09+4.81283277E-13-6.41207716E+03+1.46810509E+01+0.00000000E+00    4
C5H10OH21               C   5H  11O   1         300.000 5000.000 1403.000      1  !\COMMENT:  3/25/19  
+1.83853941E+01+2.28225780E-02-7.64460261E-06+1.16996774E-09-6.71948144E-14    2
-2.13809670E+04-6.67708766E+01+1.46502426E+00+6.48215982E-02-4.82040287E-05    3
+1.92150607E-08-3.16465272E-12-1.57518643E+04+2.32232969E+01+0.00000000E+00    4
C5H10OH22               C   5H  11O   1         300.000 5000.000 1395.000      1  !\COMMENT:  7/24/19  
+1.78871636E+01+2.36146622E-02-7.99848515E-06+1.23353515E-09-7.12310497E-14    2
-2.51755088E+04-6.46540197E+01+1.65550008E+00+6.06560822E-02-4.03444934E-05    3
+1.41445978E-08-2.06350001E-12-1.94227540E+04+2.28770046E+01+0.00000000E+00    4
C5H10OH23               C   5H  11O   1         300.000 5000.000 1402.000      1  !\COMMENT:  8/ 8/19  
+1.75237468E+01+2.33111605E-02-7.76257540E-06+1.18336465E-09-6.77794147E-14    2
-2.23230949E+04-6.16589904E+01+1.57671537E+00+6.11672776E-02-4.22201264E-05    3
+1.54831870E-08-2.34663575E-12-1.68613734E+04+2.37438130E+01+0.00000000E+00    4
C5H10OH25               C   5H  11O   1         300.000 5000.000 1407.000      1  !\COMMENT:  7/24/19  
+1.78776170E+01+2.30096382E-02-7.66030672E-06+1.16773561E-09-6.68876794E-14    2
-2.17206124E+04-6.40502519E+01-6.11511496E-01+6.85748200E-02-5.07877147E-05    3
+1.97511236E-08-3.13025970E-12-1.55948740E+04+3.43072707E+01+0.00000000E+00    4
C5H10OH32               C   5H  11O   1         300.000 5000.000 1402.000      1  !\COMMENT:  3/28/19  
+1.75237468E+01+2.33111605E-02-7.76257540E-06+1.18336465E-09-6.77794147E-14    2
-2.23230949E+04-6.16589904E+01+1.57671537E+00+6.11672776E-02-4.22201264E-05    3
+1.54831870E-08-2.34663575E-12-1.68613734E+04+2.37438130E+01+0.00000000E+00    4
O2C5H10OH21             C   5H  11O   3         300.000 5000.000 1403.000      1  !\COMMENT:  25/19  
+2.21564894E+01+2.46484600E-02-8.35302027E-06+1.28869916E-09-7.44372437E-14    2
-4.07544150E+04-8.21531298E+01+1.17115115E+00+7.66730583E-02-5.83784836E-05    3
+2.33930002E-08-3.83723947E-12-3.37839415E+04+2.94556811E+01+0.00000000E+00    4
O2C5H10OH22             C   5H  11O   3         300.000 5000.000 1407.000      1  !\COMMENT:  8/19  
+2.40536112E+01+2.31536729E-02-7.86650326E-06+1.21605233E-09-7.03488374E-14    2
-4.71619201E+04-9.85510914E+01+1.61910304E+00+7.72447115E-02-5.74209834E-05    3
+2.16800485E-08-3.27805416E-12-3.96402430E+04+2.11684802E+01+0.00000000E+00    4
O2C5H10OH23             C   5H  11O   3         300.000 5000.000 1413.000      1  !\COMMENT:  8/19  
+2.25663309E+01+2.36960784E-02-7.89320309E-06+1.20343029E-09-6.89316529E-14    2
-4.25964462E+04-8.48729630E+01+1.48292990E+00+7.92100619E-02-6.45238925E-05    3
+2.75597603E-08-4.74651399E-12-3.59663215E+04+2.60236189E+01+0.00000000E+00    4
O2C5H10OH32             C   5H  11O   3         300.000 5000.000 1413.000      1  !\COMMENT:  25/19  
+2.25663309E+01+2.36960784E-02-7.89320309E-06+1.20343029E-09-6.89316529E-14    2
-4.25964462E+04-8.48729630E+01+1.48292990E+00+7.92100619E-02-6.45238925E-05    3
+2.75597603E-08-4.74651399E-12-3.59663215E+04+2.60236189E+01+0.00000000E+00    4
C5H10OOH2-1O            C   5H  11O   3         300.000 5000.000 1413.000      1  !\COMMENT:  4/19  
+2.35346179E+01+2.34722862E-02-7.94776963E-06+1.22562706E-09-7.07764677E-14    2
-3.12413772E+04-9.05213665E+01+3.59931598E+00+6.97303823E-02-4.81110105E-05    3
+1.66633403E-08-2.27605640E-12-2.43831559E+04+1.64907485E+01+0.00000000E+00    4
C5H10OOH1-2O            C   5H  11O   3         300.000 5000.000 1399.000      1  !\COMMENT:  4/19  
+2.34744091E+01+2.40289087E-02-8.24957196E-06+1.28401429E-09-7.46276890E-14    2
-3.14288055E+04-9.04874276E+01+2.27626580E+00+7.41677471E-02-5.37102267E-05    3
+2.00876552E-08-3.06562840E-12-2.41478738E+04+2.31073065E+01+0.00000000E+00    4
C5H10OOH2-3O            C   5H  11O   3         300.000 5000.000 1422.000      1  !\COMMENT:  4/19  
+2.37039661E+01+2.28944277E-02-7.65396504E-06+1.17004168E-09-6.71498252E-14    2
-3.30935488E+04-9.19037151E+01+3.52101067E+00+7.27990609E-02-5.45969132E-05    3
+2.10575994E-08-3.25724347E-12-2.64753038E+04+1.53171528E+01+0.00000000E+00    4
C5H10OOH3-2O            C   5H  11O   3         300.000 5000.000 1422.000      1  !\COMMENT:  4/19  
+2.37039661E+01+2.28944277E-02-7.65396504E-06+1.17004168E-09-6.71498252E-14    2
-3.30935488E+04-9.19037151E+01+3.52101067E+00+7.27990609E-02-5.45969132E-05    3
+2.10575994E-08-3.25724347E-12-2.64753038E+04+1.53171528E+01+0.00000000E+00    4
C5H9OH2-1               C   5H  10O   1         300.000 5000.000 1393.000      1  !\COMMENT:  3/25/19  
+1.79632769E+01+1.96261013E-02-6.94552950E-06+1.16998015E-09-7.31076475E-14    2
-3.43975167E+04-6.71427512E+01+1.15379835E+00+6.14754406E-02-4.76417883E-05    3
+1.94812837E-08-3.26380194E-12-2.88071871E+04+2.22378076E+01+0.00000000E+00    4
C5H9OH2-2               C   5H  10O   1         300.000 5000.000 1393.000      1  !\COMMENT:  3/25/19  
+1.73420529E+01+1.98672053E-02-6.84827375E-06+1.12853971E-09-6.95367723E-14    2
-3.53067253E+04-6.39342517E+01+1.06175650E+00+5.99229234E-02-4.53382296E-05    3
+1.82647400E-08-3.03057217E-12-2.98359947E+04+2.28159483E+01+0.00000000E+00    4
C5H9OH2-3               C   5H  10O   1         300.000 5000.000 1404.000      1  !\COMMENT:  4/ 3/19  
+1.63202131E+01+2.21187964E-02-7.33446788E-06+1.11504811E-09-6.37490605E-14    2
-3.18694826E+04-5.76995691E+01-1.36026247E-01+6.18254995E-02-4.39977979E-05    3
+1.64952091E-08-2.53088790E-12-2.63259212E+04+3.01555739E+01+0.00000000E+00    4
C5H9OH3-1               C   5H  10O   1         300.000 5000.000 1407.000      1  !\COMMENT:  4/ 3/19  
+1.70524829E+01+2.14807216E-02-7.11121540E-06+1.07990418E-09-6.16917578E-14    2
-3.09579957E+04-6.14085679E+01-4.00576532E-01+6.51854571E-02-4.92465698E-05    3
+1.95952916E-08-3.17430732E-12-2.52486385E+04+3.11853383E+01+0.00000000E+00    4
C5H9OH3-2               C   5H  10O   1         300.000 5000.000 1393.000      1  !\COMMENT:  3/25/19  
+1.73420529E+01+1.98672053E-02-6.84827375E-06+1.12853971E-09-6.95367723E-14    2
-3.53067253E+04-6.39342517E+01+1.06175650E+00+5.99229234E-02-4.53382296E-05    3
+1.82647400E-08-3.03057217E-12-2.98359947E+04+2.28159483E+01+0.00000000E+00    4
C5H9OH1Q2-1             C   5H  11O   3         300.000 5000.000 1401.000      1  !\COMMENT:  14/19  
+2.37879334E+01+2.32161510E-02-7.94405983E-06+1.23384790E-09-7.16108087E-14    2
-3.64368316E+04-9.11172296E+01+2.34789216E+00+7.38707732E-02-5.34807426E-05    3
+1.97477739E-08-2.94205883E-12-2.91046004E+04+2.37314926E+01+0.00000000E+00    4
C5H9OH1Q2-3             C   5H  11O   3         300.000 5000.000 1398.000      1  !\COMMENT:  25/19  
+2.22811560E+01+2.43747251E-02-8.31537329E-06+1.28873434E-09-7.46784781E-14    2
-3.41721221E+04-8.06285061E+01+3.38964538E+00+6.71053164E-02-4.47338908E-05    3
+1.51994925E-08-2.08454402E-12-2.74871659E+04+2.12997831E+01+0.00000000E+00    4
C5H9OH1Q2-4             C   5H  11O   3         300.000 5000.000 1387.000      1  !\COMMENT:  25/19  
+2.27388505E+01+2.41642034E-02-8.28644892E-06+1.28910803E-09-7.49086510E-14    2
-3.48063231E+04-8.37769305E+01+4.25166981E+00+5.96701942E-02-2.99605013E-05    3
+4.76080533E-09+3.77099881E-13-2.77160089E+04+1.80710554E+01+0.00000000E+00    4
C5H9OH1Q2-5             C   5H  11O   3         300.000 5000.000 1407.000      1  !\COMMENT:  25/19  
+2.33109323E+01+2.32800076E-02-7.89120678E-06+1.21784538E-09-7.03667105E-14    2
-3.31455192E+04-8.68637379E+01+1.10229114E+00+7.82809522E-02-6.01916843E-05    3
+2.38463457E-08-3.81365209E-12-2.58227840E+04+3.11713836E+01+0.00000000E+00    4
C5H9OH2Q1-2             C   5H  11O   3         300.000 5000.000 1396.000      1  !\COMMENT:  11/19  
+2.27314380E+01+2.41671483E-02-8.28103090E-06+1.28714199E-09-7.47347188E-14    2
-3.63460665E+04-8.38051234E+01+3.01751654E+00+7.13418814E-02-5.21779727E-05    3
+2.01906306E-08-3.24039693E-12-2.95765124E+04+2.17313001E+01+0.00000000E+00    4
C5H9OH2Q1-3             C   5H  11O   3         300.000 5000.000 1402.000      1  !\COMMENT:  25/19  
+2.22535463E+01+2.40987741E-02-8.15298926E-06+1.25631105E-09-7.25017354E-14    2
-3.34577645E+04-8.01949324E+01+2.88307039E+00+7.21478341E-02-5.45452562E-05    3
+2.19045510E-08-3.62040515E-12-2.70079896E+04+2.28460908E+01+0.00000000E+00    4
C5H9OH2Q1-4             C   5H  11O   3         300.000 5000.000 1404.000      1  !\COMMENT:  25/19  
+2.29935717E+01+2.34361206E-02-7.91684189E-06+1.21866052E-09-7.02774535E-14    2
-3.24527106E+04-8.57123373E+01+2.94424495E+00+7.48590030E-02-5.94311826E-05    3
+2.49892506E-08-4.28826961E-12-2.59518218E+04+2.03303632E+01+0.00000000E+00    4
C5H9OH2Q1-5             C   5H  11O   3         300.000 5000.000 1404.000      1  !\COMMENT:  25/19  
+2.25596118E+01+2.39370202E-02-8.11998611E-06+1.25361940E-09-7.24472773E-14    2
-3.28664170E+04-8.23875584E+01+7.33259174E-01+7.92443021E-02-6.26093305E-05    3
+2.59205837E-08-4.36579803E-12-2.57430863E+04+3.32581561E+01+0.00000000E+00    4
C5H9OH2Q3-1             C   5H  11O   3         300.000 5000.000 1411.000      1  !\COMMENT:  25/19  
+2.40575423E+01+2.22237573E-02-7.43296754E-06+1.13649325E-09-6.52307037E-14    2
-3.46335266E+04-9.12246862E+01+2.96765375E+00+7.83999427E-02-6.55234377E-05    3
+2.85615321E-08-5.00076173E-12-2.80570049E+04+1.94926067E+01+0.00000000E+00    4
C5H9OH2Q3-2             C   5H  11O   3         100.000  5000.000 874.320      1  !\COMMENT:  
+1.16650946E+01+4.49402847E-02-2.04952436E-05+3.91267419E-09-2.73869594E-13    2
-3.37959322E+04-2.38679401E+01-2.58909659E-01+9.94934538E-02-1.14089482E-04    3
+7.52793928E-08-2.06806086E-11-3.17108929E+04+3.20567609E+01+0.00000000E+00    4
C5H9OH2Q3-4             C   5H  11O   3         300.000 5000.000 1413.000      1  !\COMMENT:  25/19  
+2.22905151E+01+2.35071339E-02-7.82793543E-06+1.19319952E-09-6.83331469E-14    2
-3.57584405E+04-8.11934723E+01+3.13721888E+00+7.26007344E-02-5.65137257E-05    3
+2.32458223E-08-3.88767363E-12-2.95953181E+04+2.00357208E+01+0.00000000E+00    4
C5H9OH2Q3-5             C   5H  11O   3         300.000 5000.000 1412.000      1  !\COMMENT:  25/19  
+2.29611413E+01+2.30732838E-02-7.70830762E-06+1.17765675E-09-6.75549644E-14    2
-3.47334750E+04-8.51198609E+01+1.14210454E+00+8.11957199E-02-6.77591321E-05    3
+2.94815240E-08-5.15032874E-12-2.79360371E+04+2.94135270E+01+0.00000000E+00    4
C5H9OH3Q2-1             C   5H  11O   3         300.000 5000.000 1412.000      1  !\COMMENT:  25/19  
+2.26751705E+01+2.32312308E-02-7.74353614E-06+1.18111227E-09-6.76722598E-14    2
-3.45638686E+04-8.31660032E+01+2.21378080E+00+7.74046098E-02-6.34397510E-05    3
+2.73404322E-08-4.75451857E-12-2.81463350E+04+2.43747383E+01+0.00000000E+00    4
[truncated: 632,425 more chars]
